# Supplementary material for: Dissection of the style’s response to pollination using transcriptome profiling in self-compatible (Solanum pimpinellifolium) and self-incompatible (Solanum chilense) tomato species
Source: BMC Plant Biol. 2015 May 15;15:119. doi: 10.1186/s12870-015-0492-7 (PMC4431037; doi:10.1186/s12870-015-0492-7)
Supplement: Additional file 1: Table S1. — RNA-seq of data of all counts for SI and SC compared with self-pollinated and unpollinated styles. [file 12870_2015_492_MOESM1_ESM.xlsx]

## Sheet: Sheet1
Gene	SCP1	SCP2	SCP3	SCUP1	SCUP2	SCUP3	log2(fold-changes)	p value	Significant	SIP1	SIP2	SIP3	SIUP1	SIUP2	SIUP3	log2(fold-changes)	p value	Significant
Solyc00g005000	0	0	0	0	0	0	#DIV/0!	#DIV/0!	#DIV/0!	0	0	0	0	0	0	#DIV/0!	#DIV/0!	#DIV/0!
Solyc00g005020	0	0	0	0	0	0	#DIV/0!	#DIV/0!	#DIV/0!	0	0	0	0	0	0	#DIV/0!	#DIV/0!	#DIV/0!
Solyc00g005040	0.388208	0.197352	0.370413	0	0	0.175942	-2.44187	0.0371405	TRUE	17.802	13.7344	13.0356	2.40864	1.08496	1.06884	-3.28826	0.00788137	TRUE
Solyc00g005050	21.9055	28.8828	25.185	34.2848	29.3866	29.889	0.300404	0.0869455	FALSE	36.4952	33.0415	44.6874	48.1132	49.1499	46.2033	0.328846	0.0981786	FALSE
Solyc00g005060	0	0	0	0	0	0	#DIV/0!	#DIV/0!	#DIV/0!	0	0	0	0	0	0	#DIV/0!	#DIV/0!	#DIV/0!
Solyc00g005070	0.939367	0.955086	0.896307	0.885263	0	0.851473	-0.684279	0.348843	FALSE	0	1.08963	1.10677	0	0	0	#NUM!	0.183528	#NUM!
Solyc00g005080	0	0	0	0.241435	0	0	#DIV/0!	0.42265	#DIV/0!	0	0	0	0.289008	0	0	#DIV/0!	0.42265	#DIV/0!
Solyc00g005090	0	0	0	0	0	0	#DIV/0!	#DIV/0!	#DIV/0!	0	0	0	0	0	0	#DIV/0!	#DIV/0!	#DIV/0!
Solyc00g005100	0	0	0	0	0	0	#DIV/0!	#DIV/0!	#DIV/0!	0	0	0	0	0	0	#DIV/0!	#DIV/0!	#DIV/0!
Solyc00g005110	0	0	0	0	0	0	#DIV/0!	#DIV/0!	#DIV/0!	0	0	0	0	0	0	#DIV/0!	#DIV/0!	#DIV/0!
Solyc00g005120	0	0	0	0	0	0.370803	#DIV/0!	0.42265	#DIV/0!	0	0	0	0	0	0	#DIV/0!	#DIV/0!	#DIV/0!
Solyc00g005130	0	0	0	0	0	0	#DIV/0!	#DIV/0!	#DIV/0!	0	0	0	0	0	0	#DIV/0!	#DIV/0!	#DIV/0!
Solyc00g005140	0	0	0	0	0.145504	0	#DIV/0!	0.42265	#DIV/0!	0	0	0	0	0	0	#DIV/0!	#DIV/0!	#DIV/0!
Solyc00g005150	0	0.0676833	0.0635178	0	0	0	#NUM!	0.183915	#NUM!	0.0859904	0.0772181	0	0.0750965	0.0744186	0.146626	0.859569	0.290702	FALSE
Solyc00g005160	0	0	0	0	0	0	#DIV/0!	#DIV/0!	#DIV/0!	0	0	0	0	0	0	#DIV/0!	#DIV/0!	#DIV/0!
Solyc00g005170	0	0	0	0	0	0	#DIV/0!	#DIV/0!	#DIV/0!	0	0	0	0	0	0	#DIV/0!	#DIV/0!	#DIV/0!
Solyc00g005180	0	0	0	0	0	0	#DIV/0!	#DIV/0!	#DIV/0!	0	0	0	0	0	0	#DIV/0!	#DIV/0!	#DIV/0!
Solyc00g005280	0	0	0	0	0	0	#DIV/0!	#DIV/0!	#DIV/0!	0	0	0	0	0	0	#DIV/0!	#DIV/0!	#DIV/0!
Solyc00g005420	0	0	0	0	0	0	#DIV/0!	#DIV/0!	#DIV/0!	0	0	0	0	0	0	#DIV/0!	#DIV/0!	#DIV/0!
Solyc00g005430	0	0	0	0	0	0	#DIV/0!	#DIV/0!	#DIV/0!	0	0	0	0	0	0	#DIV/0!	#DIV/0!	#DIV/0!
Solyc00g005440	0	0	0	0	0	0	#DIV/0!	#DIV/0!	#DIV/0!	0	0	0	0	0	0	#DIV/0!	#DIV/0!	#DIV/0!
Solyc00g005450	0	0	0	0	0	0	#DIV/0!	#DIV/0!	#DIV/0!	0	0	0	0	0	0	#DIV/0!	#DIV/0!	#DIV/0!
Solyc00g005460	0	0	0	0	0	0	#DIV/0!	#DIV/0!	#DIV/0!	0	0	0	0	0	0	#DIV/0!	#DIV/0!	#DIV/0!
Solyc00g005470	0	0	0	0	0	0	#DIV/0!	#DIV/0!	#DIV/0!	0	0	0	0	0	0	#DIV/0!	#DIV/0!	#DIV/0!
Solyc00g005480	0	0	0	0	0	0	#DIV/0!	#DIV/0!	#DIV/0!	0	0.241148	0	0.234523	0	0	-0.0401936	0.985229	FALSE
Solyc00g005490	0	0	0	0	0	0	#DIV/0!	#DIV/0!	#DIV/0!	0	0	0	0	0	0	#DIV/0!	#DIV/0!	#DIV/0!
Solyc00g005840	7.85144	5.90599	5.90796	19.7313	5.69845	11.3984	0.905152	0.294348	FALSE	7.17363	5.62734	6.09188	8.20908	8.13498	8.50622	0.395422	0.0424663	FALSE
Solyc00g005850	0	0	0	0	0	0	#DIV/0!	#DIV/0!	#DIV/0!	0	0	0	0	0	0	#DIV/0!	#DIV/0!	#DIV/0!
Solyc00g005860	1.46324	1.23977	0.93078	1.83862	2.63166	0.663166	0.49845	0.47764	FALSE	0	0.282886	0	0	0.27263	0	-0.0532754	0.980426	FALSE
Solyc00g005870	0.143699	0.0730519	0.205668	0.135423	0	0	-1.64121	0.183315	FALSE	0.0928112	0.166686	0.253961	0.162106	0.0803215	0	-1.08269	0.243021	FALSE
Solyc00g005880	0	0	0	0	0.13377	0	#DIV/0!	0.42265	#DIV/0!	0.352283	0	0	0	0	0.150173	-1.23011	0.637876	FALSE
Solyc00g005890	1.74917	0.889218	0.834493	0	0	1.5855	-1.13119	0.372249	FALSE	0	0	0	0	0	0	#DIV/0!	#DIV/0!	#DIV/0!
Solyc00g005900	0	0	0	0	0	0	#DIV/0!	#DIV/0!	#DIV/0!	0	0	0	0	0	0	#DIV/0!	#DIV/0!	#DIV/0!
Solyc00g005980	0	0	0	0	0	0	#DIV/0!	#DIV/0!	#DIV/0!	0	0	0	0	0	0	#DIV/0!	#DIV/0!	#DIV/0!
Solyc00g006010	0.394242	0	0	0.24769	0	0.238236	0.301655	0.854567	FALSE	0	0	0	0	0	0	#DIV/0!	#DIV/0!	#DIV/0!
Solyc00g006020	0	0.243277	0.228305	0	0	0	#NUM!	0.183915	#NUM!	0	0	0	0	0	0	#DIV/0!	#DIV/0!	#DIV/0!
Solyc00g006050	0	0	0	0	0	0	#DIV/0!	#DIV/0!	#DIV/0!	0	0	0	0	0	0	#DIV/0!	#DIV/0!	#DIV/0!
Solyc00g006090	0	0	0	0	0	0	#DIV/0!	#DIV/0!	#DIV/0!	0	0	0	0	0	0	#DIV/0!	#DIV/0!	#DIV/0!
Solyc00g006170	0	0	0	0	0	0	#DIV/0!	#DIV/0!	#DIV/0!	0	0	0	0	0	0	#DIV/0!	#DIV/0!	#DIV/0!
Solyc00g006250	0	0	0	0	0	0	#DIV/0!	#DIV/0!	#DIV/0!	0	0	0	0	0	0	#DIV/0!	#DIV/0!	#DIV/0!
Solyc00g006470	233.284	103.701	176.649	187.382	152.347	137.447	-0.10622	0.785506	FALSE	151.548	220.415	466.299	217.419	144.648	202.098	-0.571283	0.441562	FALSE
Solyc00g006480	0	0	0	0	0	0	#DIV/0!	#DIV/0!	#DIV/0!	0.14626	0	0	0	0	0	#NUM!	0.42265	#NUM!
Solyc00g006490	14.8072	18.3387	17.654	21.9762	19.8154	18.6068	0.249685	0.0945939	FALSE	26.6223	22.954	22.8958	30.9378	29.7712	29.0274	0.308266	0.0276268	FALSE
Solyc00g006500	0	0	0	0	0	0	#DIV/0!	#DIV/0!	#DIV/0!	0	0	0	0	0	0	#DIV/0!	#DIV/0!	#DIV/0!
Solyc00g006510	0	0	0	0	0	0	#DIV/0!	#DIV/0!	#DIV/0!	0	0	0	0	0	0	#DIV/0!	#DIV/0!	#DIV/0!
Solyc00g006520	0	0	0	0	0	0	#DIV/0!	#DIV/0!	#DIV/0!	0	0	0	0	0	0	#DIV/0!	#DIV/0!	#DIV/0!
Solyc00g006530	0	0	0	0	0	0	#DIV/0!	#DIV/0!	#DIV/0!	0	0	0	0	0	0	#DIV/0!	#DIV/0!	#DIV/0!
Solyc00g006540	0	0	0	0	0	0	#DIV/0!	#DIV/0!	#DIV/0!	0	0	0	0	0	0	#DIV/0!	#DIV/0!	#DIV/0!
Solyc00g006550	0	0	0	0	0	0	#DIV/0!	#DIV/0!	#DIV/0!	0	0	0	0	0	0	#DIV/0!	#DIV/0!	#DIV/0!
Solyc00g006560	0	0.0601103	0	0	0	0	#NUM!	0.42265	#NUM!	0	0.0685783	0	0	0	0	#NUM!	0.42265	#NUM!
Solyc00g006570	0	0	0	0	0	0	#DIV/0!	#DIV/0!	#DIV/0!	0	0	0	0	0	0	#DIV/0!	#DIV/0!	#DIV/0!
Solyc00g006590	0	0	0	0	0	0	#DIV/0!	#DIV/0!	#DIV/0!	0	0	0	0	0	0	#DIV/0!	#DIV/0!	#DIV/0!
Solyc00g006600	0	0	0	0	0	0	#DIV/0!	#DIV/0!	#DIV/0!	0	0	0	0.227078	0.0750093	0.0738949	#DIV/0!	0.132755	#DIV/0!
Solyc00g006630	0	0	0	0	0	0	#DIV/0!	#DIV/0!	#DIV/0!	0	0	0	0	0	0	#DIV/0!	#DIV/0!	#DIV/0!
Solyc00g006650	0	0	0	0	0	0	#DIV/0!	#DIV/0!	#DIV/0!	0	0	0	0	0	0	#DIV/0!	#DIV/0!	#DIV/0!
Solyc00g006660	0	0	0	0	0	0	#DIV/0!	#DIV/0!	#DIV/0!	0	0	0	0	0	0	#DIV/0!	#DIV/0!	#DIV/0!
Solyc00g006670	7.5017	3.26882	5.11274	5.55472	4.20526	1.9428	-0.440656	0.438183	FALSE	1.38432	4.35086	8.20724	6.64921	1.79705	7.67153	0.209173	0.800234	FALSE
Solyc00g006680	2.66978	2.03584	1.59212	3.45952	3.60122	3.32747	0.722039	0.0417237	FALSE	2.5865	2.32264	4.71833	3.01177	2.61151	1.47012	-0.440682	0.405747	FALSE
Solyc00g006690	6.07809	3.6621	5.36989	4.24298	5.7418	6.73369	0.145931	0.626607	FALSE	5.23422	6.78925	14.3225	4.57111	3.77487	3.96671	-1.09744	0.236857	FALSE
Solyc00g006700	0	0	0	0	0	0	#DIV/0!	#DIV/0!	#DIV/0!	0	0	0	0	0	0	#DIV/0!	#DIV/0!	#DIV/0!
Solyc00g006800	152.542	90.7034	91.4684	117.693	81.5714	103.165	-0.146331	0.672164	FALSE	123.948	113.259	130.715	106.6	138.389	137.537	0.0561626	0.704527	FALSE
Solyc00g006810	10.2919	17.6085	14.3576	21.4718	23.7439	22.1963	0.673779	0.0475121	FALSE	18.7956	23.6294	22.0776	24.9018	37.3727	34.8632	0.590676	0.0896755	FALSE
Solyc00g006820	0.167449	1.08961	1.02255	1.38868	1.74124	0.849974	0.803949	0.224975	FALSE	3.67711	3.03006	4.222	8.99155	9.32221	6.93389	1.20797	0.0121399	TRUE
Solyc00g006830	10.5915	13.7401	12.2419	18.5175	14.823	15.6501	0.421704	0.0477465	FALSE	16.4392	14.4977	17.2654	18.3081	20.9697	18.969	0.273077	0.0431977	FALSE
Solyc00g006840	0	0	0	0	0	0	#DIV/0!	#DIV/0!	#DIV/0!	0	0	0	0	0	0	#DIV/0!	#DIV/0!	#DIV/0!
Solyc00g006850	0	0	0	0	0	0	#DIV/0!	#DIV/0!	#DIV/0!	0	0	0	0	0	0	#DIV/0!	#DIV/0!	#DIV/0!
Solyc00g006860	0	0	0	0	0	0	#DIV/0!	#DIV/0!	#DIV/0!	0	0	0	0	0	0	#DIV/0!	#DIV/0!	#DIV/0!
Solyc00g006870	0	0	0	0	0	0	#DIV/0!	#DIV/0!	#DIV/0!	0	0	0	0	0	0	#DIV/0!	#DIV/0!	#DIV/0!
Solyc00g006880	0	0	0	0	0	0	#DIV/0!	#DIV/0!	#DIV/0!	0	0	0	0	0	0	#DIV/0!	#DIV/0!	#DIV/0!
Solyc00g006890	0	0	0	0	0	0	#DIV/0!	#DIV/0!	#DIV/0!	0	0	0	0	0	0	#DIV/0!	#DIV/0!	#DIV/0!
Solyc00g006900	0	0	0	0.147544	0.153587	0	#DIV/0!	0.183668	#DIV/0!	0	0	0	0	0.175022	0	#DIV/0!	0.42265	#DIV/0!
Solyc00g007000	0	0	0	0.478042	0	0.459795	#DIV/0!	0.183658	#DIV/0!	0.655247	0	0	0	0.56707	0.558645	0.780731	0.615571	FALSE
Solyc00g007010	14.9781	15.0257	14.355	18.7892	18.0568	18.2832	0.313596	0.000301382	FALSE	27.5599	25.9453	27.6082	25.0822	20.7256	24.4865	-0.206532	0.103431	FALSE
Solyc00g007020	0	0	0	0	0	0	#DIV/0!	#DIV/0!	#DIV/0!	0	0	0	0	0	0	#DIV/0!	#DIV/0!	#DIV/0!
Solyc00g007030	0	0	0	0	0	0	#DIV/0!	#DIV/0!	#DIV/0!	0.13651	0	0	0	0	0	#NUM!	0.42265	#NUM!
Solyc00g007040	0	0	0	0	0	0	#DIV/0!	#DIV/0!	#DIV/0!	0	0	0	0	0	0	#DIV/0!	#DIV/0!	#DIV/0!
Solyc00g007050	0	0	0	0	0	0	#DIV/0!	#DIV/0!	#DIV/0!	0	0	0	0	0	0	#DIV/0!	#DIV/0!	#DIV/0!
Solyc00g007060	10.1838	15.868	15.2075	11.1188	11.0463	12.1203	-0.267129	0.323734	FALSE	11.8714	12.053	12.9741	8.82637	12.8192	11.4434	-0.157211	0.393402	FALSE
Solyc00g007070	73.4155	84.9192	79.8796	80.8002	82.2549	72.6335	-0.0153782	0.86011	FALSE	73.7784	75.1007	75.8977	81.937	106.635	95.5728	0.338136	0.108245	FALSE
Solyc00g007080	5.26981	5.076	5.20468	4.09502	7.89062	5.44715	0.164843	0.629212	FALSE	2.74678	2.0376	2.72322	2.3988	2.4805	1.42546	-0.25191	0.391127	FALSE
Solyc00g007090	16.3504	17.1812	14.2064	17.2164	18.3696	16.642	0.129687	0.23397	FALSE	13.451	11.5491	13.7755	13.1896	13.8874	15.4918	0.134649	0.263632	FALSE
Solyc00g007100	53.5407	63.3278	69.8195	38.3376	92.7681	52.4555	-0.0243683	0.955916	FALSE	14.6738	21.2322	17.2731	16.5384	7.47574	7.64793	-0.748104	0.125807	FALSE
Solyc00g007110	4.2587	3.75263	4.24408	3.61207	2.97088	3.38842	-0.297555	0.0393643	FALSE	5.37889	5.1595	5.68665	4.53731	4.81375	3.96054	-0.285537	0.0397169	FALSE
Solyc00g007120	5.04142	5.02394	6.11644	4.9713	4.09409	5.02365	-0.199799	0.214573	FALSE	7.116	6.39006	7.55265	6.5158	5.67319	5.99336	-0.211878	0.0902874	FALSE
Solyc00g007130	0.659436	0.77362	0.919611	3.20288	1.49287	2.34496	1.58142	0.0837406	FALSE	0.98287	1.05912	1.37461	1.20169	1.53109	1.67594	0.367797	0.149387	FALSE
Solyc00g007140	0	0	0	0	0	0	#DIV/0!	#DIV/0!	#DIV/0!	0	0	0	0	0	0	#DIV/0!	#DIV/0!	#DIV/0!
Solyc00g007150	0	0	0	0	0	0	#DIV/0!	#DIV/0!	#DIV/0!	0	0	0.182956	0	0	0.342028	0.902617	0.708777	FALSE
Solyc00g007160	0	0.306992	0.144049	0	0	0	#NUM!	0.232077	#NUM!	0	0	0	0	0	0	#DIV/0!	#DIV/0!	#DIV/0!
Solyc00g007170	0	0	0	0	0	0	#DIV/0!	#DIV/0!	#DIV/0!	0	0	0	0	0	0	#DIV/0!	#DIV/0!	#DIV/0!
Solyc00g007180	0	0	0	0	0	0	#DIV/0!	#DIV/0!	#DIV/0!	0	0	0	0	0	0	#DIV/0!	#DIV/0!	#DIV/0!
Solyc00g007190	0.152891	0.0518164	0.291765	0.240142	0.399965	0.138585	0.649339	0.413449	FALSE	0.131664	0.118232	0.120092	0.402443	0.113946	0	0.480981	0.723206	FALSE
Solyc00g007200	4.30459	3.08447	3.40317	2.97489	3.25761	3.41874	-0.161208	0.411882	FALSE	10.2206	11.1276	12.6551	11.1456	11.2284	14.4929	0.116649	0.513377	FALSE
Solyc00g007210	0	0	0	0	0	0	#DIV/0!	#DIV/0!	#DIV/0!	0	0	0	0	0	0	#DIV/0!	#DIV/0!	#DIV/0!
Solyc00g007220	2.05183	3.30309	1.71305	1.85309	2.76768	1.39488	-0.232578	0.608139	FALSE	0.773044	1.38836	1.20874	1.25377	1.8159	1.97723	0.582584	0.124086	FALSE
Solyc00g007230	0.117967	0	0	0.222345	0	0	0.914418	0.70587	FALSE	0	0	0	0	0	0	#DIV/0!	#DIV/0!	#DIV/0!
Solyc00g007240	0	0	0	0	0	0	#DIV/0!	#DIV/0!	#DIV/0!	0	0	0	0	0	0	#DIV/0!	#DIV/0!	#DIV/0!
Solyc00g007250	0	0	0	0	0	0	#DIV/0!	#DIV/0!	#DIV/0!	0	0	0.187942	0	0	0	#NUM!	0.42265	#NUM!
Solyc00g007260	9.12148	11.8839	9.27192	12.743	11.6911	11.5503	0.249135	0.156159	FALSE	7.8748	7.01829	7.72272	10.1865	11.478	9.8436	0.478392	0.0129072	FALSE
Solyc00g007270	208.834	172.528	169.779	161.353	123.962	163.693	-0.295682	0.131605	FALSE	133.384	134.848	146.685	120.692	135.579	134.56	-0.0862782	0.278179	FALSE
Solyc00g007290	0	0.117215	0.110001	0.108646	0	0.104499	-0.0922325	0.932453	FALSE	0	0.133728	0	0.130054	0	0	-0.0401936	0.985229	FALSE
Solyc00g007300	6.43352	7.6104	9.08986	11.164	7.49469	17.6629	0.650826	0.274668	FALSE	16.501	15.6429	23.0316	19.0164	15.6636	19.791	-0.0185411	0.934938	FALSE
Solyc00g007310	0.780397	0	1.11694	1.83862	3.06229	2.47582	1.95901	0.0197001	TRUE	0	0	0	0	0	0	#DIV/0!	#DIV/0!	#DIV/0!
Solyc00g007320	0	0	0	0	0	0	#DIV/0!	#DIV/0!	#DIV/0!	0	0	0	0	0	0	#DIV/0!	#DIV/0!	#DIV/0!
Solyc00g007330	0	0	0	0	0	0	#DIV/0!	#DIV/0!	#DIV/0!	0	0	0	0	0	0	#DIV/0!	#DIV/0!	#DIV/0!
Solyc00g007340	0	0	0	0	0	0	#DIV/0!	#DIV/0!	#DIV/0!	0	0	0	0	0	0	#DIV/0!	#DIV/0!	#DIV/0!
Solyc00g007350	0	0	0	0	0	0	#DIV/0!	#DIV/0!	#DIV/0!	0	0	0	0	0	0	#DIV/0!	#DIV/0!	#DIV/0!
Solyc00g007450	0	0	0	0	0	0	#DIV/0!	#DIV/0!	#DIV/0!	0	0	0	0	0	0	#DIV/0!	#DIV/0!	#DIV/0!
Solyc00g007550	0	0	1.30812	0.646003	0	0	-1.01789	0.681539	FALSE	0	0	0	0	0	0	#DIV/0!	#DIV/0!	#DIV/0!
Solyc00g007560	0	0	0.0783181	0	0	0.0744005	-0.0740326	0.972813	FALSE	0	0	0	0	0	0	#DIV/0!	#DIV/0!	#DIV/0!
Solyc00g007570	0	0	0	0	0	0	#DIV/0!	#DIV/0!	#DIV/0!	0	0	0	0	0	0	#DIV/0!	#DIV/0!	#DIV/0!
Solyc00g007580	0	0	0	0	0	0	#DIV/0!	#DIV/0!	#DIV/0!	0	0	0	0	0	0	#DIV/0!	#DIV/0!	#DIV/0!
Solyc00g007590	0	0	0	0	0	0	#DIV/0!	#DIV/0!	#DIV/0!	0	0	0	0	0	0	#DIV/0!	#DIV/0!	#DIV/0!
Solyc00g007600	0	0	0	0	0	0	#DIV/0!	#DIV/0!	#DIV/0!	0	0	0	0	0	0	#DIV/0!	#DIV/0!	#DIV/0!
Solyc00g007610	0	0	0	0	0	0	#DIV/0!	#DIV/0!	#DIV/0!	0	0	0	0	0	0	#DIV/0!	#DIV/0!	#DIV/0!
Solyc00g007910	0	0	0	0	0	0	#DIV/0!	#DIV/0!	#DIV/0!	0	0	0	0	0	0	#DIV/0!	#DIV/0!	#DIV/0!
Solyc00g007920	0	0	0	0	0	0	#DIV/0!	#DIV/0!	#DIV/0!	0	0	0	0	0	0	#DIV/0!	#DIV/0!	#DIV/0!
Solyc00g007930	0	0	0	0	0	0	#DIV/0!	#DIV/0!	#DIV/0!	0	0	0	0	0	0	#DIV/0!	#DIV/0!	#DIV/0!
Solyc00g007940	0	0	0	0	0	0	#DIV/0!	#DIV/0!	#DIV/0!	0	0	0	0	0	0	#DIV/0!	#DIV/0!	#DIV/0!
Solyc00g007950	0	0	0	0	0	0	#DIV/0!	#DIV/0!	#DIV/0!	0	0	0	0	0	0	#DIV/0!	#DIV/0!	#DIV/0!
Solyc00g007960	0	0	0	0	0	0	#DIV/0!	#DIV/0!	#DIV/0!	0	0	0	0	0	0	#DIV/0!	#DIV/0!	#DIV/0!
Solyc00g007970	0	0	0	0	0	0	#DIV/0!	#DIV/0!	#DIV/0!	0	0	0	0	0	0	#DIV/0!	#DIV/0!	#DIV/0!
Solyc00g007980	0	0	0	0	0	0	#DIV/0!	#DIV/0!	#DIV/0!	0	0	0	0	0	0	#DIV/0!	#DIV/0!	#DIV/0!
Solyc00g007990	0	0	0	0	0	0	#DIV/0!	#DIV/0!	#DIV/0!	0	0	0	0	0	0	#DIV/0!	#DIV/0!	#DIV/0!
Solyc00g008000	0	0	0	0	0	0	#DIV/0!	#DIV/0!	#DIV/0!	0	0	0	0	0	0	#DIV/0!	#DIV/0!	#DIV/0!
Solyc00g008010	0	0	0	0	0	0	#DIV/0!	#DIV/0!	#DIV/0!	0	0	0	0	0	0	#DIV/0!	#DIV/0!	#DIV/0!
Solyc00g008020	0	0	0	0	0	0	#DIV/0!	#DIV/0!	#DIV/0!	0	0	0	0	0	0	#DIV/0!	#DIV/0!	#DIV/0!
Solyc00g008030	0	0	0	0	0	0	#DIV/0!	#DIV/0!	#DIV/0!	0	0	0	0	0	0	#DIV/0!	#DIV/0!	#DIV/0!
Solyc00g008040	0	0	0	0	0	0	#DIV/0!	#DIV/0!	#DIV/0!	0	0	0	0	0	0	#DIV/0!	#DIV/0!	#DIV/0!
Solyc00g008050	0	0	0	0	0	0	#DIV/0!	#DIV/0!	#DIV/0!	0	0	0	0	0	0	#DIV/0!	#DIV/0!	#DIV/0!
Solyc00g008060	0	0	0	0	0	0	#DIV/0!	#DIV/0!	#DIV/0!	0	0	0	0	0	0	#DIV/0!	#DIV/0!	#DIV/0!
Solyc00g008070	0	0	0	0	0	0	#DIV/0!	#DIV/0!	#DIV/0!	0	0	0	0	0	0	#DIV/0!	#DIV/0!	#DIV/0!
Solyc00g008080	0	0	0	0	0	0	#DIV/0!	#DIV/0!	#DIV/0!	0	0	0	0	0	0	#DIV/0!	#DIV/0!	#DIV/0!
Solyc00g008090	0	0	0	0	0	0	#DIV/0!	#DIV/0!	#DIV/0!	0	0	0	0	0	0	#DIV/0!	#DIV/0!	#DIV/0!
Solyc00g008100	0	0	0	0	0	0	#DIV/0!	#DIV/0!	#DIV/0!	0	0	0	0	0	0	#DIV/0!	#DIV/0!	#DIV/0!
Solyc00g008110	0	0	0	0	0	0	#DIV/0!	#DIV/0!	#DIV/0!	0	0	0	0	0	0	#DIV/0!	#DIV/0!	#DIV/0!
Solyc00g008120	0	0	0	0	0	0	#DIV/0!	#DIV/0!	#DIV/0!	0	0	0	0	0	0	#DIV/0!	#DIV/0!	#DIV/0!
Solyc00g008130	0	0	0	0	0	0	#DIV/0!	#DIV/0!	#DIV/0!	0	0	0	0	0	0	#DIV/0!	#DIV/0!	#DIV/0!
Solyc00g008140	0	0	0	0	0	0	#DIV/0!	#DIV/0!	#DIV/0!	0	0	0	0	0	0	#DIV/0!	#DIV/0!	#DIV/0!
Solyc00g008150	0	0	0	0	0	0	#DIV/0!	#DIV/0!	#DIV/0!	0	0	0	0	0	0	#DIV/0!	#DIV/0!	#DIV/0!
Solyc00g008160	0	0	0	0	0	0	#DIV/0!	#DIV/0!	#DIV/0!	0	0	0	0	0	0	#DIV/0!	#DIV/0!	#DIV/0!
Solyc00g008260	0	0	0	0	0	0	#DIV/0!	#DIV/0!	#DIV/0!	0	0	0	0	0	0	#DIV/0!	#DIV/0!	#DIV/0!
Solyc00g008270	0	0	0	0	0	0	#DIV/0!	#DIV/0!	#DIV/0!	0	0	0	0	0	0	#DIV/0!	#DIV/0!	#DIV/0!
Solyc00g008570	161.188	82.9605	118.932	111.334	108.528	93.0178	-0.214683	0.540014	FALSE	107.34	144.584	303.153	143.435	96.2527	133.413	-0.573121	0.42015	FALSE
Solyc00g008580	20.2168	9.34323	12.977	16.6276	9.3755	14.327	-0.0768646	0.8589	FALSE	6.64743	15.776	41.143	17.4159	12.7385	15.7878	-0.468445	0.627662	FALSE
Solyc00g008680	39.1409	39.0688	36.7553	33.8763	35.1703	38.2875	-0.0990856	0.186502	FALSE	46.4954	43.5771	48.7561	49.1563	45.5148	49.144	0.0509095	0.439146	FALSE
Solyc00g008690	0	0	0	0	0	0	#DIV/0!	#DIV/0!	#DIV/0!	0	0	0	0	0	0	#DIV/0!	#DIV/0!	#DIV/0!
Solyc00g008800	0	0	0	0	0	0	#DIV/0!	#DIV/0!	#DIV/0!	0	0	0	0	0	0	#DIV/0!	#DIV/0!	#DIV/0!
Solyc00g008900	0	0	0	0	0	0	#DIV/0!	#DIV/0!	#DIV/0!	0	0	0	0	0	0	#DIV/0!	#DIV/0!	#DIV/0!
Solyc00g008910	0	0	0	0	0	0	#DIV/0!	#DIV/0!	#DIV/0!	0	0	0	0	0	0	#DIV/0!	#DIV/0!	#DIV/0!
Solyc00g008920	0	0	0	0	0	0	#DIV/0!	#DIV/0!	#DIV/0!	0	0	0	0	0	0	#DIV/0!	#DIV/0!	#DIV/0!
Solyc00g009020	109.628	111.214	101.94	130.493	95.73	120.097	0.101541	0.530445	FALSE	166.342	149.543	186.335	151.455	169.026	169.157	-0.0366008	0.75198	FALSE
Solyc00g009030	0	0	0.0609579	0	0	0	#NUM!	0.42265	#NUM!	0.16505	0	0.0752715	0	0.0714194	0.0703583	-0.761332	0.581926	FALSE
Solyc00g009040	3.87958	3.48253	3.6017	2.79974	6.206	2.59783	0.0818202	0.872566	FALSE	4.06331	4.74343	2.18253	1.57713	0.625158	0.654362	-1.9437	0.0555908	FALSE
Solyc00g009050	0.0694874	0.211951	0.0663022	0.196456	0.0681675	0.314928	0.736927	0.42597	FALSE	0.0897598	0.161206	0.327483	0.0783884	0.699127	0.22958	0.799941	0.534066	FALSE
Solyc00g009060	10.9955	11.0006	11.3308	10.8596	8.37042	11.4816	-0.117902	0.456273	FALSE	8.18112	7.44856	7.35842	9.62546	8.55522	7.55624	0.162953	0.262686	FALSE
Solyc00g009070	0	0.599705	0.375198	0.185288	0.771508	0.178215	0.219375	0.849313	FALSE	0	0	0	0.221797	0	0	#DIV/0!	0.42265	#DIV/0!
Solyc00g009080	5.94932	6.89784	5.47743	8.06573	7.57697	5.96031	0.237451	0.235022	FALSE	10.3815	13.5599	15.0029	12.2454	18.5523	13.7937	0.195354	0.470061	FALSE
Solyc00g009090	0.0665887	0.112838	0	0.188261	0.0870985	0.0402388	0.81469	0.455893	FALSE	0.0286718	0.0772406	0.130759	0.100158	0.0992538	0.0977792	0.328504	0.564486	FALSE
Solyc00g009100	4.11745	4.86983	4.89084	7.7606	7.419	9.21622	0.813822	0.0122577	FALSE	8.24938	8.67495	7.47482	9.43193	12.4937	11.3364	0.447045	0.0651454	FALSE
Solyc00g009110	59.7407	37.0735	34.9524	45.3633	32.4049	31.0697	-0.275805	0.461456	FALSE	51.794	40.8916	26.1573	70.5428	39.1083	43.5284	0.366166	0.408977	FALSE
Solyc00g009120	49.7468	27.2493	20.2302	35.9829	13.1459	21.7141	-0.456723	0.476502	FALSE	4.62388	3.08751	4.75818	4.14163	4.10425	4.14435	-0.00920843	0.965133	FALSE
Solyc00g009130	14.6119	8.69643	7.56613	12.4269	5.94351	8.47983	-0.201481	0.666772	FALSE	7.13559	5.78756	5.87858	8.94537	6.57376	8.2423	0.337756	0.13018	FALSE
Solyc00g009140	7.14408	5.86341	4.43489	10.3017	5.40405	8.73819	0.48688	0.248215	FALSE	13.2309	10.5832	12.8793	12.1373	15.4918	12.8918	0.143142	0.387961	FALSE
Solyc00g009240	0	0	0	0	0	0	#DIV/0!	#DIV/0!	#DIV/0!	0	0	0	0	0	0	#DIV/0!	#DIV/0!	#DIV/0!
Solyc00g009440	0	0	0	0	0	0	#DIV/0!	#DIV/0!	#DIV/0!	0	0	0	0	0	0	#DIV/0!	#DIV/0!	#DIV/0!
Solyc00g009540	0	0	0	0	0	0	#DIV/0!	#DIV/0!	#DIV/0!	0	0	0	0	0	0	#DIV/0!	#DIV/0!	#DIV/0!
Solyc00g009650	0	0	0	0	0	0	#DIV/0!	#DIV/0!	#DIV/0!	0	0	0	0	0	0	#DIV/0!	#DIV/0!	#DIV/0!
Solyc00g009660	0	0	0	0	0	0	#DIV/0!	#DIV/0!	#DIV/0!	0	0	0	0	0	0	#DIV/0!	#DIV/0!	#DIV/0!
Solyc00g009760	25.469	13.7568	23.694	16.8015	16.0843	13.1301	-0.451384	0.258389	FALSE	13.9823	21.7881	51.951	25.6788	17.4392	18.5825	-0.507647	0.53463	FALSE
Solyc00g009770	0	0	0	0	0	0	#DIV/0!	#DIV/0!	#DIV/0!	0	0	0	0	0	0	#DIV/0!	#DIV/0!	#DIV/0!
Solyc00g009780	0	0	0	0	0	0	#DIV/0!	#DIV/0!	#DIV/0!	0	0	0	0	0	0	#DIV/0!	#DIV/0!	#DIV/0!
Solyc00g009790	0	0	0	0	0	0	#DIV/0!	#DIV/0!	#DIV/0!	0	0	0	0	0	0	#DIV/0!	#DIV/0!	#DIV/0!
Solyc00g009800	0	0	0	0	0	0	#DIV/0!	#DIV/0!	#DIV/0!	0	0	0	0	0	0	#DIV/0!	#DIV/0!	#DIV/0!
Solyc00g010100	0	0	0	0	0	0	#DIV/0!	#DIV/0!	#DIV/0!	0	0	0	0	0	0	#DIV/0!	#DIV/0!	#DIV/0!
Solyc00g010110	0	0	0	0	0	0	#DIV/0!	#DIV/0!	#DIV/0!	0	0	0	0	0	0	#DIV/0!	#DIV/0!	#DIV/0!
Solyc00g010210	0	0	0	0	0	0	#DIV/0!	#DIV/0!	#DIV/0!	0	0	0	0	0	0	#DIV/0!	#DIV/0!	#DIV/0!
Solyc00g010410	0	0	0	0	0	0	#DIV/0!	#DIV/0!	#DIV/0!	0	0	0	0	0	0	#DIV/0!	#DIV/0!	#DIV/0!
Solyc00g010420	0	0	0	0	0	0	#DIV/0!	#DIV/0!	#DIV/0!	0	0	0	0	0	0	#DIV/0!	#DIV/0!	#DIV/0!
Solyc00g010520	0	0	0	0	0	0	#DIV/0!	#DIV/0!	#DIV/0!	0	0	0	0	0	0	#DIV/0!	#DIV/0!	#DIV/0!
Solyc00g010530	0	0	0	0	0.421714	0	#DIV/0!	0.42265	#DIV/0!	0	0	0.506488	0.484945	0	0	-0.0627059	0.976966	FALSE
Solyc00g010540	0.148321	0.0754015	0	0	0.0727519	0.134443	-0.110722	0.928713	FALSE	0	0	0	0	0	0	#DIV/0!	#DIV/0!	#DIV/0!
Solyc00g010550	0	0	0	0	0	0	#DIV/0!	#DIV/0!	#DIV/0!	0	0	0	0	0	0	#DIV/0!	#DIV/0!	#DIV/0!
Solyc00g010750	0.114247	0.116159	0.218021	0	0	0	#NUM!	0.0487702	#NUM!	0	0.662615	0	0.644409	0.638592	0.125821	1.08825	0.427186	FALSE
Solyc00g010760	0	0	0	0	0	0	#DIV/0!	#DIV/0!	#DIV/0!	0	0	0	0	0	0	#DIV/0!	#DIV/0!	#DIV/0!
Solyc00g010770	1.71226	1.84972	1.02111	0.907675	2.41463	0.679023	-0.195845	0.769479	FALSE	0	0	0	0	0	0	#DIV/0!	#DIV/0!	#DIV/0!
Solyc00g010780	0	0	0	0	0	0	#DIV/0!	#DIV/0!	#DIV/0!	0	0	0	0	0	0	#DIV/0!	#DIV/0!	#DIV/0!
Solyc00g010790	0	0	0	0	0	0	#DIV/0!	#DIV/0!	#DIV/0!	0	0	0	0	0	0	#DIV/0!	#DIV/0!	#DIV/0!
Solyc00g010810	0	0	0	0	0	0	#DIV/0!	#DIV/0!	#DIV/0!	0	0	0	0	0	0	#DIV/0!	#DIV/0!	#DIV/0!
Solyc00g010930	0	0	0	0	0	0	#DIV/0!	#DIV/0!	#DIV/0!	0	0	0	0	0	0	#DIV/0!	#DIV/0!	#DIV/0!
Solyc00g011130	0	0	0	0	0	0	#DIV/0!	#DIV/0!	#DIV/0!	0	0	0	0	0	0	#DIV/0!	#DIV/0!	#DIV/0!
Solyc00g011140	0	0	0	0	0	0	#DIV/0!	#DIV/0!	#DIV/0!	0	0	0	0	0	0	#DIV/0!	#DIV/0!	#DIV/0!
Solyc00g011150	44.1094	24.2924	36.8265	33.9479	32.8143	24.3225	-0.208243	0.522455	FALSE	30.3883	39.2268	73.6243	39.8077	37.3937	48.173	-0.192184	0.699795	FALSE
Solyc00g011160	194.207	74.4148	136.904	152.974	130.093	112.978	-0.034134	0.937552	FALSE	125.433	151.303	336.395	141.424	112.604	161.209	-0.562261	0.426505	FALSE
Solyc00g011170	0	0	0	0	0	0	#DIV/0!	#DIV/0!	#DIV/0!	0	0	0	0.391942	0	0	#DIV/0!	0.42265	#DIV/0!
Solyc00g011180	0	0	0	0	0	0	#DIV/0!	#DIV/0!	#DIV/0!	0	0	0	0	0	0	#DIV/0!	#DIV/0!	#DIV/0!
Solyc00g011310	0	0	0	0	0	0	#DIV/0!	#DIV/0!	#DIV/0!	0	0	0	0	0	0	#DIV/0!	#DIV/0!	#DIV/0!
Solyc00g011550	0	0	0	0	0	0	#DIV/0!	#DIV/0!	#DIV/0!	0	0	0	0	0	0	#DIV/0!	#DIV/0!	#DIV/0!
Solyc00g011560	0	0	0	0	0	0	#DIV/0!	#DIV/0!	#DIV/0!	0.352283	0	0	0	0	0.150173	-1.23011	0.637876	FALSE
Solyc00g011660	0	0	0.0778144	0.0768557	0	0	-0.0178861	0.993426	FALSE	0	0	0	0	0	0	#DIV/0!	#DIV/0!	#DIV/0!
Solyc00g011670	0	0	0	0	0	0	#DIV/0!	#DIV/0!	#DIV/0!	0	0	0	0	0	0	#DIV/0!	#DIV/0!	#DIV/0!
Solyc00g011870	0	0	0	0	0	0	#DIV/0!	#DIV/0!	#DIV/0!	0	0	0	0	0	0	#DIV/0!	#DIV/0!	#DIV/0!
Solyc00g011880	10.8456	9.73486	8.32727	12.856	12.967	12.6725	0.413237	0.0465147	FALSE	16.746	17.8879	18.3689	14.6245	17.6183	15.8635	-0.139843	0.195199	FALSE
Solyc00g011890	190.755	248.963	196.721	214.66	214.06	171.351	-0.0848892	0.633295	FALSE	22.9396	29.5008	23.9554	28.1672	28.9755	31.5323	0.215034	0.172238	FALSE
Solyc00g012090	0	0	0	0	0	0	#DIV/0!	#DIV/0!	#DIV/0!	0	0	0	0	0	0	#DIV/0!	#DIV/0!	#DIV/0!
Solyc00g012310	0	0	0	0	0	0	#DIV/0!	#DIV/0!	#DIV/0!	0	0	0	0	0	0	#DIV/0!	#DIV/0!	#DIV/0!
Solyc00g012430	5.58844	2.62244	2.46105	1.62048	3.37371	2.7276	-0.466812	0.452086	FALSE	0.555294	2.99187	8.10381	5.3344	1.92227	4.26085	-0.0166204	0.986689	FALSE
Solyc00g012440	64.9051	39.5947	52.9739	52.133	43.1012	42.1781	-0.1966	0.468583	FALSE	44.887	59.0719	140.708	71.1915	33.2651	51.4657	-0.64999	0.432299	FALSE
Solyc00g012540	0	0	0	0	0	0	#DIV/0!	#DIV/0!	#DIV/0!	0	0	0	0	0	0	#DIV/0!	#DIV/0!	#DIV/0!
Solyc00g012640	0	0	0	0	0	0	#DIV/0!	#DIV/0!	#DIV/0!	0	0	0	0	0	0	#DIV/0!	#DIV/0!	#DIV/0!
Solyc00g012650	0	0	0	0	0	0	#DIV/0!	#DIV/0!	#DIV/0!	0	0	0	0	0	0	#DIV/0!	#DIV/0!	#DIV/0!
Solyc00g012660	0	0	0	0	0	0	#DIV/0!	#DIV/0!	#DIV/0!	0	0	0	0	0	0	#DIV/0!	#DIV/0!	#DIV/0!
Solyc00g012670	0	0	0	0	0	0	#DIV/0!	#DIV/0!	#DIV/0!	0	0	0	0	0	0	#DIV/0!	#DIV/0!	#DIV/0!
Solyc00g012680	0	0	0	0	0	0	#DIV/0!	#DIV/0!	#DIV/0!	0	0	0	0	0	0	#DIV/0!	#DIV/0!	#DIV/0!
Solyc00g012690	0	0	0	0	0	0	#DIV/0!	#DIV/0!	#DIV/0!	0	0	0	0	0	0	#DIV/0!	#DIV/0!	#DIV/0!
Solyc00g012700	0	0	0	0	0	0	#DIV/0!	#DIV/0!	#DIV/0!	0	0	0	0	0	0	#DIV/0!	#DIV/0!	#DIV/0!
Solyc00g012800	0	0	0	0	0	0	#DIV/0!	#DIV/0!	#DIV/0!	0	0	0	0	0	0	#DIV/0!	#DIV/0!	#DIV/0!
Solyc00g012900	0	0	0	0	0	0	#DIV/0!	#DIV/0!	#DIV/0!	0	0	0	0	0	0	#DIV/0!	#DIV/0!	#DIV/0!
Solyc00g013000	0	0	0	0	0	0	#DIV/0!	#DIV/0!	#DIV/0!	0	0	0	0	0	0	#DIV/0!	#DIV/0!	#DIV/0!
Solyc00g013100	0	0.326422	0.306333	0	0.314951	0	-1.00652	0.516149	FALSE	0	0.744813	0	0	0.358905	0	-1.05328	0.673686	FALSE
Solyc00g013110	0.569953	0	0.543827	0	0.279563	0	-1.99422	0.274819	FALSE	0.736232	0.661126	0	0	0.318579	0	-2.13298	0.262388	FALSE
Solyc00g013120	1.33294	0.903497	0.423947	1.46553	0.653811	0.704796	0.0861754	0.890222	FALSE	0.573939	1.41732	1.30874	0.751842	0.993407	0.366993	-0.643687	0.293615	FALSE
Solyc00g013130	1.1736	1.39212	1.49308	1.10601	2.94224	1.59569	0.475651	0.438131	FALSE	1.26333	1.66386	1.45957	1.6917	2.04087	2.01055	0.388677	0.0482651	FALSE
Solyc00g013140	0.439185	0.558167	0.523816	1.08646	0.646263	0.199046	0.344743	0.64779	FALSE	0.283657	0.318399	0.776176	0.433512	0.368227	0.785973	0.20413	0.751155	FALSE
Solyc00g013150	2.32925	3.42077	3.45718	5.60968	3.55445	3.04966	0.407677	0.334825	FALSE	6.35188	7.80533	25.3089	5.54718	6.65439	3.99032	-1.28534	0.330353	FALSE
Solyc00g013160	0	0.452409	0.283044	0.838671	0.727519	0.806658	1.68991	0.046616	TRUE	0.383185	1.72047	0.699013	0.16732	0.82905	0.49004	-0.914971	0.401581	FALSE
Solyc00g013170	0.724654	0.36839	1.03716	1.70729	1.42178	1.3137	1.06047	0.0364409	TRUE	1.4041	0	0.853794	0.817479	1.6202	0.798064	0.519119	0.547547	FALSE
Solyc00g013180	0.42988	0.437073	0.410174	1.89056	1.12457	0.259771	1.35855	0.29301	FALSE	0.740392	1.49594	3.37659	1.13154	1.12132	1.10467	-0.74135	0.438675	FALSE
Solyc00g013190	0	0.252817	0	0	0.975731	0.22539	2.24822	0.397899	FALSE	0	0.288432	0.878905	0.561015	0.833927	0.547691	0.734791	0.428614	FALSE
Solyc00g013320	0	0	0	0	0	0	#DIV/0!	#DIV/0!	#DIV/0!	0	0	0	0	0	0	#DIV/0!	#DIV/0!	#DIV/0!
Solyc00g013330	0	0	0	0	0	0	#DIV/0!	#DIV/0!	#DIV/0!	0	0	0	0	0	0	#DIV/0!	#DIV/0!	#DIV/0!
Solyc00g013770	0	0	0	0	0	0	#DIV/0!	#DIV/0!	#DIV/0!	0	0	0	0	0	0	#DIV/0!	#DIV/0!	#DIV/0!
Solyc00g014170	0	0	0	0	0	0	#DIV/0!	#DIV/0!	#DIV/0!	0	0	0	0	0	0	#DIV/0!	#DIV/0!	#DIV/0!
Solyc00g014180	0	0	0	0	0	0	#DIV/0!	#DIV/0!	#DIV/0!	0	0	0	0	0	0	#DIV/0!	#DIV/0!	#DIV/0!
Solyc00g014190	0	0	0	0	0	0	#DIV/0!	#DIV/0!	#DIV/0!	0	0	0	0	0	0	#DIV/0!	#DIV/0!	#DIV/0!
Solyc00g014290	0	0	0	0	0	0	#DIV/0!	#DIV/0!	#DIV/0!	0	0	0	0	0	0	#DIV/0!	#DIV/0!	#DIV/0!
Solyc00g014390	0	0	0	0	0	0	#DIV/0!	#DIV/0!	#DIV/0!	0	0	0	0	0	0	#DIV/0!	#DIV/0!	#DIV/0!
Solyc00g014790	0.0897273	0.182457	0.0856142	0.338237	0.61616	0.325327	1.83861	0.0712629	FALSE	0.463618	0.520403	0.105717	0.607325	0.70215	0.889352	1.01275	0.085719	FALSE
Solyc00g014800	0	0	0	0	0	0.140181	#DIV/0!	0.42265	#DIV/0!	0.19977	0	0	0.174462	0	0	-0.19543	0.928648	FALSE
Solyc00g014810	0	0.46886	0	0	0.452384	0	-0.051609	0.981038	FALSE	0	0	0	0	0	0	#DIV/0!	#DIV/0!	#DIV/0!
Solyc00g014820	0	0	0.103716	0	0.106633	0.0985276	0.984125	0.525531	FALSE	0.14041	0	0.128069	0	0.24303	0.359129	1.16533	0.411736	FALSE
Solyc00g014830	1.44297	0.789984	1.58864	1.93518	3.26667	1.10673	0.723143	0.319245	FALSE	1.00366	2.06005	3.0079	1.18955	1.79924	1.65026	-0.388249	0.501897	FALSE
Solyc00g014840	0.444963	0	0.212283	0.838671	0.218256	0.201665	0.937303	0.469381	FALSE	0.862167	0.516142	2.09704	0.752941	0.248715	0	-1.79477	0.222417	FALSE
Solyc00g014850	0.975496	0.99182	0.46539	0.229828	1.43545	0.884222	0.0676522	0.926731	FALSE	0.630045	0.848657	1.14934	0.550226	0.54526	0.268579	-0.946074	0.0888781	FALSE
Solyc00g014860	0	0	0	0	0	0	#DIV/0!	#DIV/0!	#DIV/0!	0.414713	0	0	0.362174	0	0.353573	0.787336	0.612486	FALSE
Solyc00g014960	0	0	0	0	0	0	#DIV/0!	#DIV/0!	#DIV/0!	0	0	0	0	0	0	#DIV/0!	#DIV/0!	#DIV/0!
Solyc00g014970	0	0	0	0	0	0	#DIV/0!	#DIV/0!	#DIV/0!	0	0	0	0	0	0	#DIV/0!	#DIV/0!	#DIV/0!
Solyc00g014980	0	0	0	0	0	0	#DIV/0!	#DIV/0!	#DIV/0!	0	0	0	0	0	0	#DIV/0!	#DIV/0!	#DIV/0!
Solyc00g014990	0	0	0	0	0	0	#DIV/0!	#DIV/0!	#DIV/0!	0	0	0	0	0	0	#DIV/0!	#DIV/0!	#DIV/0!
Solyc00g015000	0	0	0	0	0	0	#DIV/0!	#DIV/0!	#DIV/0!	0	0	0	0	0	0	#DIV/0!	#DIV/0!	#DIV/0!
Solyc00g015600	1.46324	0.49591	0	0	0	0.442111	-2.14775	0.362301	FALSE	0	0	0	0	0	0	#DIV/0!	#DIV/0!	#DIV/0!
Solyc00g015610	0	0	0	0	0	0	#DIV/0!	#DIV/0!	#DIV/0!	0	0	0	0	0	0	#DIV/0!	#DIV/0!	#DIV/0!
Solyc00g015720	0	0	0	0	0	0	#DIV/0!	#DIV/0!	#DIV/0!	0	0	0	0	0	0	#DIV/0!	#DIV/0!	#DIV/0!
Solyc00g015730	0	0	0	0	0	0	#DIV/0!	#DIV/0!	#DIV/0!	0	0	0	0	0	0	#DIV/0!	#DIV/0!	#DIV/0!
Solyc00g015740	0	0	0	0	0	0	#DIV/0!	#DIV/0!	#DIV/0!	0	0	0	0	0	0	#DIV/0!	#DIV/0!	#DIV/0!
Solyc00g015750	0	0	0	0	0	0	#DIV/0!	#DIV/0!	#DIV/0!	0	0	0	0	0	0	#DIV/0!	#DIV/0!	#DIV/0!
Solyc00g015760	0	0	0	0	0	0	#DIV/0!	#DIV/0!	#DIV/0!	0	0	0	0	0	0	#DIV/0!	#DIV/0!	#DIV/0!
Solyc00g015770	0	0	0	0	0	0	#DIV/0!	#DIV/0!	#DIV/0!	0	0	0	0	0	0	#DIV/0!	#DIV/0!	#DIV/0!
Solyc00g016470	0	0	0	0	0	0	#DIV/0!	#DIV/0!	#DIV/0!	0	0	0	0	0	0	#DIV/0!	#DIV/0!	#DIV/0!
Solyc00g016480	0	0	0	0	0	0	#DIV/0!	#DIV/0!	#DIV/0!	0	0	0	0	0	0	#DIV/0!	#DIV/0!	#DIV/0!
Solyc00g016490	0	0	0	0	0	0	#DIV/0!	#DIV/0!	#DIV/0!	0	0	0	0	0	0	#DIV/0!	#DIV/0!	#DIV/0!
Solyc00g016590	0	0	0	0	0	0	#DIV/0!	#DIV/0!	#DIV/0!	0	0	0	0	0	0	#DIV/0!	#DIV/0!	#DIV/0!
Solyc00g016790	0	0	0	0	0	0	#DIV/0!	#DIV/0!	#DIV/0!	0	0	0	0	0	0	#DIV/0!	#DIV/0!	#DIV/0!
Solyc00g016890	0	0	0	0	0	0	#DIV/0!	#DIV/0!	#DIV/0!	0	0	0	0	0	0	#DIV/0!	#DIV/0!	#DIV/0!
Solyc00g016900	0	0	0	0	0	0	#DIV/0!	#DIV/0!	#DIV/0!	0	0	0	0	0	0	#DIV/0!	#DIV/0!	#DIV/0!
Solyc00g016910	0	0	0	0	0	0	#DIV/0!	#DIV/0!	#DIV/0!	0	0	0	0	0	0	#DIV/0!	#DIV/0!	#DIV/0!
Solyc00g017210	0	0	0	0	0	0	#DIV/0!	#DIV/0!	#DIV/0!	0	0	0	0	0	0	#DIV/0!	#DIV/0!	#DIV/0!
Solyc00g017220	0	0	0	0	0	0	#DIV/0!	#DIV/0!	#DIV/0!	0	0	0	0	0	0	#DIV/0!	#DIV/0!	#DIV/0!
Solyc00g017230	0	0	0	0	0	0	#DIV/0!	#DIV/0!	#DIV/0!	0	0	0	0	0	0	#DIV/0!	#DIV/0!	#DIV/0!
Solyc00g017530	0	0	0	0	0	0	#DIV/0!	#DIV/0!	#DIV/0!	0	0.534911	0	0	0.515518	0	-0.0532754	0.980426	FALSE
Solyc00g017540	0	0	0	0	0	0	#DIV/0!	#DIV/0!	#DIV/0!	0.973139	0.582576	1.18348	0.849855	2.24582	1.10623	0.617293	0.379233	FALSE
Solyc00g017550	0	0	0	0	0	0	#DIV/0!	#DIV/0!	#DIV/0!	2.91942	1.74773	2.36695	5.94898	0.842183	2.48901	0.399787	0.671445	FALSE
Solyc00g017750	0	0	0	0	0	0	#DIV/0!	#DIV/0!	#DIV/0!	0	0	0	0	0	0	#DIV/0!	#DIV/0!	#DIV/0!
Solyc00g017760	0	0	0	0	0	0	#DIV/0!	#DIV/0!	#DIV/0!	0	0	0	0	0	0	#DIV/0!	#DIV/0!	#DIV/0!
Solyc00g017860	0	0	0	0	0	0	#DIV/0!	#DIV/0!	#DIV/0!	0	0	0	0	0	0	#DIV/0!	#DIV/0!	#DIV/0!
Solyc00g017870	0	0	0	0	0	0	#DIV/0!	#DIV/0!	#DIV/0!	0	0	0	0	0	0	#DIV/0!	#DIV/0!	#DIV/0!
Solyc00g017880	0	0	0	0	0	0	#DIV/0!	#DIV/0!	#DIV/0!	0	0	0	0	0	0	#DIV/0!	#DIV/0!	#DIV/0!
Solyc00g017890	0	0	0	0	0	0	#DIV/0!	#DIV/0!	#DIV/0!	0	0	0	0	0	0	#DIV/0!	#DIV/0!	#DIV/0!
Solyc00g017900	0	0	0	0	0	0	#DIV/0!	#DIV/0!	#DIV/0!	0	0	0	0	0	0	#DIV/0!	#DIV/0!	#DIV/0!
Solyc00g017910	0	0	0	0	0	0	#DIV/0!	#DIV/0!	#DIV/0!	0	0	0	0	0	0	#DIV/0!	#DIV/0!	#DIV/0!
Solyc00g017920	0	0	0	0	0	0	#DIV/0!	#DIV/0!	#DIV/0!	0	0	0	0	0	0	#DIV/0!	#DIV/0!	#DIV/0!
Solyc00g017930	0	0	0	0	0	0	#DIV/0!	#DIV/0!	#DIV/0!	0	0	0	0	0	0	#DIV/0!	#DIV/0!	#DIV/0!
Solyc00g018760	0	0	0	0	0	0	#DIV/0!	#DIV/0!	#DIV/0!	0	0	0	0	0	0	#DIV/0!	#DIV/0!	#DIV/0!
Solyc00g018770	0	0	0	0	0	0	#DIV/0!	#DIV/0!	#DIV/0!	0	0	0	0	0	0	#DIV/0!	#DIV/0!	#DIV/0!
Solyc00g018970	0	0	0	0	0	0	#DIV/0!	#DIV/0!	#DIV/0!	0	0	0	0	0	0	#DIV/0!	#DIV/0!	#DIV/0!
Solyc00g019610	0	0	0	0	0	0	#DIV/0!	#DIV/0!	#DIV/0!	0	0	0	0	0	0	#DIV/0!	#DIV/0!	#DIV/0!
Solyc00g019620	0	0	0	0	0	0	#DIV/0!	#DIV/0!	#DIV/0!	0	0	0	0	0	0	#DIV/0!	#DIV/0!	#DIV/0!
Solyc00g019630	0	0	0	0	0	0	#DIV/0!	#DIV/0!	#DIV/0!	0	0	0	0	0	0	#DIV/0!	#DIV/0!	#DIV/0!
Solyc00g019730	4.14088	1.05254	2.9633	8.61777	4.06223	1.25114	0.772251	0.475338	FALSE	7.13194	7.40506	24.5974	8.17479	8.48676	9.69078	-0.570506	0.537901	FALSE
Solyc00g019740	4.36177	1.6425	2.46627	6.54644	4.91284	1.90361	0.657704	0.372681	FALSE	8.55577	6.37123	31.4055	10.9344	9.39097	9.60727	-0.630303	0.565381	FALSE
Solyc00g019750	0.362327	0.36839	1.03716	1.36583	1.06633	0	0.46023	0.669659	FALSE	2.8082	4.20287	8.96484	1.63496	2.83535	1.59613	-1.39698	0.214511	FALSE
Solyc00g019950	0.79674	1.0801	0.633515	0.250284	0.911874	0.240731	-0.83949	0.241038	FALSE	0.514592	0.77016	0.938726	0.599199	0.296895	0.438727	-0.736171	0.12924	FALSE
Solyc00g019960	0	0.3349	0	1.55209	0	0	2.2124	0.517472	FALSE	0.85097	0.382079	0.776176	0.371581	0	0.725513	-0.872952	0.306414	FALSE
Solyc00g019970	0.501133	0.0849198	0.398468	0.550982	0.163871	0.0757072	-0.316546	0.753976	FALSE	0.323667	0.0968829	0.196813	0.659547	0.186741	0.183967	0.738809	0.48669	FALSE
Solyc00g019980	0.875589	1.24634	1.00254	0.577611	1.71792	1.03176	0.0907352	0.86138	FALSE	1.24414	1.21878	1.03163	1.08652	1.95766	1.54286	0.39246	0.282274	FALSE
Solyc00g019990	4.22715	2.14894	0.67223	0.663948	1.03671	0.638605	-1.59122	0.266362	FALSE	2.7302	3.67751	1.24512	1.58954	1.96899	3.49153	-0.118355	0.837486	FALSE
Solyc00g020000	0.437291	2.66765	0	0.824211	5.14782	1.5855	1.28335	0.407152	FALSE	0.564868	2.02897	1.03044	0.986613	1.95541	1.92636	0.425749	0.486166	FALSE
Solyc00g020010	0.667445	2.03584	1.59212	1.57251	3.60122	1.81498	0.70223	0.311928	FALSE	0.862167	2.32264	1.96597	2.63529	2.23843	2.20518	0.458736	0.278529	FALSE
Solyc00g020020	0.885783	1.17079	0.760661	0.584336	1.91171	0.481741	0.0799614	0.919665	FALSE	1.37304	1.43847	0.417455	0.899322	1.68339	1.26817	0.254115	0.635121	FALSE
Solyc00g020030	0	0.384885	0.722397	0.713496	0.37136	0	-0.0295188	0.980885	FALSE	0	0	0.446012	0	0.423187	0	-0.0757877	0.972169	FALSE
Solyc00g020040	0.245052	0.124576	0.584548	0.115469	0.721193	0.111062	-0.00979037	0.993469	FALSE	0.791361	1.56339	0.144361	1.10577	1.64368	0.809631	0.510091	0.508895	FALSE
Solyc00g020440	0	0	0	0	0	0	#DIV/0!	#DIV/0!	#DIV/0!	0	0	0	0	0	0	#DIV/0!	#DIV/0!	#DIV/0!
Solyc00g020540	0.212538	0.0720316	0.101398	0.433977	0.243251	0.449521	1.54561	0.0436453	TRUE	0	0	0	0	0	0	#DIV/0!	#DIV/0!	#DIV/0!
Solyc00g020840	0.0983058	0	0	0.0926438	0.0964385	0	0.943666	0.542265	FALSE	0	0	0	0	0	0	#DIV/0!	#DIV/0!	#DIV/0!
Solyc00g020940	0	0	0	0	0	0	#DIV/0!	#DIV/0!	#DIV/0!	0	0	0	0	0	0	#DIV/0!	#DIV/0!	#DIV/0!
Solyc00g020950	0	0	0	0	0	0	#DIV/0!	#DIV/0!	#DIV/0!	0	0	0	0	0	0	#DIV/0!	#DIV/0!	#DIV/0!
Solyc00g020960	0	0	0	0	0	0	#DIV/0!	#DIV/0!	#DIV/0!	0	0	0	0	0	0	#DIV/0!	#DIV/0!	#DIV/0!
Solyc00g020970	0	0	0	0	0	0	#DIV/0!	#DIV/0!	#DIV/0!	0	0	0	0	0	0	#DIV/0!	#DIV/0!	#DIV/0!
Solyc00g020980	0	0	0	0	0	0	#DIV/0!	#DIV/0!	#DIV/0!	0	0	0	0	0	0	#DIV/0!	#DIV/0!	#DIV/0!
Solyc00g020990	0	0	0	0	0	0	#DIV/0!	#DIV/0!	#DIV/0!	0	0	0	0	0	0	#DIV/0!	#DIV/0!	#DIV/0!
Solyc00g021490	0	0	0	0	0	0	#DIV/0!	#DIV/0!	#DIV/0!	0	0	0	0	0	0	#DIV/0!	#DIV/0!	#DIV/0!
Solyc00g021500	0	0	0	0	0	0	#DIV/0!	#DIV/0!	#DIV/0!	0	0	0	0	0	0	#DIV/0!	#DIV/0!	#DIV/0!
Solyc00g021510	0	0	0	0	0	0	#DIV/0!	#DIV/0!	#DIV/0!	0	0	0	0	0	0	#DIV/0!	#DIV/0!	#DIV/0!
Solyc00g021520	0	0	0	0	0	0	#DIV/0!	#DIV/0!	#DIV/0!	0	0	0	0	0	0	#DIV/0!	#DIV/0!	#DIV/0!
Solyc00g021530	0	0	0	0	0	0	#DIV/0!	#DIV/0!	#DIV/0!	0	0	0	0	0	0	#DIV/0!	#DIV/0!	#DIV/0!
Solyc00g021630	0.349031	1.06461	0.666063	1.09643	0.570668	1.16003	0.442957	0.422545	FALSE	1.65315	1.07964	1.50785	2.75618	1.82087	1.66568	0.557899	0.179912	FALSE
Solyc00g021640	0.657682	0.977312	0.77235	0.858188	1.68742	0.50443	0.341384	0.608107	FALSE	0.914906	0.762888	1.66899	1.14143	0.904899	1.11432	-0.0825546	0.848179	FALSE
Solyc00g021650	0.329388	0.3349	0.314289	0.310417	0.323132	0.298568	-0.0701757	0.17598	FALSE	0.85097	0.382079	0	0.743163	0.368227	0.725513	0.575045	0.517985	FALSE
Solyc00g021660	0	0	0	0.63739	0	0	#DIV/0!	0.42265	#DIV/0!	0.436831	0	0	0	0	0	#NUM!	0.42265	#NUM!
Solyc00g022070	0	0.505634	0	0.468669	0.975731	0	1.51431	0.405549	FALSE	0	0	0	0	0	0	#DIV/0!	#DIV/0!	#DIV/0!
Solyc00g022080	0	0.363202	0.340849	0	0	0	#NUM!	0.183915	#NUM!	0	0	0	0.402983	0.399345	0	#DIV/0!	0.183512	#DIV/0!
Solyc00g022090	0	0	0	0	0.210857	0	#DIV/0!	0.42265	#DIV/0!	1.11059	0.249323	0	0	0.240284	0.236714	-1.51146	0.47639	FALSE
Solyc00g022100	1.90222	1.45054	1.51252	2.5396	1.24406	0.71843	-0.111927	0.846553	FALSE	1.02382	2.75813	3.17505	2.14588	1.9493	2.09492	-0.168502	0.735816	FALSE
Solyc00g022110	4.00467	3.9686	3.28905	6.4015	7.95666	3.76781	0.686554	0.198764	FALSE	2.61924	4.05727	3.9419	2.91646	3.34348	3.01467	-0.195209	0.436823	FALSE
Solyc00g022920	0	0	0	0	0	0	#DIV/0!	#DIV/0!	#DIV/0!	0	0	0	0	0	0	#DIV/0!	#DIV/0!	#DIV/0!
Solyc00g023020	0	0	0	0	0	0	#DIV/0!	#DIV/0!	#DIV/0!	0	0	0	0	0	0	#DIV/0!	#DIV/0!	#DIV/0!
Solyc00g023030	0	0	0	0	0	0	#DIV/0!	#DIV/0!	#DIV/0!	0	0	0	0	0	0	#DIV/0!	#DIV/0!	#DIV/0!
Solyc00g023040	0	0	0	0	0	0	#DIV/0!	#DIV/0!	#DIV/0!	0	0	0	0	0	0	#DIV/0!	#DIV/0!	#DIV/0!
Solyc00g023050	0	0	0	0	0	0	#DIV/0!	#DIV/0!	#DIV/0!	0	0	0	0	0	0	#DIV/0!	#DIV/0!	#DIV/0!
Solyc00g023250	0	0	0	0	0	0	#DIV/0!	#DIV/0!	#DIV/0!	0	0	0	0	0	0	#DIV/0!	#DIV/0!	#DIV/0!
Solyc00g023260	0	0	0	0	0	0	#DIV/0!	#DIV/0!	#DIV/0!	0	0	0	0	0	0	#DIV/0!	#DIV/0!	#DIV/0!
Solyc00g023270	0	0	0	0	0	0	#DIV/0!	#DIV/0!	#DIV/0!	0	0	0	0	0	0	#DIV/0!	#DIV/0!	#DIV/0!
Solyc00g023470	0	0	0	0	0	0	#DIV/0!	#DIV/0!	#DIV/0!	0	0	0	0	0	0	#DIV/0!	#DIV/0!	#DIV/0!
Solyc00g023570	0	0	0	0.869168	0.452384	0	#DIV/0!	0.22131	#DIV/0!	0	0	0.271662	0.520214	0.257759	0	1.51791	0.401221	FALSE
Solyc00g023580	0	0	0	0	0	0	#DIV/0!	#DIV/0!	#DIV/0!	0	0.684188	0	0	0	0.649587	-0.0748703	0.972506	FALSE
Solyc00g023590	0	0.0731209	0.0686209	0.203326	0.282206	0	1.7763	0.304416	FALSE	0.743191	0.333687	0.593137	0.567908	0.401987	0.554421	-0.131698	0.737255	FALSE
Solyc00g023600	0	0	0.271913	0	0	0	#NUM!	0.42265	#NUM!	0.736232	0.991689	0.671523	0.642961	1.59289	1.88307	0.779568	0.262411	FALSE
Solyc00g023700	0.382355	0.129585	0	0	0.125031	0	-2.03369	0.373012	FALSE	0.164635	0	0	0.143778	0.14248	0.561452	2.3643	0.23918	FALSE
Solyc00g023710	0.108388	0	0.10342	0	0	0	#NUM!	0.183728	#NUM!	0	0.125727	0.127704	0.122273	0.121169	0	-0.0580197	0.957394	FALSE
Solyc00g024010	0	0	0	0	0	0	#DIV/0!	#DIV/0!	#DIV/0!	0	0	0	0	0	0	#DIV/0!	#DIV/0!	#DIV/0!
Solyc00g024020	0	0	0	0	0	0	#DIV/0!	#DIV/0!	#DIV/0!	0	0	0	0	0	0	#DIV/0!	#DIV/0!	#DIV/0!
Solyc00g024030	0	0	0	0	0	0	#DIV/0!	#DIV/0!	#DIV/0!	0	0	0	0	0	0	#DIV/0!	#DIV/0!	#DIV/0!
Solyc00g024040	0	0	0	0	0	0	#DIV/0!	#DIV/0!	#DIV/0!	0	0	0	0	0	0	#DIV/0!	#DIV/0!	#DIV/0!
Solyc00g024050	0	0	0	0	0	0	#DIV/0!	#DIV/0!	#DIV/0!	0	0	0	0	0	0	#DIV/0!	#DIV/0!	#DIV/0!
Solyc00g024150	6.28394	17.0119	13.9423	27.6836	25.8467	22.7153	1.03387	0.0383796	TRUE	4.40091	8.78212	7.93901	7.17429	9.64865	12.507	0.473624	0.252845	FALSE
Solyc00g024160	4.24219	1.92717	1.98081	0.255183	0.265635	0.654513	-2.79376	0.0888539	FALSE	10.2601	9.00402	6.59335	0.101821	0	0	-7.9884	0.0152697	TRUE
Solyc00g024170	0	0	0	0	0	0	#DIV/0!	#DIV/0!	#DIV/0!	0	0.274954	0	0	0	0	#NUM!	0.42265	#NUM!
Solyc00g024370	0	0	0	0	0	0	#DIV/0!	#DIV/0!	#DIV/0!	0	0	0	0	0	0	#DIV/0!	#DIV/0!	#DIV/0!
Solyc00g024570	0	0	0	0	0	0	#DIV/0!	#DIV/0!	#DIV/0!	0	0	0	0	0	0	#DIV/0!	#DIV/0!	#DIV/0!
Solyc00g024670	0	0	0	0	0	0	#DIV/0!	#DIV/0!	#DIV/0!	0	0	0	0	0	0	#DIV/0!	#DIV/0!	#DIV/0!
Solyc00g024680	0	0	0	0	0	0	#DIV/0!	#DIV/0!	#DIV/0!	0	0	0	0	0	0	#DIV/0!	#DIV/0!	#DIV/0!
Solyc00g024690	0	0	0	0	0	0	#DIV/0!	#DIV/0!	#DIV/0!	0	0	0	0	0	0	#DIV/0!	#DIV/0!	#DIV/0!
Solyc00g025290	0.469683	0.795905	0	0.295088	0.614349	0.425736	0.0772189	0.932391	FALSE	1.01118	1.45284	1.10677	0.353232	1.22515	1.89663	-0.0392261	0.950809	FALSE
Solyc00g025300	0	0	0	0	0.460762	0	#DIV/0!	0.42265	#DIV/0!	0.60671	0	1.10677	1.0597	0	0.517264	-0.119784	0.923085	FALSE
Solyc00g025400	0	0	0	0	0.103528	0	#DIV/0!	0.42265	#DIV/0!	0.408961	0.122414	0.373017	0.595252	0	0.581115	0.379318	0.704486	FALSE
Solyc00g025500	0	0	0	0	0	0	#DIV/0!	#DIV/0!	#DIV/0!	0	0	0	0	0	0	#DIV/0!	#DIV/0!	#DIV/0!
Solyc00g025510	0	0	0	0	0	0	#DIV/0!	#DIV/0!	#DIV/0!	0	0	0	0	0	0	#DIV/0!	#DIV/0!	#DIV/0!
Solyc00g025520	0	0	0	0	0	0	#DIV/0!	#DIV/0!	#DIV/0!	0	0	0	0	0	0	#DIV/0!	#DIV/0!	#DIV/0!
Solyc00g025530	0	0	0	0	0	0	#DIV/0!	#DIV/0!	#DIV/0!	0	0	0	0	0	0	#DIV/0!	#DIV/0!	#DIV/0!
Solyc00g025540	0	0	0	0	0	0	#DIV/0!	#DIV/0!	#DIV/0!	0	0	0	0	0	0	#DIV/0!	#DIV/0!	#DIV/0!
Solyc00g025650	0	0	0	0	0	0	#DIV/0!	#DIV/0!	#DIV/0!	0	0	0	0	0	0	#DIV/0!	#DIV/0!	#DIV/0!
Solyc00g025660	0	0	0	0	0	0	#DIV/0!	#DIV/0!	#DIV/0!	0	0	0	0	0	0	#DIV/0!	#DIV/0!	#DIV/0!
Solyc00g026160	1.60187	0.287413	0.134862	1.11001	0.647064	0.597876	0.218382	0.840242	FALSE	13.6324	3.60692	5.71751	9.93883	2.2121	2.95753	-0.603566	0.542608	FALSE
Solyc00g026860	0	0	0	0	0	0	#DIV/0!	#DIV/0!	#DIV/0!	0	0	0	0	0	0	#DIV/0!	#DIV/0!	#DIV/0!
Solyc00g026870	0	0	0	0	0	0	#DIV/0!	#DIV/0!	#DIV/0!	0	0	0	0	0	0	#DIV/0!	#DIV/0!	#DIV/0!
Solyc00g026880	0	0	0	0	0	0	#DIV/0!	#DIV/0!	#DIV/0!	0	0	0	0	0	0	#DIV/0!	#DIV/0!	#DIV/0!
Solyc00g026890	0	0	0	0	0	0	#DIV/0!	#DIV/0!	#DIV/0!	0	0	0	0	0	0	#DIV/0!	#DIV/0!	#DIV/0!
Solyc00g026900	0	0	0	0	0	0	#DIV/0!	#DIV/0!	#DIV/0!	0	0	0	0	0	0	#DIV/0!	#DIV/0!	#DIV/0!
Solyc00g027120	0.437291	0.177844	0.250348	0.0824211	0.600579	0.237825	0.0894226	0.921403	FALSE	0	0.202897	0.206088	0.0986613	0	0.0963181	-1.06873	0.417541	FALSE
Solyc00g027130	0	0	0	0	0	0	#DIV/0!	#DIV/0!	#DIV/0!	0	0	0	0	0	0	#DIV/0!	#DIV/0!	#DIV/0!
Solyc00g027140	0	0	0	0	0	0	#DIV/0!	#DIV/0!	#DIV/0!	0	0.050205	0	0	0	0	#NUM!	0.42265	#NUM!
Solyc00g027640	0	0	0	0	0	0	#DIV/0!	#DIV/0!	#DIV/0!	0	0	0	0	0	0	#DIV/0!	#DIV/0!	#DIV/0!
Solyc00g027650	0	0	0	0	0	0	#DIV/0!	#DIV/0!	#DIV/0!	0	0	0	0	0	0	#DIV/0!	#DIV/0!	#DIV/0!
Solyc00g027660	0	0	0	0	0	0	#DIV/0!	#DIV/0!	#DIV/0!	0	0	0	0	0	0	#DIV/0!	#DIV/0!	#DIV/0!
Solyc00g027670	0	0	0	0	0	0	#DIV/0!	#DIV/0!	#DIV/0!	0	0	0	0	0	0	#DIV/0!	#DIV/0!	#DIV/0!
Solyc00g027770	5.9098	12.0174	15.1311	15.6872	20.388	19.0168	0.736833	0.0951867	FALSE	13.6139	19.5372	20.3667	20.4449	33.1984	30.9153	0.659932	0.101058	FALSE
Solyc00g027870	0	0	0	0	0	0	#DIV/0!	#DIV/0!	#DIV/0!	0	0	0	0	0	0	#DIV/0!	#DIV/0!	#DIV/0!
Solyc00g027970	0	0	0	0	0	0	#DIV/0!	#DIV/0!	#DIV/0!	0	0	0	0	0	0	#DIV/0!	#DIV/0!	#DIV/0!
Solyc00g027980	0	0	0	0	0	0	#DIV/0!	#DIV/0!	#DIV/0!	0	0	0	0	0	0	#DIV/0!	#DIV/0!	#DIV/0!
Solyc00g027990	0	0	0	0	0	0	#DIV/0!	#DIV/0!	#DIV/0!	0	0	0	0	0	0	#DIV/0!	#DIV/0!	#DIV/0!
Solyc00g028090	0	0	0	0	0	0	#DIV/0!	#DIV/0!	#DIV/0!	0	0	0	0	0	0	#DIV/0!	#DIV/0!	#DIV/0!
Solyc00g028100	0	0	0	0	0	0	#DIV/0!	#DIV/0!	#DIV/0!	0	0	0	0	0	0	#DIV/0!	#DIV/0!	#DIV/0!
Solyc00g028110	0	0	0	0	0	0	#DIV/0!	#DIV/0!	#DIV/0!	0	0	0	0	0	0	#DIV/0!	#DIV/0!	#DIV/0!
Solyc00g028120	0	0	0	0	0	0	#DIV/0!	#DIV/0!	#DIV/0!	0	0	0	0	0	0	#DIV/0!	#DIV/0!	#DIV/0!
Solyc00g028420	0	0	0	0	0	0	#DIV/0!	#DIV/0!	#DIV/0!	0	0	0	0	0	0	#DIV/0!	#DIV/0!	#DIV/0!
Solyc00g028520	0	0	0	0	0	0	#DIV/0!	#DIV/0!	#DIV/0!	0	0	0	0	0	0	#DIV/0!	#DIV/0!	#DIV/0!
Solyc00g028530	0	0	0	0	0	0	#DIV/0!	#DIV/0!	#DIV/0!	0	0	0	0	0	0	#DIV/0!	#DIV/0!	#DIV/0!
Solyc00g028540	0	0	0	0	0	0	#DIV/0!	#DIV/0!	#DIV/0!	0	0	0	0	0	0	#DIV/0!	#DIV/0!	#DIV/0!
Solyc00g028550	0	0	0	0	0	0	#DIV/0!	#DIV/0!	#DIV/0!	0	0	0	0	0	0	#DIV/0!	#DIV/0!	#DIV/0!
Solyc00g028560	0	0	0	0	0	0	#DIV/0!	#DIV/0!	#DIV/0!	0	0	0	0	0	0	#DIV/0!	#DIV/0!	#DIV/0!
Solyc00g028760	0	0	0	0	0	0	#DIV/0!	#DIV/0!	#DIV/0!	0	0	0	0	0	0	#DIV/0!	#DIV/0!	#DIV/0!
Solyc00g028960	0	0	0	0.229828	0	0	#DIV/0!	0.42265	#DIV/0!	0	0	0	0	0	0	#DIV/0!	#DIV/0!	#DIV/0!
Solyc00g029060	0	0	0	0	0	0	#DIV/0!	#DIV/0!	#DIV/0!	0	0	0	0	0	0	#DIV/0!	#DIV/0!	#DIV/0!
Solyc00g029070	0	0	0	0	0	0	#DIV/0!	#DIV/0!	#DIV/0!	0	0	0	0	0	0	#DIV/0!	#DIV/0!	#DIV/0!
Solyc00g029080	0	0	0	0	0	0	#DIV/0!	#DIV/0!	#DIV/0!	0	0	0	0	0	0	#DIV/0!	#DIV/0!	#DIV/0!
Solyc00g029090	0	0	0	0	0	0	#DIV/0!	#DIV/0!	#DIV/0!	0	0	0	0	0	0	#DIV/0!	#DIV/0!	#DIV/0!
Solyc00g029190	0	0.0670962	0.125934	0	0.194215	0.119634	0.701249	0.58674	FALSE	0.0852446	0	0	0	0	0	#NUM!	0.42265	#NUM!
Solyc00g029290	0	0	0	0	0	0	#DIV/0!	#DIV/0!	#DIV/0!	0	0	0	0	0	0	#DIV/0!	#DIV/0!	#DIV/0!
Solyc00g029300	0	0	0	0	0	0	#DIV/0!	#DIV/0!	#DIV/0!	0	0	0	0	0	0	#DIV/0!	#DIV/0!	#DIV/0!
Solyc00g029500	0	0	0	0	0	0	#DIV/0!	#DIV/0!	#DIV/0!	0	0	0	0	0	0	#DIV/0!	#DIV/0!	#DIV/0!
Solyc00g029800	0	0	0	0	0	0	#DIV/0!	#DIV/0!	#DIV/0!	0	0	0	0	0	0	#DIV/0!	#DIV/0!	#DIV/0!
Solyc00g030000	0.151874	0.0514717	0	0	0	0	#NUM!	0.267882	#NUM!	0	0	0	0	0	0	#DIV/0!	#DIV/0!	#DIV/0!
Solyc00g030100	0.437291	0.444609	0.417246	1.64842	1.71594	1.18913	1.80941	0.0222719	TRUE	1.12974	3.5507	0.51522	2.95984	1.95541	2.40795	0.495169	0.530122	FALSE
Solyc00g030110	0	0	0	0	0	0	#DIV/0!	#DIV/0!	#DIV/0!	0	0	0	0	0	0	#DIV/0!	#DIV/0!	#DIV/0!
Solyc00g030210	0	0	0	0	0	0	#DIV/0!	#DIV/0!	#DIV/0!	0	0	0	0	0	0	#DIV/0!	#DIV/0!	#DIV/0!
Solyc00g030510	1624.4	1666.28	1791.96	1115.84	2833.04	1578.29	0.120962	0.800355	FALSE	333.349	491.928	309.511	267.465	75.4997	81.7307	-1.41792	0.0502648	FALSE
Solyc00g030520	17.1161	20.3293	18.0389	14.224	25.1864	16.4313	0.00926641	0.975409	FALSE	12.8637	12.5442	11.3665	8.16225	10.176	12.0811	-0.273712	0.193476	FALSE
Solyc00g030820	0	0	0	0.211523	0	0	#DIV/0!	0.42265	#DIV/0!	0	0	0	0	0	0	#DIV/0!	#DIV/0!	#DIV/0!
Solyc00g031020	0	0	0	0	0	0	#DIV/0!	#DIV/0!	#DIV/0!	0	0	0	0	0	0	#DIV/0!	#DIV/0!	#DIV/0!
Solyc00g031030	0	0	0	0	0	0	#DIV/0!	#DIV/0!	#DIV/0!	0	0	0	0	0	0	#DIV/0!	#DIV/0!	#DIV/0!
Solyc00g031040	0	0	0	0	0	0	#DIV/0!	#DIV/0!	#DIV/0!	0	0	0	0	0	0	#DIV/0!	#DIV/0!	#DIV/0!
Solyc00g031050	0	0	0	0	0	0	#DIV/0!	#DIV/0!	#DIV/0!	0	0	0	0	0	0	#DIV/0!	#DIV/0!	#DIV/0!
Solyc00g031060	0	0	0	0	0	0	#DIV/0!	#DIV/0!	#DIV/0!	0	0	0	0	0	0	#DIV/0!	#DIV/0!	#DIV/0!
Solyc00g031360	0	0	0	0	0	0	#DIV/0!	#DIV/0!	#DIV/0!	0	0	0	0	0	0	#DIV/0!	#DIV/0!	#DIV/0!
Solyc00g031370	0	0	0	0	0	0	#DIV/0!	#DIV/0!	#DIV/0!	0	0	0	0	0	0	#DIV/0!	#DIV/0!	#DIV/0!
Solyc00g031380	0	0	0	0	0	0	#DIV/0!	#DIV/0!	#DIV/0!	0	0	0	0	0	0	#DIV/0!	#DIV/0!	#DIV/0!
Solyc00g031390	0	0	0	0	0	0	#DIV/0!	#DIV/0!	#DIV/0!	0	0	0	0	0	0	#DIV/0!	#DIV/0!	#DIV/0!
Solyc00g031490	0	0	0	0	0	0	#DIV/0!	#DIV/0!	#DIV/0!	0	0	0	0	0	0	#DIV/0!	#DIV/0!	#DIV/0!
Solyc00g031500	0	0	0	0	0	0	#DIV/0!	#DIV/0!	#DIV/0!	0	0	0	0	0	0	#DIV/0!	#DIV/0!	#DIV/0!
Solyc00g031700	0	0	0	0	0	0	#DIV/0!	#DIV/0!	#DIV/0!	0	0	0	0	0	0	#DIV/0!	#DIV/0!	#DIV/0!
Solyc00g031710	0	0	0	0	0	0	#DIV/0!	#DIV/0!	#DIV/0!	0	0	0	0	0	0	#DIV/0!	#DIV/0!	#DIV/0!
Solyc00g031720	0	0	0	0	0	0	#DIV/0!	#DIV/0!	#DIV/0!	0	0	0	0	0	0	#DIV/0!	#DIV/0!	#DIV/0!
Solyc00g031730	0	0	0	0	0	0	#DIV/0!	#DIV/0!	#DIV/0!	0	0	0	0	0	0	#DIV/0!	#DIV/0!	#DIV/0!
Solyc00g032030	0	0	0	0	0	0	#DIV/0!	#DIV/0!	#DIV/0!	0.442734	0	0	0	0	0	#NUM!	0.42265	#NUM!
Solyc00g032230	0	0	0	0	0	0	#DIV/0!	#DIV/0!	#DIV/0!	0	0	0	0	0	0	#DIV/0!	#DIV/0!	#DIV/0!
Solyc00g032940	0	0	0	0	0.228267	0	#DIV/0!	0.42265	#DIV/0!	0	0	0	0	0	0	#DIV/0!	#DIV/0!	#DIV/0!
Solyc00g033460	0.916732	0.207127	0.38876	0.0959924	0	0.184657	-2.43021	0.187835	FALSE	2.23679	1.18153	1.80017	0.229813	0.227739	0.112178	-3.19528	0.0350793	TRUE
Solyc00g033860	0	0	0	0	0	0	#DIV/0!	#DIV/0!	#DIV/0!	0	0	0	0	0	0	#DIV/0!	#DIV/0!	#DIV/0!
Solyc00g033870	0	0	0	0	0	0	#DIV/0!	#DIV/0!	#DIV/0!	0	0	0	0	0	0	#DIV/0!	#DIV/0!	#DIV/0!
Solyc00g033880	0	0	0	0	0	0	#DIV/0!	#DIV/0!	#DIV/0!	0	0	0	0	0	0	#DIV/0!	#DIV/0!	#DIV/0!
Solyc00g033890	0	0	0	0	0	0	#DIV/0!	#DIV/0!	#DIV/0!	0	0	0	0	0	0	#DIV/0!	#DIV/0!	#DIV/0!
Solyc00g033990	0	0	0	0	0	0	#DIV/0!	#DIV/0!	#DIV/0!	0	0	0	0	0	0	#DIV/0!	#DIV/0!	#DIV/0!
Solyc00g034000	0	0	0	0	0	0	#DIV/0!	#DIV/0!	#DIV/0!	0	0	0	0	0	0	#DIV/0!	#DIV/0!	#DIV/0!
Solyc00g034010	0	0	0	0	0	0	#DIV/0!	#DIV/0!	#DIV/0!	0	0	0	0	0	0	#DIV/0!	#DIV/0!	#DIV/0!
Solyc00g034810	0	0	0	0	0	0	#DIV/0!	#DIV/0!	#DIV/0!	0	0	0	0	0	0	#DIV/0!	#DIV/0!	#DIV/0!
Solyc00g035010	0	0	0	0	0	0	#DIV/0!	#DIV/0!	#DIV/0!	0	0	0	0	0	0	#DIV/0!	#DIV/0!	#DIV/0!
Solyc00g035020	0	0	0	0	0	0	#DIV/0!	#DIV/0!	#DIV/0!	0	0	0	0	0	0	#DIV/0!	#DIV/0!	#DIV/0!
Solyc00g036320	0	0	0	0	0	0	#DIV/0!	#DIV/0!	#DIV/0!	0	0	0	0	0	0	#DIV/0!	#DIV/0!	#DIV/0!
Solyc00g036520	0	0	0	0	0.267539	0	#DIV/0!	0.42265	#DIV/0!	0.176142	0.158173	0	0	0	0	#NUM!	0.18468	#NUM!
Solyc00g036530	0	0	0	0.459656	0	0.442111	#DIV/0!	0.183658	#DIV/0!	0	0	0	0	0	0	#DIV/0!	#DIV/0!	#DIV/0!
Solyc00g036540	0	0	0	0.508556	0	0	#DIV/0!	0.42265	#DIV/0!	0	0	0	0	0	0	#DIV/0!	#DIV/0!	#DIV/0!
Solyc00g036740	0	0	0	0	0	0	#DIV/0!	#DIV/0!	#DIV/0!	0	0	0	0	0	0	#DIV/0!	#DIV/0!	#DIV/0!
Solyc00g036750	0	0	0	0	0	0	#DIV/0!	#DIV/0!	#DIV/0!	0	0	0	0	0	0	#DIV/0!	#DIV/0!	#DIV/0!
Solyc00g036760	0	0	0	0	0	0	#DIV/0!	#DIV/0!	#DIV/0!	0	0	0	0	0	0	#DIV/0!	#DIV/0!	#DIV/0!
Solyc00g036960	0	0	0	0	0	0	#DIV/0!	#DIV/0!	#DIV/0!	0	0	0	0	0	0	#DIV/0!	#DIV/0!	#DIV/0!
Solyc00g038390	0	0	0	0	0	0	#DIV/0!	#DIV/0!	#DIV/0!	0	0	0	0	0	0	#DIV/0!	#DIV/0!	#DIV/0!
Solyc00g039290	0	0	0	0	0	0	#DIV/0!	#DIV/0!	#DIV/0!	0	0	0	0	0	0	#DIV/0!	#DIV/0!	#DIV/0!
Solyc00g039990	4.58649	6.93507	9.31356	11.7479	13.2674	9.70047	0.736571	0.0581896	FALSE	13.5202	12.1409	11.639	12.736	14.9875	16.1895	0.235467	0.149318	FALSE
Solyc00g040290	0	0.0749631	0	0	0	0	#NUM!	0.42265	#NUM!	0	0	0	0	0	0	#DIV/0!	#DIV/0!	#DIV/0!
Solyc00g040390	0	0	0	0	0	0	#DIV/0!	#DIV/0!	#DIV/0!	0	0	0	0	0	0	#DIV/0!	#DIV/0!	#DIV/0!
Solyc00g040490	0	0.209653	0	0	0	0	#NUM!	0.42265	#NUM!	0	0	0	0	0	0	#DIV/0!	#DIV/0!	#DIV/0!
Solyc00g041090	0	0	0	0	0	0	#DIV/0!	#DIV/0!	#DIV/0!	0	0.300205	0.914779	1.16783	1.15729	0.285023	1.10319	0.307452	FALSE
Solyc00g041190	0	0	0	0	0	0	#DIV/0!	#DIV/0!	#DIV/0!	0	0	0	0	0	0	#DIV/0!	#DIV/0!	#DIV/0!
Solyc00g041200	0	0	0	0	0	0	#DIV/0!	#DIV/0!	#DIV/0!	0	0	0	0	0	0	#DIV/0!	#DIV/0!	#DIV/0!
Solyc00g041210	0	0	0	0	0	0	#DIV/0!	#DIV/0!	#DIV/0!	0	0	0	0	0	0	#DIV/0!	#DIV/0!	#DIV/0!
Solyc00g041220	0	0	0	0	0	0	#DIV/0!	#DIV/0!	#DIV/0!	0	0	0	0	0	0	#DIV/0!	#DIV/0!	#DIV/0!
Solyc00g042120	0	0	0	0	0	0	#DIV/0!	#DIV/0!	#DIV/0!	0	0	0	0	0	0	#DIV/0!	#DIV/0!	#DIV/0!
Solyc00g042130	0	0	0	0	0	0	#DIV/0!	#DIV/0!	#DIV/0!	0	0	0	0	0	0	#DIV/0!	#DIV/0!	#DIV/0!
Solyc00g042140	0	0	0	0	0	0	#DIV/0!	#DIV/0!	#DIV/0!	0	0	0	0	0	0	#DIV/0!	#DIV/0!	#DIV/0!
Solyc00g042640	0	0	0.0321385	0.063485	0.0991281	0.0305309	2.5873	0.0951405	FALSE	0	0	0.039685	0	0	0	#NUM!	0.42265	#NUM!
Solyc00g042840	0	0.0680404	0.063853	0	0.0656495	0	-1.00652	0.516149	FALSE	0	0	0	0	0.0748114	0	#DIV/0!	0.42265	#DIV/0!
Solyc00g042850	0	0.123384	0	0	0	0.109999	-0.16567	0.939398	FALSE	0	0	0	0	0	0	#DIV/0!	#DIV/0!	#DIV/0!
Solyc00g044350	0	0	0.141799	0	0	0.269411	0.925967	0.703052	FALSE	0	0	0.525283	0	0	0.327331	-0.682345	0.768023	FALSE
Solyc00g044550	0	0	0	0	0	0	#DIV/0!	#DIV/0!	#DIV/0!	0	0	0	0	0	0	#DIV/0!	#DIV/0!	#DIV/0!
Solyc00g044750	0	0	0	0	0	0	#DIV/0!	#DIV/0!	#DIV/0!	0	0	0	0	0	0	#DIV/0!	#DIV/0!	#DIV/0!
Solyc00g045570	0	0.094459	0.177291	0	0	0	#NUM!	0.21898	#NUM!	1.08008	2.26308	0.766225	0.83844	0.519295	0.409264	-1.21762	0.223751	FALSE
Solyc00g046570	0.139357	0	0	0	0	0	#NUM!	0.42265	#NUM!	0.360026	0.646596	0	0.314415	0.155788	0.153474	-0.690649	0.570712	FALSE
Solyc00g046580	0	0.0584746	0	0	0	0	#NUM!	0.42265	#NUM!	0	0	0	0.0648793	0	0	#DIV/0!	0.42265	#DIV/0!
Solyc00g046980	0	0	0	0	0	0	#DIV/0!	#DIV/0!	#DIV/0!	0	0	0	0	0	0	#DIV/0!	#DIV/0!	#DIV/0!
Solyc00g047180	0.294918	0.299853	0	0	0	0.267323	-1.15375	0.459348	FALSE	0	0	0	0.332695	0	0	#DIV/0!	0.42265	#DIV/0!
Solyc00g047190	0	0	0	0	0	0	#DIV/0!	#DIV/0!	#DIV/0!	0.309079	0.555096	0.281913	0	0	0.263512	-2.12078	0.0759033	FALSE
Solyc00g047200	0	0	0.31026	0.306437	0.318989	0.589481	1.9693	0.0961346	FALSE	0.42003	0.377181	1.53245	0.733635	1.09052	0.358106	-0.0942971	0.916575	FALSE
Solyc00g047700	102.347	72.9629	80.5727	80.8454	52.104	68.8341	-0.342673	0.211321	FALSE	124.304	108.854	128.496	112.764	121.086	102.856	-0.10312	0.35622	FALSE
Solyc00g047810	0	0	0.200002	0	0.616888	0	1.62499	0.576036	FALSE	0	0	0	0	0	0	#DIV/0!	#DIV/0!	#DIV/0!
Solyc00g048410	0	0	0	0	0	0	#DIV/0!	#DIV/0!	#DIV/0!	0	0	0	0.101821	0	0	#DIV/0!	0.42265	#DIV/0!
Solyc00g048510	835.673	830.581	2119.1	59.919	336.151	59.049	-3.05611	0.116488	FALSE	0	0.453392	1.07455	0.293957	0.291303	0.286975	-0.808803	0.555494	FALSE
Solyc00g049210	0.042988	0.174829	0.123052	0.162048	0.126514	0.0389657	-0.0576006	0.937162	FALSE	0.388706	0.398917	0.607785	0.484945	0.336397	0.284057	-0.336119	0.360503	FALSE
Solyc00g049220	0.367578	0.373729	0	0	0.360596	0	-1.03969	0.502494	FALSE	0	0	0	0	0	0	#DIV/0!	#DIV/0!	#DIV/0!
Solyc00g049520	45.1633	46.2304	42.0705	74.4476	28.5357	77.2956	0.433777	0.427533	FALSE	5.14178	5.86034	6.49364	8.11722	4.10755	5.90118	0.0510513	0.87687	FALSE
Solyc00g049620	0	0	0	0	0	0	#DIV/0!	#DIV/0!	#DIV/0!	0	0	0	0	0	0	#DIV/0!	#DIV/0!	#DIV/0!
Solyc00g049920	0	0	0	0	0	0	#DIV/0!	#DIV/0!	#DIV/0!	0	0	0	0	0	0	#DIV/0!	#DIV/0!	#DIV/0!
Solyc00g050020	0	0	0	0	0	0	#DIV/0!	#DIV/0!	#DIV/0!	0	0	0	0	0	0	#DIV/0!	#DIV/0!	#DIV/0!
Solyc00g050030	0	0	0	0	0	0	#DIV/0!	#DIV/0!	#DIV/0!	0	0	0	0	0	0	#DIV/0!	#DIV/0!	#DIV/0!
Solyc00g050130	1.5955	3.80377	5.19702	5.39223	4.47969	5.38589	0.525988	0.273647	FALSE	3.19806	5.80744	7.26003	2.73084	7.073	6.11965	-0.0306609	0.951879	FALSE
Solyc00g050430	0.384564	0.446856	0.576613	0.258868	0.161683	0.398379	-0.781872	0.0944508	FALSE	0.0709654	0.127452	0	0.061975	0	0.0605031	-0.696013	0.588935	FALSE
Solyc00g052430	0.615107	0.25016	0.293455	0.0579679	0.663765	0.446042	0.0112284	0.989394	FALSE	0.476736	0.784853	0.362362	0.27756	0.343818	0.474193	-0.567825	0.299477	FALSE
Solyc00g052530	0	0.197352	0	0	0	0	#NUM!	0.42265	#NUM!	0.250732	0.225154	0	0.218968	0	0	-1.1199	0.472652	FALSE
Solyc00g052540	0.237037	0	0.226171	0	0	0	#NUM!	0.183728	#NUM!	0.91857	0	0	0	0.264986	0	-1.79347	0.555871	FALSE
Solyc00g052940	0.564142	0.215093	0.0672853	0.132913	0.0691783	0	-2.06654	0.279632	FALSE	3.82582	2.86294	10.801	0.556856	0.472996	1.16492	-2.99437	0.177466	FALSE
Solyc00g053440	19.8093	50.1519	35.6746	30.2897	58.8139	36.744	0.25258	0.613072	FALSE	27.2831	30.8911	25.1943	37.5899	24.4916	27.4507	0.102904	0.669047	FALSE
Solyc00g053740	0	0	0	0	0	0	#DIV/0!	#DIV/0!	#DIV/0!	0	0	0	0	0	0	#DIV/0!	#DIV/0!	#DIV/0!
Solyc00g055940	0	0	0	0	0	0	#DIV/0!	#DIV/0!	#DIV/0!	0	0	0	0	0	0	#DIV/0!	#DIV/0!	#DIV/0!
Solyc00g055950	0	0	0	0	0	0	#DIV/0!	#DIV/0!	#DIV/0!	0	0	0	0	0	0	#DIV/0!	#DIV/0!	#DIV/0!
Solyc00g055960	0	0	0	0	0	0	#DIV/0!	#DIV/0!	#DIV/0!	0	0	0	0	0	0	#DIV/0!	#DIV/0!	#DIV/0!
Solyc00g055970	0	0	0	0	0	0	#DIV/0!	#DIV/0!	#DIV/0!	0	0	0	0	0	0	#DIV/0!	#DIV/0!	#DIV/0!
Solyc00g055980	0	0	0	0	0	0	#DIV/0!	#DIV/0!	#DIV/0!	0	0	0	0	0	0	#DIV/0!	#DIV/0!	#DIV/0!
Solyc00g056180	0	0	0	0	0	0	#DIV/0!	#DIV/0!	#DIV/0!	0	0	0	0	0	0	#DIV/0!	#DIV/0!	#DIV/0!
Solyc00g056680	0.612858	0.0958636	0.22491	0.222139	0.462475	0.256391	0.0113485	0.989562	FALSE	0.548069	0.492158	0.555442	0.265909	0.737823	0.674943	0.0731617	0.86952	FALSE
Solyc00g057280	0	0	0	0	0	0	#DIV/0!	#DIV/0!	#DIV/0!	0	0	0	0	0	0	#DIV/0!	#DIV/0!	#DIV/0!
Solyc00g057880	0.381397	0.19389	0.181957	0.179715	0.748305	0.172855	0.539822	0.617228	FALSE	0.492667	0	0	0	0	0	#NUM!	0.42265	#NUM!
Solyc00g058280	0.0909065	0.0924277	0.0867394	0.171341	0	0.0824006	-0.0899905	0.922452	FALSE	0	0	0	0	0	0	#DIV/0!	#DIV/0!	#DIV/0!
Solyc00g058480	0	0	0	0	0	0	#DIV/0!	#DIV/0!	#DIV/0!	0	0	0	0	0	0	#DIV/0!	#DIV/0!	#DIV/0!
Solyc00g058490	0	0	0.0846164	0	0.086997	0.0803838	0.984125	0.525531	FALSE	0	0	0	0.100041	0	0.0976652	#DIV/0!	0.183562	#DIV/0!
Solyc00g058890	0	0	0.176644	0	0.181614	0	0.0400286	0.98529	FALSE	0	0	0	0	0	0	#DIV/0!	#DIV/0!	#DIV/0!
Solyc00g058900	0	0	0	0	0	0	#DIV/0!	#DIV/0!	#DIV/0!	0	0	0	0	0	0	#DIV/0!	#DIV/0!	#DIV/0!
Solyc00g059100	8.36507	7.28032	5.17209	10.0275	7.41839	8.4316	0.313903	0.23752	FALSE	5.35954	5.82192	5.67694	3.69915	6.88264	5.01159	-0.112534	0.694164	FALSE
Solyc00g059500	19.872	26.5849	23.2023	31.7873	21.2901	22.5157	0.117942	0.639628	FALSE	33.1001	28.5102	38.2007	31.8564	30.6919	26.7804	-0.160074	0.351285	FALSE
Solyc00g060700	0	0	0	0	0	0	#DIV/0!	#DIV/0!	#DIV/0!	0	0	0	0	0	0	#DIV/0!	#DIV/0!	#DIV/0!
Solyc00g060710	0	0	0	0	0	0	#DIV/0!	#DIV/0!	#DIV/0!	0	0	0	0	0	0	#DIV/0!	#DIV/0!	#DIV/0!
Solyc00g060810	0	0	0	0	0	0	#DIV/0!	#DIV/0!	#DIV/0!	0	0	0	0	0	0.101082	#DIV/0!	0.42265	#DIV/0!
Solyc00g062710	0	0	0	0.468669	0	0.22539	#DIV/0!	0.229467	#DIV/0!	0	0	0	0	0	0	#DIV/0!	#DIV/0!	#DIV/0!
Solyc00g063110	0	0	0	0	0	0	#DIV/0!	#DIV/0!	#DIV/0!	0	0.880089	0.766225	0	0	0.477474	-1.78574	0.304223	FALSE
Solyc00g063510	0	0	0	0	0	0	#DIV/0!	#DIV/0!	#DIV/0!	0	0	0	0	0	0	#DIV/0!	#DIV/0!	#DIV/0!
Solyc00g065510	0	0	0	0	0	0	#DIV/0!	#DIV/0!	#DIV/0!	0	0	0	0	0	0	#DIV/0!	#DIV/0!	#DIV/0!
Solyc00g065610	0	0	0	0	0	0	#DIV/0!	#DIV/0!	#DIV/0!	0	0	0	0	0	0	#DIV/0!	#DIV/0!	#DIV/0!
Solyc00g065620	0	0	0	0	0	0	#DIV/0!	#DIV/0!	#DIV/0!	0	0	0	0	0	0	#DIV/0!	#DIV/0!	#DIV/0!
Solyc00g065630	0	0	0	0	0	0	#DIV/0!	#DIV/0!	#DIV/0!	0	0	0	0	0	0	#DIV/0!	#DIV/0!	#DIV/0!
Solyc00g065930	0	0	0	0	0	0	#DIV/0!	#DIV/0!	#DIV/0!	0	0	0	0	0	0	#DIV/0!	#DIV/0!	#DIV/0!
Solyc00g065940	0	0	0	0	0	0	#DIV/0!	#DIV/0!	#DIV/0!	0	0	0	0	0	0	#DIV/0!	#DIV/0!	#DIV/0!
Solyc00g066140	0	0	0	0	0	0	#DIV/0!	#DIV/0!	#DIV/0!	0	0	0	0	0	0	#DIV/0!	#DIV/0!	#DIV/0!
Solyc00g066150	0	0	0	0	0	0	#DIV/0!	#DIV/0!	#DIV/0!	0	0	0	0	0	0	#DIV/0!	#DIV/0!	#DIV/0!
Solyc00g066350	0	0	0	0	0	0	#DIV/0!	#DIV/0!	#DIV/0!	0	0	0	0	0	0	#DIV/0!	#DIV/0!	#DIV/0!
Solyc00g066360	0	0	0	0	0	0	#DIV/0!	#DIV/0!	#DIV/0!	0	0	0	0	0	0	#DIV/0!	#DIV/0!	#DIV/0!
Solyc00g066370	0	0	0	0	0	0	#DIV/0!	#DIV/0!	#DIV/0!	0	0	0	0	0	0	#DIV/0!	#DIV/0!	#DIV/0!
Solyc00g067470	0	0	1.32002	1.30375	1.80954	0.417996	1.41964	0.286401	FALSE	0	0	0	0	0	0	#DIV/0!	#DIV/0!	#DIV/0!
Solyc00g068970	148.395	72.4986	102.214	105.253	95.8142	85.8083	-0.171592	0.643613	FALSE	92.6829	125.81	276.416	129.882	78.3452	119.815	-0.59328	0.431614	FALSE
Solyc00g068980	66.8658	35.1645	52.8006	63.0147	37.5479	41.7996	-0.121129	0.748676	FALSE	44.6759	59.91	120.618	69.7087	48.9742	60.4352	-0.330319	0.580216	FALSE
Solyc00g069680	0	0	0	0	0	0	#DIV/0!	#DIV/0!	#DIV/0!	0	0	0	0	0	0	#DIV/0!	#DIV/0!	#DIV/0!
Solyc00g069880	0	0.0933196	0.350306	0.0864974	0.270121	0.0831958	-0.0124478	0.992274	FALSE	0.355683	0.53233	0.324421	0.103541	0.410425	0.202163	-0.759615	0.218284	FALSE
Solyc00g070680	0.234842	0	0	0	0	0	#NUM!	0.42265	#NUM!	0	0.272408	0	0	0	0	#NUM!	0.42265	#NUM!
Solyc00g071180	1.4305	0.55407	0.454974	0.834541	0.467774	0.370471	-0.544355	0.511183	FALSE	0.527952	0.395077	0.722323	1.15267	0.609207	0.375097	0.377171	0.563089	FALSE
Solyc00g071580	0	0	0	0	0	0	#DIV/0!	#DIV/0!	#DIV/0!	0	0	0	0	0	0	#DIV/0!	#DIV/0!	#DIV/0!
Solyc00g071590	0	0	0	0	0	0	#DIV/0!	#DIV/0!	#DIV/0!	0	0	0	0	0	0	#DIV/0!	#DIV/0!	#DIV/0!
Solyc00g071600	0	0	0	0	0	0	#DIV/0!	#DIV/0!	#DIV/0!	0	0	0	0	0	0	#DIV/0!	#DIV/0!	#DIV/0!
Solyc00g072100	28.0616	28.3714	24.3003	26.8158	17.5813	30.7084	-0.104245	0.685246	FALSE	7.51368	7.38542	9.53903	10.1087	15.817	11.7731	0.625386	0.105905	FALSE
Solyc00g072400	0	2.13326	1.88421	0.58156	0.908071	0.447489	-1.05237	0.412162	FALSE	1.67399	0.214745	0.58166	0	0.344933	0.0679617	-2.58089	0.254955	FALSE
Solyc00g072800	0.120394	0.367224	0.574374	0.113459	0.472427	0.436514	-0.0548121	0.943223	FALSE	0.311035	0.837914	0.709243	0.814892	0.672947	0.662949	0.210966	0.607856	FALSE
Solyc00g073200	0	0	0	0	0	0	#DIV/0!	#DIV/0!	#DIV/0!	0	0	0	0	0	0	#DIV/0!	#DIV/0!	#DIV/0!
Solyc00g073900	0	0	0	0	0	0	#DIV/0!	#DIV/0!	#DIV/0!	0	0	0	0	0	0	#DIV/0!	#DIV/0!	#DIV/0!
Solyc00g073910	0	0	0	0	0	0	#DIV/0!	#DIV/0!	#DIV/0!	0	0	0	0	0	0	#DIV/0!	#DIV/0!	#DIV/0!
Solyc00g074210	0.510663	0.519208	2.76111	1.12292	1.16891	1.23435	-0.104463	0.916971	FALSE	0.879526	0.592351	1.60444	1.34418	2.09321	3.1869	1.10656	0.14528	FALSE
Solyc00g074810	0	0	0	0	0	0	#DIV/0!	#DIV/0!	#DIV/0!	0	0	0	0	0	0	#DIV/0!	#DIV/0!	#DIV/0!
Solyc00g074820	0	0	0	0	0	0	#DIV/0!	#DIV/0!	#DIV/0!	0	0	0	0	0	0	#DIV/0!	#DIV/0!	#DIV/0!
Solyc00g074830	0	0	0	0	0	0	#DIV/0!	#DIV/0!	#DIV/0!	0	0	0	0	0	0	#DIV/0!	#DIV/0!	#DIV/0!
Solyc00g075030	1.90794	2.01746	3.93224	1.15075	2.77012	2.42119	-0.309146	0.574116	FALSE	11.6328	22.397	14.5667	10.5034	5.11899	5.37913	-1.21036	0.0841364	FALSE
Solyc00g075040	0.237777	0.0805854	0.415942	0.0746941	0.272138	0.143686	-0.582075	0.519531	FALSE	7.57629	8.96394	6.53686	3.35294	1.68349	1.65848	-1.78532	0.00433809	TRUE
Solyc00g075440	0.364934	0.0927601	0.0870514	0	0.0895005	0	-2.60561	0.234614	FALSE	0	0	0.107492	0	0	0	#NUM!	0.42265	#NUM!
Solyc00g075450	0.240027	3.9047	1.37415	0.452406	0	0.652706	-2.32018	0.306209	FALSE	0	0	0	0	0	0	#DIV/0!	#DIV/0!	#DIV/0!
Solyc00g076250	0	0	0	0	0	0	#DIV/0!	#DIV/0!	#DIV/0!	0	0	0	0	0	0	#DIV/0!	#DIV/0!	#DIV/0!
Solyc00g079050	0	0	0	0	0	0	#DIV/0!	#DIV/0!	#DIV/0!	0	0	0	0	0	0	#DIV/0!	#DIV/0!	#DIV/0!
Solyc00g080550	0	0	0	0	0	0	#DIV/0!	#DIV/0!	#DIV/0!	0	0	0	0	0	0	#DIV/0!	#DIV/0!	#DIV/0!
Solyc00g080750	30.1526	31.6412	18.4699	20.4875	15.0455	14.5767	-0.679655	0.122083	FALSE	7.78987	9.32692	4.91224	8.73471	12.4012	12.2989	0.601946	0.0983309	FALSE
Solyc00g082150	28.8714	27.9543	25.4361	27.6257	19.4932	29.157	-0.108996	0.582505	FALSE	56.7358	49.8069	58.9929	63.0865	58.0633	67.8716	0.191407	0.119049	FALSE
Solyc00g082550	0	0	0	0	0	0	#DIV/0!	#DIV/0!	#DIV/0!	0	0	0	0	0	0	#DIV/0!	#DIV/0!	#DIV/0!
Solyc00g084650	0	0	0	0	0	0	#DIV/0!	#DIV/0!	#DIV/0!	0	0	0	0	0	0	#DIV/0!	#DIV/0!	#DIV/0!
Solyc00g084750	0	0.0875135	0	0.0811158	0	0	-0.109524	0.959826	FALSE	0.222369	0.099842	0.405649	0.388395	0	0.0947927	-0.591076	0.610224	FALSE
Solyc00g084760	0.22151	0	0	0	0	0	#NUM!	0.42265	#NUM!	0.286134	0	0	0	0	0	#NUM!	0.42265	#NUM!
Solyc00g084770	0	0	0	0	0	0	#DIV/0!	#DIV/0!	#DIV/0!	0.330933	0.297173	0	0	0.286399	0.282144	-0.143737	0.895295	FALSE
Solyc00g084870	0	0	0.126262	0	0.129815	0	0.0400286	0.98529	FALSE	0.170934	0.306992	0.15591	0	0.443794	0.291467	0.214146	0.825879	FALSE
Solyc00g085070	91.136	85.9433	87.6091	64.1541	115.666	85.4292	0.00305381	0.99118	FALSE	17.7853	24.4755	17.6283	18.0326	9.33998	11.2668	-0.632222	0.112433	FALSE
Solyc00g085370	0	0	0	0	0	0	#DIV/0!	#DIV/0!	#DIV/0!	1.21342	0	0	0	0	0	#NUM!	0.42265	#NUM!
Solyc00g085770	0	0	0	0	0	0	#DIV/0!	#DIV/0!	#DIV/0!	0	0	0	0	0	0	#DIV/0!	#DIV/0!	#DIV/0!
Solyc00g085780	0	0	0	0	0	0	#DIV/0!	#DIV/0!	#DIV/0!	0	0	0	0	0	0	#DIV/0!	#DIV/0!	#DIV/0!
Solyc00g088080	0	0	0	0	0	0	#DIV/0!	#DIV/0!	#DIV/0!	0	0	0	0	0	0	#DIV/0!	#DIV/0!	#DIV/0!
Solyc00g088090	0	0	0	0	0	0	#DIV/0!	#DIV/0!	#DIV/0!	0	0	0	0	0	0	#DIV/0!	#DIV/0!	#DIV/0!
Solyc00g088190	0	0	0	0	0	0	#DIV/0!	#DIV/0!	#DIV/0!	0	0	0	0	0	0	#DIV/0!	#DIV/0!	#DIV/0!
Solyc00g088200	0	0	0	0	0	0	#DIV/0!	#DIV/0!	#DIV/0!	0	0	0	0	0	0	#DIV/0!	#DIV/0!	#DIV/0!
Solyc00g088210	0	0	0	0	0	0	#DIV/0!	#DIV/0!	#DIV/0!	0	0	0	0	0	0	#DIV/0!	#DIV/0!	#DIV/0!
Solyc00g090110	0	0	0	0	0	0	#DIV/0!	#DIV/0!	#DIV/0!	0	0	0	0	0	0	#DIV/0!	#DIV/0!	#DIV/0!
Solyc00g090120	0	0	0	0	0	0	#DIV/0!	#DIV/0!	#DIV/0!	0	0	0	0	0	0	#DIV/0!	#DIV/0!	#DIV/0!
Solyc00g090130	0	0	0	0	0	0	#DIV/0!	#DIV/0!	#DIV/0!	0	0	0	0	0	0	#DIV/0!	#DIV/0!	#DIV/0!
Solyc00g090430	0	0.143662	0.471872	0.266319	0	0.448268	0.215272	0.871125	FALSE	0	0.0819501	0.083239	0	0	0.0778057	-1.08617	0.484365	FALSE
Solyc00g090630	0	0	0	0	0	0	#DIV/0!	#DIV/0!	#DIV/0!	0	0	0	0	0	0	#DIV/0!	#DIV/0!	#DIV/0!
Solyc00g090640	0	0	0	0	0	0	#DIV/0!	#DIV/0!	#DIV/0!	0	0	0	0	0	0	#DIV/0!	#DIV/0!	#DIV/0!
Solyc00g090650	0	0	0	0	0	0	#DIV/0!	#DIV/0!	#DIV/0!	0	0	0	0	0	0	#DIV/0!	#DIV/0!	#DIV/0!
Solyc00g090660	0	0	0	0	0	0	#DIV/0!	#DIV/0!	#DIV/0!	0	0	0	0	0	0	#DIV/0!	#DIV/0!	#DIV/0!
Solyc00g090860	0	0	0	0	0	0	#DIV/0!	#DIV/0!	#DIV/0!	0	0	0	0	0	0	#DIV/0!	#DIV/0!	#DIV/0!
Solyc00g090870	9.67414	7.40464	9.23068	13.4193	10.5567	12.0204	0.452271	0.0418154	FALSE	10.1095	10.4652	11.7824	9.68713	13.8527	11.6118	0.119514	0.532705	FALSE
Solyc00g091170	2.62013	3.56973	2.85003	3.40753	2.21051	3.27747	-0.0232291	0.924512	FALSE	3.18147	2.67455	5.49498	4.13807	4.68653	4.67461	0.250056	0.49821	FALSE
Solyc00g092870	0	0	0	0	0	0	#DIV/0!	#DIV/0!	#DIV/0!	0	0	0	0	0	0	#DIV/0!	#DIV/0!	#DIV/0!
Solyc00g092880	0	0	0	0	0	0	#DIV/0!	#DIV/0!	#DIV/0!	0	0	0	0	0	0	#DIV/0!	#DIV/0!	#DIV/0!
Solyc00g092890	0	0	0	0	0	0	#DIV/0!	#DIV/0!	#DIV/0!	0	0	0	0	0	0	#DIV/0!	#DIV/0!	#DIV/0!
Solyc00g092900	0.0710446	0	0.135576	0.200858	0	0.0643971	0.360398	0.79867	FALSE	0	0	0	0	0	0	#DIV/0!	#DIV/0!	#DIV/0!
Solyc00g093000	14.4931	9.20976	12.1001	5.69098	7.1089	9.30538	-0.695691	0.0775733	FALSE	24.9618	17.512	25.6138	15.6684	18.2273	15.2962	-0.468972	0.124253	FALSE
Solyc00g093100	0	0	0	0	0	0	#DIV/0!	#DIV/0!	#DIV/0!	0	0	0	0	0	0	#DIV/0!	#DIV/0!	#DIV/0!
Solyc00g093300	0	0	0	0	0	0	#DIV/0!	#DIV/0!	#DIV/0!	0	0	0.119531	0	0	0	#NUM!	0.42265	#NUM!
Solyc00g093310	0	0	0	0	0	0	#DIV/0!	#DIV/0!	#DIV/0!	0	0	0	0	0	0	#DIV/0!	#DIV/0!	#DIV/0!
Solyc00g094010	0	0	0	0	0	0	#DIV/0!	#DIV/0!	#DIV/0!	0	0	0	0	0	0	#DIV/0!	#DIV/0!	#DIV/0!
Solyc00g094020	0	0	0	0	0	0	#DIV/0!	#DIV/0!	#DIV/0!	0	0	0	0	0	0	#DIV/0!	#DIV/0!	#DIV/0!
Solyc00g094520	0	0	0.390327	0.385518	0.802618	0	1.60594	0.387633	FALSE	0	2.84711	2.4099	0.46148	1.82926	1.80208	-0.361147	0.722433	FALSE
Solyc00g094530	1.1706	0.793456	0.372312	0.183862	0.57418	0.530533	-0.858488	0.272394	FALSE	1.00807	1.35785	2.06881	1.76072	1.09052	1.28918	-0.0990679	0.806199	FALSE
Solyc00g094540	1.614	0.46886	0.660008	1.95563	0.904769	0.417996	0.257301	0.772815	FALSE	1.19136	2.4071	0.814985	1.04043	2.06207	1.77751	0.144979	0.800371	FALSE
Solyc00g094550	0	0	0	0.306437	0.318989	0.294741	#DIV/0!	0.00052064	#DIV/0!	0.84006	0	0	0	0.363506	0	-1.20851	0.641953	FALSE
Solyc00g094850	0	0	0	0	0	0	#DIV/0!	#DIV/0!	#DIV/0!	0	0	0	0	0	0	#DIV/0!	#DIV/0!	#DIV/0!
Solyc00g095450	0	0	0	0	0	0	#DIV/0!	#DIV/0!	#DIV/0!	0	0	0	0	0	0	#DIV/0!	#DIV/0!	#DIV/0!
Solyc00g095460	0	0	0	0	0	0	#DIV/0!	#DIV/0!	#DIV/0!	0	0	0	0	0	0	#DIV/0!	#DIV/0!	#DIV/0!
Solyc00g095760	0.0759368	3.0883	1.30421	0.21469	0.446967	0.41299	-2.05591	0.324832	FALSE	20.9914	16.3837	19.5043	8.39507	8.99842	9.61739	-1.07437	0.0135967	TRUE
Solyc00g095860	586.517	557.766	660.862	200.5	388.435	269.001	-1.07317	0.0136512	TRUE	187.506	222.358	197.306	83.0252	70.504	72.8234	-1.42353	0.0029708	TRUE
Solyc00g096060	0	0	0	0	0	0	#DIV/0!	#DIV/0!	#DIV/0!	0	0	0	0	0	0	#DIV/0!	#DIV/0!	#DIV/0!
Solyc00g096460	7.88307	10.4543	12.1001	20.0261	16.1391	13.6696	0.711302	0.0517338	FALSE	17.7094	15.5052	18.5758	18.1723	23.7556	21.8928	0.301344	0.118663	FALSE
Solyc00g097260	0	0	0	0	0	0	#DIV/0!	#DIV/0!	#DIV/0!	0	0	0	0	0	0	#DIV/0!	#DIV/0!	#DIV/0!
Solyc00g097760	0	0	0	0	0	0	#DIV/0!	#DIV/0!	#DIV/0!	0	0	0	0	0	0	#DIV/0!	#DIV/0!	#DIV/0!
Solyc00g097960	13.6304	21.2263	12.1825	14.7965	14.0485	12.8242	-0.174877	0.591288	FALSE	4.23459	4.40301	6.30181	5.06059	8.29388	6.27051	0.393568	0.254467	FALSE
Solyc00g098560	28.7708	22.6291	30.1281	46.8948	49.7031	66.509	1.00045	0.0343634	TRUE	16.128	18.2608	13.8577	34.1912	23.5661	26.3048	0.801036	0.0492756	FALSE
Solyc00g099160	0	0	0	0	0	0	#DIV/0!	#DIV/0!	#DIV/0!	0	0	0	0	0	0	#DIV/0!	#DIV/0!	#DIV/0!
Solyc00g099460	0	0	0	0	0.0508817	0	#DIV/0!	0.42265	#DIV/0!	0	0	0	0	0	0	#DIV/0!	#DIV/0!	#DIV/0!
Solyc00g099470	0	0	0	0	0	0	#DIV/0!	#DIV/0!	#DIV/0!	0	0	0	0	0	0	#DIV/0!	#DIV/0!	#DIV/0!
Solyc00g099570	0	0	0	0	0	0	#DIV/0!	#DIV/0!	#DIV/0!	0	0	0	0	0	0	#DIV/0!	#DIV/0!	#DIV/0!
Solyc00g099580	0.110274	0.728772	0.210437	0.207844	0.324537	0.0499777	-0.849698	0.513651	FALSE	0.712225	0.38374	0.324813	0.746394	1.35604	0.971557	1.11343	0.0708259	FALSE
Solyc00g099880	0	0	0	0	0	0	#DIV/0!	#DIV/0!	#DIV/0!	0	0	0	0	0	0	#DIV/0!	#DIV/0!	#DIV/0!
Solyc00g100880	0	0	0.0810277	0	0	0	#NUM!	0.42265	#NUM!	0	0	0	0	0	0	#DIV/0!	#DIV/0!	#DIV/0!
Solyc00g101700	0	0	0	0	0	0	#DIV/0!	#DIV/0!	#DIV/0!	0	0	0	0	0	0	#DIV/0!	#DIV/0!	#DIV/0!
Solyc00g102000	6.24318	2.38037	7.07393	3.67725	4.59344	5.30533	-0.209472	0.680522	FALSE	6.04843	4.52617	11.0336	9.2438	3.48966	7.73509	-0.078173	0.891563	FALSE
Solyc00g102400	0.327426	0.358513	0.288385	0.379775	0.345915	0.593579	0.437266	0.273571	FALSE	1.33392	1.05176	0.801227	1.59112	1.35151	1.27595	0.404601	0.144156	FALSE
Solyc00g104200	0	0	0	0	0	0	#DIV/0!	#DIV/0!	#DIV/0!	0	0	0	0	0	0	#DIV/0!	#DIV/0!	#DIV/0!
Solyc00g104210	0	0	0	0	0	0	#DIV/0!	#DIV/0!	#DIV/0!	0	0	0	0	0	0	#DIV/0!	#DIV/0!	#DIV/0!
Solyc00g104310	0	0	0	0	0	0	#DIV/0!	#DIV/0!	#DIV/0!	0	0	0	0	0	0	#DIV/0!	#DIV/0!	#DIV/0!
Solyc00g104320	0	0	0	0	0	0	#DIV/0!	#DIV/0!	#DIV/0!	0	0	0	0	0	0	#DIV/0!	#DIV/0!	#DIV/0!
Solyc00g104330	0	0	0	0	0	0	#DIV/0!	#DIV/0!	#DIV/0!	0	0	0	0	0	0	#DIV/0!	#DIV/0!	#DIV/0!
Solyc00g104630	0	0	0	0	0	0	#DIV/0!	#DIV/0!	#DIV/0!	0	0	0	0	0	0	#DIV/0!	#DIV/0!	#DIV/0!
Solyc00g104730	0	0	0	0	0	0	#DIV/0!	#DIV/0!	#DIV/0!	0	0	0	0	0	0	#DIV/0!	#DIV/0!	#DIV/0!
Solyc00g104740	0	0	0	0	0	0	#DIV/0!	#DIV/0!	#DIV/0!	0	0	0	0	0	0	#DIV/0!	#DIV/0!	#DIV/0!
Solyc00g104940	0	0	0	0	0	0	#DIV/0!	#DIV/0!	#DIV/0!	0	0	0	0	0	0	#DIV/0!	#DIV/0!	#DIV/0!
Solyc00g105340	0	0	0	0	0	0	#DIV/0!	#DIV/0!	#DIV/0!	0	0.0939939	0	0.182823	0.0905863	0.267721	2.52534	0.0808451	FALSE
Solyc00g105350	0	0	0	0	0.0428985	0.0396375	#DIV/0!	0.18414	#DIV/0!	0.112974	0.202897	0.103044	0.0493306	0.439968	0.192636	0.702977	0.527116	FALSE
Solyc00g105750	0	0.0515746	0.0484006	0	0	0	#NUM!	0.183915	#NUM!	0	0	0	0	0	0	#DIV/0!	#DIV/0!	#DIV/0!
Solyc00g106650	10.1452	10.6588	13.5522	11.1543	9.62071	10.422	-0.139156	0.434406	FALSE	15.2891	10.199	14.7422	4.95937	11.7194	10.0556	-0.589581	0.161817	FALSE
Solyc00g107050	0	0	0	0	0	0	#DIV/0!	#DIV/0!	#DIV/0!	0	0	0	0	0	0	#DIV/0!	#DIV/0!	#DIV/0!
Solyc00g107550	0	0	0	0	0	0	#DIV/0!	#DIV/0!	#DIV/0!	0	0	0	0	0	0	#DIV/0!	#DIV/0!	#DIV/0!
Solyc00g108550	0	0.477543	0	0	0.767937	0.283824	1.1391	0.528556	FALSE	0.60671	0.181606	0.184462	1.23631	0.350043	1.20695	1.52179	0.160362	FALSE
Solyc00g109450	0	0	0	0	0	0	#DIV/0!	#DIV/0!	#DIV/0!	0	0	0	0	0	0	#DIV/0!	#DIV/0!	#DIV/0!
Solyc00g109850	0	0	0	0	0	0	#DIV/0!	#DIV/0!	#DIV/0!	0	0	0	0	0	0	#DIV/0!	#DIV/0!	#DIV/0!
Solyc00g109860	0	0	0	0	0	0	#DIV/0!	#DIV/0!	#DIV/0!	0	0	0	0	0	0	#DIV/0!	#DIV/0!	#DIV/0!
Solyc00g110060	0	0	0	0	0	0	#DIV/0!	#DIV/0!	#DIV/0!	0	0	0	0	0	0	#DIV/0!	#DIV/0!	#DIV/0!
Solyc00g110070	0	0	0	0	0	0	#DIV/0!	#DIV/0!	#DIV/0!	0	0	0	0	0	0	#DIV/0!	#DIV/0!	#DIV/0!
Solyc00g110370	0	0.448475	0	0	0.216358	0	-1.05161	0.674051	FALSE	0	0	0	0	0	0	#DIV/0!	#DIV/0!	#DIV/0!
Solyc00g110870	25.8503	76.4593	56.3566	5.31523	10.7585	6.91113	-2.78724	0.0897954	FALSE	10.1188	5.39133	6.33753	1.4139	4.37854	6.21143	-0.863978	0.177959	FALSE
Solyc00g111170	0	0	0	0	0	0	#DIV/0!	#DIV/0!	#DIV/0!	0	0	0	0	0	0	#DIV/0!	#DIV/0!	#DIV/0!
Solyc00g111270	0	0	0	0	0	0	#DIV/0!	#DIV/0!	#DIV/0!	0	0	0	0	0	0	#DIV/0!	#DIV/0!	#DIV/0!
Solyc00g111370	0	0	0	0	0	0	#DIV/0!	#DIV/0!	#DIV/0!	0	0	0	0	0	0	#DIV/0!	#DIV/0!	#DIV/0!
Solyc00g111770	0	0	0	0	0	0	#DIV/0!	#DIV/0!	#DIV/0!	0	0	0	0	0	0	#DIV/0!	#DIV/0!	#DIV/0!
Solyc00g111780	0	0	0	0	0	0	#DIV/0!	#DIV/0!	#DIV/0!	0	0	0	0	0	0	#DIV/0!	#DIV/0!	#DIV/0!
Solyc00g112180	0	0	0	0	0	0	#DIV/0!	#DIV/0!	#DIV/0!	0	0	0	0	0	0	#DIV/0!	#DIV/0!	#DIV/0!
Solyc00g112190	0	0.147076	0	0.0681619	0	0.19668	0.848573	0.632034	FALSE	0	0.251693	0.170434	0.163185	0.080856	0.0796547	-0.383039	0.710876	FALSE
Solyc00g112490	0	0	0	0	0	0	#DIV/0!	#DIV/0!	#DIV/0!	0	0	0	0	0	0	#DIV/0!	#DIV/0!	#DIV/0!
Solyc00g112500	0	0	0	0	0	0	#DIV/0!	#DIV/0!	#DIV/0!	0	0	0	0	0	0	#DIV/0!	#DIV/0!	#DIV/0!
Solyc00g112600	0	0	0	0	0	0	#DIV/0!	#DIV/0!	#DIV/0!	0	0	0	0	0	0	#DIV/0!	#DIV/0!	#DIV/0!
Solyc00g112700	0	0	0	0	0	0	#DIV/0!	#DIV/0!	#DIV/0!	0	0	0	0	0	0	#DIV/0!	#DIV/0!	#DIV/0!
Solyc00g112710	0	0	0	0	0	0	#DIV/0!	#DIV/0!	#DIV/0!	0	0	0	0	0	0	#DIV/0!	#DIV/0!	#DIV/0!
Solyc00g112810	0	0	0	0	0	0	#DIV/0!	#DIV/0!	#DIV/0!	0	0	0	0	0	0	#DIV/0!	#DIV/0!	#DIV/0!
Solyc00g112820	0	0	0	0	0	0	#DIV/0!	#DIV/0!	#DIV/0!	0	0	0	0	0	0	#DIV/0!	#DIV/0!	#DIV/0!
Solyc00g112830	0	0	0	0	0	0	#DIV/0!	#DIV/0!	#DIV/0!	0	0	0	0	0	0	#DIV/0!	#DIV/0!	#DIV/0!
Solyc00g112930	0	0	0.223387	0.44127	0	0	0.982114	0.689718	FALSE	0	0.27157	0	0.264109	0	0	-0.0401936	0.985229	FALSE
Solyc00g113230	0	0	0	0	0	0	#DIV/0!	#DIV/0!	#DIV/0!	0	0	0	0	0	0	#DIV/0!	#DIV/0!	#DIV/0!
Solyc00g113330	0	0	0	0	0	0	#DIV/0!	#DIV/0!	#DIV/0!	0	0	0	0	0	0	#DIV/0!	#DIV/0!	#DIV/0!
Solyc00g113730	0	0	0	0	0	0	#DIV/0!	#DIV/0!	#DIV/0!	0	0	0	0	0	0	#DIV/0!	#DIV/0!	#DIV/0!
Solyc00g113740	0	0	0	0	0	0	#DIV/0!	#DIV/0!	#DIV/0!	0	0	0	0	0	0	#DIV/0!	#DIV/0!	#DIV/0!
Solyc00g113750	0	0	0	0	0	0	#DIV/0!	#DIV/0!	#DIV/0!	0	0	0	0	0	0	#DIV/0!	#DIV/0!	#DIV/0!
Solyc00g114550	0	0	0	0	0	0	#DIV/0!	#DIV/0!	#DIV/0!	0	0	0	0	0	0	#DIV/0!	#DIV/0!	#DIV/0!
Solyc00g116150	0	0	0	0	0	0	#DIV/0!	#DIV/0!	#DIV/0!	0	0	0	0	0	0	#DIV/0!	#DIV/0!	#DIV/0!
Solyc00g117450	0.233401	0.474613	0.111351	0	0	0	#NUM!	0.124761	#NUM!	0.452241	0.541474	0.274995	0	0.130461	0	-3.28167	0.0221773	TRUE
Solyc00g117650	0	0	0	0	0	0	#DIV/0!	#DIV/0!	#DIV/0!	0	0	0	0	0	0	#DIV/0!	#DIV/0!	#DIV/0!
Solyc00g118680	1.94269	1.8106	2.00811	2.13593	2.54105	1.90766	0.192687	0.273648	FALSE	1.46385	3.19239	2.47964	2.00891	1.99078	2.85266	-0.0584933	0.879698	FALSE
Solyc00g118690	0.291528	0.296406	1.11266	0.549474	1.14396	0	-0.00608363	0.995834	FALSE	0.376579	0.676324	0.686961	0.328871	0.325902	0.963181	-0.104803	0.874211	FALSE
Solyc00g120120	0	0	0	0	0	0	#DIV/0!	#DIV/0!	#DIV/0!	0	0	0	0	0	0	#DIV/0!	#DIV/0!	#DIV/0!
Solyc00g120820	0	0	0	0	0	0	#DIV/0!	#DIV/0!	#DIV/0!	0	0	0	0	0	0	#DIV/0!	#DIV/0!	#DIV/0!
Solyc00g120830	0	0	0	0	0	0	#DIV/0!	#DIV/0!	#DIV/0!	0	0	0	0	0	0	#DIV/0!	#DIV/0!	#DIV/0!
Solyc00g120930	0	0	0	0	0	0	#DIV/0!	#DIV/0!	#DIV/0!	0	0	0	0	0	0	#DIV/0!	#DIV/0!	#DIV/0!
Solyc00g121230	0	0	0	0	0	0	#DIV/0!	#DIV/0!	#DIV/0!	0	0	0	0	0	0	#DIV/0!	#DIV/0!	#DIV/0!
Solyc00g121730	0.175219	0.0445377	0.167187	0.123845	0.214863	0.277942	0.67233	0.281621	FALSE	0.622428	0.558931	0.567721	0.741238	0.391758	0.482422	-0.114689	0.714089	FALSE
Solyc00g122530	0	0	0	0	0	0	#DIV/0!	#DIV/0!	#DIV/0!	0	0	0	0	0	0	#DIV/0!	#DIV/0!	#DIV/0!
Solyc00g123030	0	0	0	0	0	0	#DIV/0!	#DIV/0!	#DIV/0!	0	0	0	0	0	0	#DIV/0!	#DIV/0!	#DIV/0!
Solyc00g123040	0	0	0	0	0	0	#DIV/0!	#DIV/0!	#DIV/0!	0	0	0	0	0	0	#DIV/0!	#DIV/0!	#DIV/0!
Solyc00g123240	0	0	0	0	0	0	#DIV/0!	#DIV/0!	#DIV/0!	0	0	0	0	0	0	#DIV/0!	#DIV/0!	#DIV/0!
Solyc00g124840	0	0	0	0	0	0	#DIV/0!	#DIV/0!	#DIV/0!	0	0	0	0	0	0	#DIV/0!	#DIV/0!	#DIV/0!
Solyc00g124850	0	0	0	0	0	0	#DIV/0!	#DIV/0!	#DIV/0!	0	0	0	0	0	0	#DIV/0!	#DIV/0!	#DIV/0!
Solyc00g124860	0	0	0	0	0	0	#DIV/0!	#DIV/0!	#DIV/0!	0	0	0	0	0	0	#DIV/0!	#DIV/0!	#DIV/0!
Solyc00g125260	0	0	0	0	0	0	#DIV/0!	#DIV/0!	#DIV/0!	0	0	0	0	0	0	#DIV/0!	#DIV/0!	#DIV/0!
Solyc00g125270	0	0	0	0	0	0	#DIV/0!	#DIV/0!	#DIV/0!	0	0	0	0	0	0	#DIV/0!	#DIV/0!	#DIV/0!
Solyc00g125580	0	0	0	0	0	0	#DIV/0!	#DIV/0!	#DIV/0!	0.303355	0	0.553385	0.264924	0.393799	0.258632	0.0986219	0.91291	FALSE
Solyc00g125980	1.11895	1.89613	0.711773	0.703003	2.1954	2.02851	0.402725	0.535537	FALSE	1.4454	2.59589	3.95507	0.420761	0.833927	2.87538	-0.953179	0.286969	FALSE
Solyc00g125990	0.353901	0.119941	0.337678	0.333518	0.810084	0.427717	0.953276	0.220387	FALSE	0.304766	0.273675	0.277979	0.798468	0.659384	0.259835	1.00408	0.216962	FALSE
Solyc00g126000	1.49194	0.505634	0.474515	0.937338	0.487866	0	-0.79456	0.464375	FALSE	1.2848	1.73059	0	2.24406	1.66785	2.19077	1.0171	0.176639	FALSE
Solyc00g126010	1.74917	1.33383	0	0	0.85797	0.79275	-0.901235	0.480945	FALSE	0	1.01449	0.51522	0	0.977707	0.481591	-0.067981	0.956757	FALSE
Solyc00g126420	0	0	0	0	0	0	#DIV/0!	#DIV/0!	#DIV/0!	0	0	0	0	0	0	#DIV/0!	#DIV/0!	#DIV/0!
Solyc00g126430	0	0	0	0	0	0	#DIV/0!	#DIV/0!	#DIV/0!	0	0	0	0	0	0	#DIV/0!	#DIV/0!	#DIV/0!
Solyc00g126440	0	0	0	0	0	0	#DIV/0!	#DIV/0!	#DIV/0!	0	0	0	0	0	0	#DIV/0!	#DIV/0!	#DIV/0!
Solyc00g127540	0	0	0	0	0	0	#DIV/0!	#DIV/0!	#DIV/0!	0	0	0	0	0	0	#DIV/0!	#DIV/0!	#DIV/0!
Solyc00g127550	0	0	0	0	0	0	#DIV/0!	#DIV/0!	#DIV/0!	0	0	0	0	0	0	#DIV/0!	#DIV/0!	#DIV/0!
Solyc00g127560	0	0	0	0	0	0	#DIV/0!	#DIV/0!	#DIV/0!	0	0	0	0	0	0	#DIV/0!	#DIV/0!	#DIV/0!
Solyc00g127660	46.1614	41.6233	45.123	43.3697	40.0222	43.8895	-0.0624032	0.36446	FALSE	68.3815	58.1306	68.6916	62.1072	56.0232	52.3924	-0.195016	0.143041	FALSE
Solyc00g127670	3.66885	3.0815	3.34847	7.66672	4.69456	6.94031	0.934532	0.0707662	FALSE	3.09079	4.99587	5.07444	2.51928	7.31128	6.85131	0.342002	0.535362	FALSE
Solyc00g127870	34.6922	58.319	56.6591	26.3759	40.6102	37.6196	-0.516827	0.179926	FALSE	28.3177	29.9962	28.4618	19.0879	22.4845	16.9937	-0.567223	0.019222	FALSE
Solyc00g128870	30.6581	56.0668	33.7903	25.7456	24.6165	24.7629	-0.681851	0.198883	FALSE	17.2525	21.2435	18.2396	15.2951	18.8898	19.7234	-0.0737471	0.630988	FALSE
Solyc00g129670	0	0	0	0	0	0	#DIV/0!	#DIV/0!	#DIV/0!	0	0	0	0	0	0	#DIV/0!	#DIV/0!	#DIV/0!
Solyc00g129680	0	0	0	0	0	0	#DIV/0!	#DIV/0!	#DIV/0!	0	0	0	0	0	0	#DIV/0!	#DIV/0!	#DIV/0!
Solyc00g129880	0	0	0	0	0	0	#DIV/0!	#DIV/0!	#DIV/0!	0	0	0	0	0	0	#DIV/0!	#DIV/0!	#DIV/0!
Solyc00g129980	0	0	0	0	0	0	#DIV/0!	#DIV/0!	#DIV/0!	0	0	0	0	0	0	#DIV/0!	#DIV/0!	#DIV/0!
Solyc00g130180	0	0	0	0	0	0	#DIV/0!	#DIV/0!	#DIV/0!	0	0	0	0	0	0	#DIV/0!	#DIV/0!	#DIV/0!
Solyc00g130190	0	0	0	0	0	0	#DIV/0!	#DIV/0!	#DIV/0!	0	0	0	0	0	0	#DIV/0!	#DIV/0!	#DIV/0!
Solyc00g130290	0	0	0	0	0	0	#DIV/0!	#DIV/0!	#DIV/0!	0	0	0	0	0	0	#DIV/0!	#DIV/0!	#DIV/0!
Solyc00g130690	0	0	0	0	0	0	#DIV/0!	#DIV/0!	#DIV/0!	0	0	0	0	0	0	#DIV/0!	#DIV/0!	#DIV/0!
Solyc00g130700	0	0	0	0	0	0	#DIV/0!	#DIV/0!	#DIV/0!	0	0	0	0	0	0	#DIV/0!	#DIV/0!	#DIV/0!
Solyc00g130800	0	0	0	0	0	0	#DIV/0!	#DIV/0!	#DIV/0!	0	0	0	0	0	0	#DIV/0!	#DIV/0!	#DIV/0!
Solyc00g130810	0	0	0	0	0	0	#DIV/0!	#DIV/0!	#DIV/0!	0	0	0	0	0	0	#DIV/0!	#DIV/0!	#DIV/0!
Solyc00g131610	0	0	0	0	0	0	#DIV/0!	#DIV/0!	#DIV/0!	0	0	0	0	0	0	#DIV/0!	#DIV/0!	#DIV/0!
Solyc00g131710	0.348118	0.505634	0.427064	0.703003	0.585439	0.180312	0.197529	0.73566	FALSE	0	0.0576865	0	0	0	0	#NUM!	0.42265	#NUM!
Solyc00g133110	0	0	0	0	0	0	#DIV/0!	#DIV/0!	#DIV/0!	0	0	0	0	0	0	#DIV/0!	#DIV/0!	#DIV/0!
Solyc00g133710	0	0	0	0	0	0	#DIV/0!	#DIV/0!	#DIV/0!	0	0	0	0	0	0	#DIV/0!	#DIV/0!	#DIV/0!
Solyc00g133720	0	0	0	0	0	0	#DIV/0!	#DIV/0!	#DIV/0!	0	0	0	0	0	0	#DIV/0!	#DIV/0!	#DIV/0!
Solyc00g134620	0	0	0	0	0	0	#DIV/0!	#DIV/0!	#DIV/0!	0	0.205018	0	0	0	0	#NUM!	0.42265	#NUM!
Solyc00g134820	0	0	0	0	0	0	#DIV/0!	#DIV/0!	#DIV/0!	0	0	0	0	0	0	#DIV/0!	#DIV/0!	#DIV/0!
Solyc00g134830	0	0	0	0	0	0	#DIV/0!	#DIV/0!	#DIV/0!	0	0	0	0	0	0	#DIV/0!	#DIV/0!	#DIV/0!
Solyc00g134840	0	0	0	0	0	0	#DIV/0!	#DIV/0!	#DIV/0!	0	0	0	0	0	0	#DIV/0!	#DIV/0!	#DIV/0!
Solyc00g135040	0	0	0	0	0	0	#DIV/0!	#DIV/0!	#DIV/0!	0	0	0	0	0	0	#DIV/0!	#DIV/0!	#DIV/0!
Solyc00g135050	0	0	0	0	0	0	#DIV/0!	#DIV/0!	#DIV/0!	0	0	0	0	0	0	#DIV/0!	#DIV/0!	#DIV/0!
Solyc00g135060	0	0	0	0	0	0	#DIV/0!	#DIV/0!	#DIV/0!	0	0	0	0	0	0	#DIV/0!	#DIV/0!	#DIV/0!
Solyc00g135260	0	0	0	0	0	0	#DIV/0!	#DIV/0!	#DIV/0!	0	0	0	0	0	0	#DIV/0!	#DIV/0!	#DIV/0!
Solyc00g136260	0.185131	0.941143	0	1.74468	0.544843	0.671234	1.39441	0.27404	FALSE	0.239141	0.429491	0	1.67076	1.44872	1.01943	2.62997	0.0105778	TRUE
Solyc00g136560	4.66582	29.8014	14.1549	4.96082	10.328	3.14483	-1.39927	0.301726	FALSE	4.3271	4.85709	3.52391	3.64395	5.48346	4.74321	0.126284	0.591576	FALSE
Solyc00g138060	0.0665111	0	0	0	0	0.0602878	-0.141728	0.948088	FALSE	0	0	0	0	0	0	#DIV/0!	#DIV/0!	#DIV/0!
Solyc00g139760	0	0	0	0	0	0	#DIV/0!	#DIV/0!	#DIV/0!	0	0	0	0	0	0	#DIV/0!	#DIV/0!	#DIV/0!
Solyc00g140060	24.3851	41.384	43.9104	76.1124	67.9885	68.6369	0.955783	0.0182387	FALSE	28.5388	28.6048	26.2464	29.9907	44.2725	40.8888	0.465591	0.129149	FALSE
Solyc00g141360	0	0	0	0	0	0	#DIV/0!	#DIV/0!	#DIV/0!	0	0	0	0	0	0	#DIV/0!	#DIV/0!	#DIV/0!
Solyc00g141560	1.30066	0.49591	0.93078	0.459656	0.637978	0.736851	-0.572126	0.329463	FALSE	0.630045	0	0	0	0.181753	0	-1.79347	0.555871	FALSE
Solyc00g142160	0.239273	0.243277	0	0	0.234728	0.433769	0.470245	0.702146	FALSE	0	0.277548	0	0	0.267486	0	-0.0532754	0.980426	FALSE
Solyc00g142170	0	0.221879	0.34704	0.0685529	0.356804	0.0659362	-0.211641	0.862425	FALSE	0.657753	0.590652	0.342824	0.246182	0.243959	0.801116	-0.301364	0.664547	FALSE
Solyc00g143770	46.8238	36.6973	42.1954	40.7562	31.8989	36.5478	-0.203163	0.230899	FALSE	74.3453	53.1825	56.3176	57.5904	49.8004	50.1348	-0.222907	0.315323	FALSE
Solyc00g144470	0	0	0	0	0	0	#DIV/0!	#DIV/0!	#DIV/0!	0.372299	0.477599	0.291066	0.232238	0.0920568	0.317412	-0.830267	0.124635	FALSE
Solyc00g145170	0	0	0	0	0	0.160768	#DIV/0!	0.42265	#DIV/0!	0.229107	1.85161	3.5525	2.00082	2.18104	1.56264	0.0282226	0.972949	FALSE
Solyc00g147570	0	0	0	0	0	0	#DIV/0!	#DIV/0!	#DIV/0!	0	0	0	0	0	0	#DIV/0!	#DIV/0!	#DIV/0!
Solyc00g147770	1.22308	1.0472	1.04417	1.09197	1.3893	1.80884	0.372243	0.254549	FALSE	2.41144	2.16544	1.28936	1.81547	1.79908	1.98503	-0.067117	0.819873	FALSE
Solyc00g149970	75.0535	40.7861	87.6643	16.7071	14.7256	14.1927	-2.15715	0.063677	FALSE	22.3987	22.2152	16.3136	18.1013	19.5292	16.5313	-0.169816	0.383462	FALSE
Solyc00g153680	0.106121	0	0.101256	0.400035	0.20821	0.288574	2.11256	0.0329794	TRUE	0	0	0	0	0	0	#DIV/0!	#DIV/0!	#DIV/0!
Solyc00g153980	0.452909	0	0	0	0	0	#NUM!	0.42265	#NUM!	0	0	0	0.510924	0.506313	0	#DIV/0!	0.183512	#DIV/0!
Solyc00g154480	0	0	0.0463607	0	0	0.0880834	0.925967	0.703052	FALSE	0.251052	0.112721	0.17174	0.328871	0.0543171	0.10702	-0.127528	0.882006	FALSE
Solyc00g154980	0	0	0	0	0	0	#DIV/0!	#DIV/0!	#DIV/0!	0	0	0	0	0	0	#DIV/0!	#DIV/0!	#DIV/0!
Solyc00g156980	0.100117	0.203584	0.0955275	0.283051	0.294645	0	0.533098	0.609612	FALSE	1.42258	0.812924	4.83629	2.37177	2.68612	1.98466	-0.00597867	0.994534	FALSE
Solyc00g157080	43.7291	48.4624	52.1558	35.1663	84.3671	52.0573	0.249427	0.595273	FALSE	15.2514	18.5989	11.6783	12.9904	3.58493	3.2106	-1.2023	0.0980911	FALSE
Solyc00g157180	0	0	0	0	0	0	#DIV/0!	#DIV/0!	#DIV/0!	0.0869797	0	0	0	0	0	#NUM!	0.42265	#NUM!
Solyc00g160780	15.3684	17.3107	21.2771	41.1779	20.841	61.7309	1.19757	0.18518	FALSE	16.5434	36.178	35.3268	20.0566	52.5522	42.6451	0.388451	0.482477	FALSE
Solyc00g163580	0	0	0	0	0	0	#DIV/0!	#DIV/0!	#DIV/0!	0	0	0	0	0	0.290961	#DIV/0!	0.42265	#DIV/0!
Solyc00g164580	0.142488	0	0.271913	0	0.139782	0	-1.56785	0.384714	FALSE	0	0	0	0.16074	0	0	#DIV/0!	0.42265	#DIV/0!
Solyc00g164680	20.7139	25.3146	20.8487	29.1596	24.9825	25.0031	0.242986	0.117681	FALSE	19.4172	23.3683	18.1975	23.4838	20.8465	25.6567	0.19868	0.225295	FALSE
Solyc00g165080	0	0	0	0	0	0	#DIV/0!	#DIV/0!	#DIV/0!	0	0	0	0	0	0	#DIV/0!	#DIV/0!	#DIV/0!
Solyc00g165090	0	0	0	0	0	0	#DIV/0!	#DIV/0!	#DIV/0!	0	0	0	0	0	0	#DIV/0!	#DIV/0!	#DIV/0!
Solyc00g165190	0	0	0	0	0	0	#DIV/0!	#DIV/0!	#DIV/0!	0	0	0	0	0	0	#DIV/0!	#DIV/0!	#DIV/0!
Solyc00g166190	0	0	0	0	0	0.370803	#DIV/0!	0.42265	#DIV/0!	0	0	0	0	0	0	#DIV/0!	#DIV/0!	#DIV/0!
Solyc00g166490	0	0	0	0	0	0	#DIV/0!	#DIV/0!	#DIV/0!	0	0	0	0	0	0.0740909	#DIV/0!	0.42265	#DIV/0!
Solyc00g166690	0	0	0	0	0	0	#DIV/0!	#DIV/0!	#DIV/0!	0	0	0	0	0	0	#DIV/0!	#DIV/0!	#DIV/0!
Solyc00g167290	0	0	0	0	0	0	#DIV/0!	#DIV/0!	#DIV/0!	0	0	0	0	0	0	#DIV/0!	#DIV/0!	#DIV/0!
Solyc00g167300	0	0	0	0	0	0	#DIV/0!	#DIV/0!	#DIV/0!	0	0	0	0	0	0	#DIV/0!	#DIV/0!	#DIV/0!
Solyc00g167800	0	0	0.187599	0	0	0	#NUM!	0.42265	#NUM!	0	0	0	0	0	0	#DIV/0!	#DIV/0!	#DIV/0!
Solyc00g168200	5.51368	10.0907	6.31312	23.9021	22.7176	18.9915	1.58186	0.00207082	TRUE	0	0	0	1.24399	0	0	#DIV/0!	0.42265	#DIV/0!
Solyc00g170200	11.2944	10.6776	6.9954	22.2215	19.244	14.3686	0.946718	0.0386953	FALSE	17.405	13.331	17.7429	30.4	43.4163	32.5149	1.13314	0.0300408	TRUE
Solyc00g170210	16.6444	21.944	20.419	22.9253	20.6346	26.5266	0.248242	0.188422	FALSE	10.632	8.48657	8.40453	9.07873	11.8594	9.06455	0.124448	0.524697	FALSE
Solyc00g170510	0	0	0	0	0	0	#DIV/0!	#DIV/0!	#DIV/0!	0	0	0	0.0979855	0	0	#DIV/0!	0.42265	#DIV/0!
Solyc00g171710	45.1906	47.7107	35.3939	33.0114	70.5101	32.5751	0.0851628	0.858738	FALSE	0.213435	0.191662	0.194676	0.372792	0.0923567	0	-0.366726	0.727825	FALSE
Solyc00g171810	1.2363	1.25699	1.55497	1.69468	2.42564	0.916874	0.31532	0.531351	FALSE	1.88734	1.89036	4.03881	2.28218	2.38722	2.35176	-0.154817	0.747031	FALSE
Solyc00g172410	0	0	0	0	0	0.0638605	#DIV/0!	0.42265	#DIV/0!	2.18416	1.63445	1.49414	3.73543	1.81147	1.78456	0.464643	0.410354	FALSE
Solyc00g173430	0	0	0	0	0	0	#DIV/0!	#DIV/0!	#DIV/0!	0	0	0	0	0	0	#DIV/0!	#DIV/0!	#DIV/0!
Solyc00g174330	0	1.29512	0.324111	0.0800294	0	0.153949	-2.79086	0.357018	FALSE	0	0	0	0	0	0	#DIV/0!	#DIV/0!	#DIV/0!
Solyc00g174340	4.43851	129.904	14.8227	0.298776	6.37579	3.01741	-3.94397	0.36696	FALSE	0	0	0	0	0	0	#DIV/0!	#DIV/0!	#DIV/0!
Solyc00g175240	0	0	0	0	0	0	#DIV/0!	#DIV/0!	#DIV/0!	0	0	0	0	0	0	#DIV/0!	#DIV/0!	#DIV/0!
Solyc00g178340	0	0.126408	0	0	0.121966	0.22539	1.45832	0.40451	FALSE	1.606	1.15373	3.22265	3.08558	1.1119	1.50615	-0.0688376	0.920157	FALSE
Solyc00g179240	0.922287	0.937721	2.64003	1.30375	1.35715	0.835991	-0.363863	0.622658	FALSE	0.595679	0.534911	1.08665	1.04043	0.515518	0.507859	-0.103456	0.846776	FALSE
Solyc00g179640	0.352263	0.358157	0.336115	0	0.345571	0.638605	-0.0886322	0.920638	FALSE	0	0	0	0	0	0	#DIV/0!	#DIV/0!	#DIV/0!
Solyc00g179840	0	0.265849	0	0	0	0	#NUM!	0.42265	#NUM!	0.337756	0	0	0	0	0	#NUM!	0.42265	#NUM!
Solyc00g180440	0	0	0	0	0	0	#DIV/0!	#DIV/0!	#DIV/0!	0	0	0	0	0	0	#DIV/0!	#DIV/0!	#DIV/0!
Solyc00g180840	0	0	0	0	0	0	#DIV/0!	#DIV/0!	#DIV/0!	0	0	0	0	0	0	#DIV/0!	#DIV/0!	#DIV/0!
Solyc00g181240	0	0	0	0	0	0	#DIV/0!	#DIV/0!	#DIV/0!	0	0	0	0	0	0	#DIV/0!	#DIV/0!	#DIV/0!
Solyc00g181250	0.0958296	0.194866	0	0	0	0.0868631	-1.7427	0.361799	FALSE	0.247574	0	0	0.21621	0	0	-0.19543	0.928648	FALSE
Solyc00g183050	19.0222	19.3405	15.1252	14.9388	9.95246	8.62116	-0.674514	0.0535913	FALSE	10.6478	13.9745	12.7002	9.29883	9.92373	11.8712	-0.26342	0.172986	FALSE
Solyc00g183550	0	0	0	0	0	0	#DIV/0!	#DIV/0!	#DIV/0!	0	0	0	0	0	0	#DIV/0!	#DIV/0!	#DIV/0!
Solyc00g184350	10.7914	17.4808	18.1502	20.6845	17.7637	16.9107	0.253994	0.339641	FALSE	26.2256	22.7016	23.2741	25.5855	20.4472	20.7478	-0.112597	0.422971	FALSE
Solyc00g185750	0	0	0	0	0	0	#DIV/0!	#DIV/0!	#DIV/0!	0	0	0	0	0	0	#DIV/0!	#DIV/0!	#DIV/0!
Solyc00g185850	0	0	0	0	0	0	#DIV/0!	#DIV/0!	#DIV/0!	0	0	0	0	0	0	#DIV/0!	#DIV/0!	#DIV/0!
Solyc00g186050	5.07258	4.01136	4.03338	5.17879	2.9028	2.80986	-0.268277	0.451488	FALSE	0	0	0	0	0	0	#DIV/0!	#DIV/0!	#DIV/0!
Solyc00g187050	47.3497	48.3566	31.6094	2.14761	30.5529	3.90176	-1.79841	0.0602619	FALSE	131.758	4.11196	170.943	0.523676	6.13304	2.64915	-5.04308	0.187672	FALSE
Solyc00g188250	0	0	0	0	0	0	#DIV/0!	#DIV/0!	#DIV/0!	0	0	0	0	0	0	#DIV/0!	#DIV/0!	#DIV/0!
Solyc00g188750	0	0	0	0	0	0	#DIV/0!	#DIV/0!	#DIV/0!	0	0	0	0	0	0	#DIV/0!	#DIV/0!	#DIV/0!
Solyc00g188850	0	0	0	0	0	0	#DIV/0!	#DIV/0!	#DIV/0!	0	0.127176	0	0	0	0	#NUM!	0.42265	#NUM!
Solyc00g192150	0.124058	0	0	0	0	0	#NUM!	0.42265	#NUM!	0	0	0	0	0	0	#DIV/0!	#DIV/0!	#DIV/0!
Solyc00g195350	0	0	0	0	0	0	#DIV/0!	#DIV/0!	#DIV/0!	0	0	0	0	0	0	#DIV/0!	#DIV/0!	#DIV/0!
Solyc00g195360	0	0	0	0.0898576	0	0.0864277	#DIV/0!	0.183658	#DIV/0!	0	0.110602	0	0.107563	0	0	-0.0401936	0.985229	FALSE
Solyc00g196060	78.8108	54.6937	75.1363	100.169	68.2854	99.4591	0.360746	0.208109	FALSE	221.355	205.314	207.169	138.404	132.373	146.109	-0.604462	0.000481118	FALSE
Solyc00g196460	0	0	0	0	0	0	#DIV/0!	#DIV/0!	#DIV/0!	0	0	0	0	0	0	#DIV/0!	#DIV/0!	#DIV/0!
Solyc00g198360	0	0	0	0	0	0	#DIV/0!	#DIV/0!	#DIV/0!	0	0	0	0	0	0	#DIV/0!	#DIV/0!	#DIV/0!
Solyc00g199960	0	0	0	0	0	0	#DIV/0!	#DIV/0!	#DIV/0!	0	0	0	0	0	0	#DIV/0!	#DIV/0!	#DIV/0!
Solyc00g201060	0	0	0	0	0	0	#DIV/0!	#DIV/0!	#DIV/0!	0	0	0	0	0	0	#DIV/0!	#DIV/0!	#DIV/0!
Solyc00g201160	6.77266	5.90227	5.80279	2.93078	3.05082	3.00684	-1.03965	0.00868305	TRUE	6.15968	4.56933	4.07122	6.2369	7.10769	7.0782	0.46456	0.0792052	FALSE
Solyc00g201460	0	0	0	0	0	0	#DIV/0!	#DIV/0!	#DIV/0!	0	0	0	0	0	0	#DIV/0!	#DIV/0!	#DIV/0!
Solyc00g201760	0	0	0	0	0	0	#DIV/0!	#DIV/0!	#DIV/0!	0	0	0	0	0	0	#DIV/0!	#DIV/0!	#DIV/0!
Solyc00g202560	0.584014	0	0	0	0.0818459	0	-2.83502	0.481227	FALSE	0.431083	1.16132	0.589792	0	0	0.0918824	-4.56985	0.0854248	FALSE
Solyc00g203660	0	0	0	0	0	0	#DIV/0!	#DIV/0!	#DIV/0!	0	0	0	0	0	0	#DIV/0!	#DIV/0!	#DIV/0!
Solyc00g206460	207.147	414.604	299.914	259.761	252.2	368.91	-0.065312	0.85883	FALSE	73.4284	141.377	110.462	78.4875	73.697	83.1446	-0.466943	0.265257	FALSE
Solyc00g207960	0	0	0	0	0.166988	0	#DIV/0!	0.42265	#DIV/0!	0	0	0	0	0.190292	0	#DIV/0!	0.42265	#DIV/0!
Solyc00g209460	0	0	0	0	0	0	#DIV/0!	#DIV/0!	#DIV/0!	0	0	0	0	0	0	#DIV/0!	#DIV/0!	#DIV/0!
Solyc00g209560	0	0	0.0952767	0.188206	0	0	0.982114	0.689718	FALSE	0.257971	0.115827	0.117649	0	0.223256	0.219939	-0.149095	0.864751	FALSE
Solyc00g210860	0	0	0	0	0	0	#DIV/0!	#DIV/0!	#DIV/0!	0.376579	0	0	0	0	0	#NUM!	0.42265	#NUM!
Solyc00g212260	0	0	0	0.0333363	0.0694035	0	#DIV/0!	0.229596	#DIV/0!	0.0456936	0.123097	0.0416775	0	0	0.0389571	-2.43364	0.150957	FALSE
Solyc00g213960	0	0	0	0	0	0	#DIV/0!	#DIV/0!	#DIV/0!	0	0	0	0	0	0	#DIV/0!	#DIV/0!	#DIV/0!
Solyc00g215560	0	0.260478	0	0	0	0	#NUM!	0.42265	#NUM!	2.31653	1.78304	1.50923	2.31206	4.00959	2.25715	0.613084	0.221114	FALSE
Solyc00g217560	0	0	0	0	0	0	#DIV/0!	#DIV/0!	#DIV/0!	0.18615	0	0	0	0	0	#NUM!	0.42265	#NUM!
Solyc00g217960	47.8125	64.1198	56.0858	19.5416	23.8724	24.6985	-1.30263	0.0123739	TRUE	7.08375	13.9149	10.2974	6.7663	8.42942	8.30418	-0.413329	0.317366	FALSE
Solyc00g218560	0	0	0.31026	0	0	0	#NUM!	0.42265	#NUM!	0	0	0	0	0	0	#DIV/0!	#DIV/0!	#DIV/0!
Solyc00g220360	0	0	0	0	0	0	#DIV/0!	#DIV/0!	#DIV/0!	0	0	0	0	0	0	#DIV/0!	#DIV/0!	#DIV/0!
Solyc00g222060	0	0	0	0	0	0	#DIV/0!	#DIV/0!	#DIV/0!	0	0	0	0	0	0	#DIV/0!	#DIV/0!	#DIV/0!
Solyc00g222460	0.533956	0.542891	0	0.251601	0	0.241998	-1.1254	0.401961	FALSE	0.689734	0	0.629111	0.301177	0	0.294024	-1.14783	0.397272	FALSE
Solyc00g226760	0	0	0	0	0	0	#DIV/0!	#DIV/0!	#DIV/0!	0	0	0	0	0	0	#DIV/0!	#DIV/0!	#DIV/0!
Solyc00g227860	7.21577	10.074	13.359	16.2392	11.8331	24.8446	0.787898	0.181956	FALSE	0.973828	1.06187	1.07857	2.18689	1.02337	3.26173	1.05531	0.22523	FALSE
Solyc00g227960	0	0	0	0	0	0	#DIV/0!	#DIV/0!	#DIV/0!	0	0	0	0	0	0	#DIV/0!	#DIV/0!	#DIV/0!
Solyc00g228260	0	0	0	0	0	0	#DIV/0!	#DIV/0!	#DIV/0!	0	0	0	0	0	0	#DIV/0!	#DIV/0!	#DIV/0!
Solyc00g229260	0	0	0	0.127819	0	0	#DIV/0!	0.42265	#DIV/0!	0.350399	0	0.159801	0.153004	0	0	-1.73749	0.371955	FALSE
Solyc00g230060	0.692503	0.616079	0.16519	0.326309	1.01902	0.627707	0.420906	0.557299	FALSE	0	0.30123	0	0.488255	0.193539	0.285996	1.68383	0.171247	FALSE
Solyc00g230070	0	0	0	0.271615	0.565481	0.261247	#DIV/0!	0.0668455	#DIV/0!	0.372299	0.334319	1.01873	0	0.322199	0	-2.42087	0.157826	FALSE
Solyc00g230080	0	0	0.813455	0.803432	1.4636	0.193191	1.59665	0.300444	FALSE	1.10126	1.97782	2.51116	1.68305	2.38265	1.8778	0.0884015	0.815026	FALSE
Solyc00g230280	0	0	0	0	0	0	#DIV/0!	#DIV/0!	#DIV/0!	0	0	0	0	0	0	#DIV/0!	#DIV/0!	#DIV/0!
Solyc00g231680	0.0637259	0	0.121609	0	0.312577	0	0.754074	0.730684	FALSE	0	0	0	0	0	0	#DIV/0!	#DIV/0!	#DIV/0!
Solyc00g231780	0.234842	0	0	0.442632	0.230381	0	1.51894	0.395432	FALSE	0.303355	0.272408	0.553385	0	0.262532	0	-2.10467	0.0815984	FALSE
Solyc00g233480	2.06763	2.38252	3.9457	0.129903	0.135224	0	-4.98492	0.0422609	TRUE	0	0.159892	0	0.155499	0	0.151806	0.942572	0.542663	FALSE
Solyc00g237680	0	0	0	0	0	0	#DIV/0!	#DIV/0!	#DIV/0!	0	0	0	0	0	0	#DIV/0!	#DIV/0!	#DIV/0!
Solyc00g240580	0	0	0.474515	0	0	0	#NUM!	0.42265	#NUM!	0	0	0	0	0	0	#DIV/0!	#DIV/0!	#DIV/0!
Solyc00g244280	0.415785	0.422743	1.19018	0	2.03944	0.376881	0.252251	0.862323	FALSE	0	0.482297	0	0.469045	0.929623	1.83162	2.74367	0.136366	FALSE
Solyc00g244290	0.927911	2.20136	1.1805	1.74894	2.42743	1.12145	0.297787	0.57624	FALSE	0.799081	0.717564	1.09327	0.697848	2.07465	0.681275	0.404167	0.608399	FALSE
Solyc00g244300	0.884753	2.09897	0.844196	1.11173	2.02521	1.87126	0.387731	0.480014	FALSE	4.57149	1.71047	0	1.99617	2.30784	1.29917	-0.164967	0.882475	FALSE
Solyc00g245200	0	0	0	0	0	0	#DIV/0!	#DIV/0!	#DIV/0!	0	0	0	0	0	0	#DIV/0!	#DIV/0!	#DIV/0!
Solyc00g246800	0	0	0	0	0	0	#DIV/0!	#DIV/0!	#DIV/0!	0	0	0	0	0	0	#DIV/0!	#DIV/0!	#DIV/0!
Solyc00g247300	5.15781	4.84073	3.49123	5.60855	1.81635	3.03689	-0.366736	0.475519	FALSE	0.22778	2.09657	0.20776	0.497308	0.739228	1.01954	-0.16652	0.898301	FALSE
Solyc00g249200	0	0	0	0	0	0	#DIV/0!	#DIV/0!	#DIV/0!	0	0	0	0	0	0	#DIV/0!	#DIV/0!	#DIV/0!
Solyc00g249900	2.06301	1.35723	0.926327	0.571821	1.19049	0.549994	-0.910547	0.171823	FALSE	1.41082	1.54843	2.43066	1.36898	1.76362	1.73741	-0.146334	0.653637	FALSE
Solyc00g249910	0	0	0	0	0	0	#DIV/0!	#DIV/0!	#DIV/0!	0	0	0	0	0	0	#DIV/0!	#DIV/0!	#DIV/0!
Solyc00g254110	0	0	0	0	0	0	#DIV/0!	#DIV/0!	#DIV/0!	0	0	0	0	0	0	#DIV/0!	#DIV/0!	#DIV/0!
Solyc00g254910	0.290415	0.0984249	0.461838	0.547377	0.569797	0.61423	1.02526	0.102909	FALSE	0.500188	0.561452	0.570282	0.982847	0.432878	0.63967	0.332843	0.472284	FALSE
Solyc00g255510	0	0	0	0	0	0	#DIV/0!	#DIV/0!	#DIV/0!	0	0	0	0	0	0	#DIV/0!	#DIV/0!	#DIV/0!
Solyc00g256710	14.6677	19.8842	16.3279	11.8071	11.9909	15.7882	-0.362098	0.136803	FALSE	16.9733	23.3943	15.8415	19.649	17.0804	23.5573	0.10104	0.676303	FALSE
Solyc00g257110	1523.52	1675.65	1629.06	998.367	2587.02	1480.29	0.0692604	0.88211	FALSE	471.637	792.497	413.406	407.116	124.706	135.929	-1.32897	0.0916639	FALSE
Solyc00g263210	0	0	0	0	0	0	#DIV/0!	#DIV/0!	#DIV/0!	0	0	0	0	0	0	#DIV/0!	#DIV/0!	#DIV/0!
Solyc00g265110	0	0	0.537784	0.265579	0.276457	0	0.0113619	0.994817	FALSE	6.55247	5.55713	10.625	7.3119	10.7113	9.93147	0.298201	0.409923	FALSE
Solyc00g265510	0.507258	0.515746	0	0	0	0	#NUM!	0.183532	#NUM!	0	0	0	0.572235	0.56707	0	#DIV/0!	0.183512	#DIV/0!
Solyc00g266110	0	0	0	0	0	0	#DIV/0!	#DIV/0!	#DIV/0!	0	0	0	0	0	0	#DIV/0!	#DIV/0!	#DIV/0!
Solyc00g268310	0	0	0	0	0	0	#DIV/0!	#DIV/0!	#DIV/0!	0	0	0	0	0	0.0599405	#DIV/0!	0.42265	#DIV/0!
Solyc00g269810	0.811613	0.687662	0.645341	1.40226	1.12795	1.16481	0.784862	0.0116538	FALSE	0.0873662	0.392268	0	0.534086	0.151219	0.37243	1.14097	0.301958	FALSE
Solyc00g270510	0	0	0	0	0	0	#DIV/0!	#DIV/0!	#DIV/0!	0	0	0	0	0	0	#DIV/0!	#DIV/0!	#DIV/0!
Solyc00g272810	24.7341	13.6396	19.6002	5.23476	6.47732	8.26491	-1.53706	0.0499406	TRUE	1.35382	0.243141	0.987861	0.591152	0.702979	0.92338	-0.221121	0.749292	FALSE
Solyc00g273110	5.23362	8.18645	7.68263	11.7614	15.7976	13.5019	0.960335	0.0124541	FALSE	3.12022	2.80191	3.32031	0.454155	8.101	8.86738	0.914608	0.416868	FALSE
Solyc00g275310	1.65272	1.16334	1.09174	2.09668	2.1202	1.78617	0.619338	0.0371083	FALSE	0.246333	0.442408	0.224683	0.215126	0.426368	0.210017	-0.101258	0.845646	FALSE
Solyc00g277510	0.378551	0.384885	0.361198	3.21073	0.37136	0.343131	1.80332	0.429866	FALSE	3.42293	2.63464	7.13619	1.70817	0.846373	4.58589	-0.885772	0.325091	FALSE
Solyc00g278110	0	0	0.111351	0.109979	0	0.105781	0.954314	0.537717	FALSE	0	0	0.137497	0.263299	0	0.128523	1.51079	0.404424	FALSE
Solyc00g280110	0	0	0.484006	0	0	0	#NUM!	0.42265	#NUM!	1.96574	2.35361	0	9.728	6.23777	3.91052	2.20216	0.0749853	FALSE
Solyc00g281110	0	0	0	0	0.202286	0	#DIV/0!	0.42265	#DIV/0!	0	0.239188	0	0	0	0	#NUM!	0.42265	#NUM!
Solyc00g282510	0.856855	1.43747	0.327031	0.807504	0.672463	0.504843	-0.401312	0.581093	FALSE	0.0553418	0.198784	0.100955	0.0966614	0.287367	0.188731	0.689779	0.358675	FALSE
Solyc00g283010	0.0392615	0	0	0	0	0	#NUM!	0.42265	#NUM!	0.101431	0.045542	0	0.221453	0.219454	0.0864776	1.8433	0.0868063	FALSE
Solyc00g283110	0	0	0	0	0	0	#DIV/0!	#DIV/0!	#DIV/0!	0	0	0	0	0	0	#DIV/0!	#DIV/0!	#DIV/0!
Solyc00g284510	0	0	0	0	0	0	#DIV/0!	#DIV/0!	#DIV/0!	0	0	0	0	0	0	#DIV/0!	#DIV/0!	#DIV/0!
Solyc00g286010	0	0	0	0	0	0	#DIV/0!	#DIV/0!	#DIV/0!	0	0	0	0	0	0	#DIV/0!	#DIV/0!	#DIV/0!
Solyc00g286020	0	0	0	0	0	0	#DIV/0!	#DIV/0!	#DIV/0!	0	0	0	0	0	0	#DIV/0!	#DIV/0!	#DIV/0!
Solyc00g286030	0	0	0	0	0	0	#DIV/0!	#DIV/0!	#DIV/0!	0	0	0	0	0	0	#DIV/0!	#DIV/0!	#DIV/0!
Solyc00g287330	0	0	0	0	0	0	#DIV/0!	#DIV/0!	#DIV/0!	0	0	0	0	0	0	#DIV/0!	#DIV/0!	#DIV/0!
Solyc00g289230	5.6685	6.42836	4.16051	4.04076	1.56844	2.83255	-0.94548	0.0562056	FALSE	1.31425	1.43307	1.71248	1.72163	1.38112	1.04046	-0.106234	0.674247	FALSE
Solyc00g294230	0.126815	0	0	0	0.124406	0.114949	0.916429	0.554335	FALSE	1.14668	1.47101	1.19531	0.572235	0.708838	0.418984	-1.16534	0.00639118	TRUE
Solyc00g294630	0	0	0	0	0	0	#DIV/0!	#DIV/0!	#DIV/0!	0	0	0	0	0	0	#DIV/0!	#DIV/0!	#DIV/0!
Solyc00g297330	0	0	0	0	0	0	#DIV/0!	#DIV/0!	#DIV/0!	0	0	0	0	0	0	#DIV/0!	#DIV/0!	#DIV/0!
Solyc00g300430	0	0	0	0	0	0	#DIV/0!	#DIV/0!	#DIV/0!	0	0	0	0	0	0	#DIV/0!	#DIV/0!	#DIV/0!
Solyc00g300730	0	0	0	0	0	0	#DIV/0!	#DIV/0!	#DIV/0!	0	0	0	0	0	0	#DIV/0!	#DIV/0!	#DIV/0!
Solyc00g303630	0	0	0	0	0	0	#DIV/0!	#DIV/0!	#DIV/0!	0	0	0	0	0	0	#DIV/0!	#DIV/0!	#DIV/0!
Solyc00g304030	0	0	0	0	0	0	#DIV/0!	#DIV/0!	#DIV/0!	0.0303074	0	0	0	0	0	#NUM!	0.42265	#NUM!
Solyc00g304630	0	0	0	0	0	0	#DIV/0!	#DIV/0!	#DIV/0!	0	0	0	0	0	0	#DIV/0!	#DIV/0!	#DIV/0!
Solyc00g306730	0.554656	0.051267	0.192448	0	0	0.0914106	-3.12663	0.254081	FALSE	0	0	0	0.0568822	0	0	#DIV/0!	0.42265	#DIV/0!
Solyc00g306830	0	0	0	0	0	0	#DIV/0!	#DIV/0!	#DIV/0!	0	0	0	0	0	0	#DIV/0!	#DIV/0!	#DIV/0!
Solyc00g308530	0	0	0	0	0	0	#DIV/0!	#DIV/0!	#DIV/0!	0	0	0	0	0	0	#DIV/0!	#DIV/0!	#DIV/0!
Solyc00g308930	0	0	0	0	0	0	#DIV/0!	#DIV/0!	#DIV/0!	0	0	0	0	0	0	#DIV/0!	#DIV/0!	#DIV/0!
Solyc00g309530	0	0	0	0	0	0	#DIV/0!	#DIV/0!	#DIV/0!	1.23631	1.11019	0.563826	0	1.06994	0	-1.44365	0.227656	FALSE
Solyc00g311230	1.4178	2.04216	2.14195	1.67018	1.73859	2.78447	0.144774	0.671773	FALSE	5.18907	4.11151	5.1506	4.13182	6.07575	5.46501	0.117056	0.584454	FALSE
Solyc00g313030	0	0	0	0	0	0	#DIV/0!	#DIV/0!	#DIV/0!	0	0	0	0	0	0	#DIV/0!	#DIV/0!	#DIV/0!
Solyc00g313530	0	0	0	0	0	0	#DIV/0!	#DIV/0!	#DIV/0!	0	0	0	0	0	0	#DIV/0!	#DIV/0!	#DIV/0!
Solyc00g313930	13.696	4.64172	4.35605	0.956084	2.48811	0.919591	-2.37864	0.181522	FALSE	441.636	430.71	327.515	149.353	77.1215	121.785	-1.78463	0.00535268	TRUE
Solyc00g316030	0	0	0	0	0	0	#DIV/0!	#DIV/0!	#DIV/0!	0	0.102509	0	0.0996926	0	0	-0.0401936	0.985229	FALSE
Solyc00g316530	5.13679	2.61137	1.53166	1.21023	0.944854	0.582019	-1.76145	0.174764	FALSE	1.65885	6.70331	0.756526	5.07044	3.23015	6.01074	0.650258	0.460156	FALSE
Solyc00g316730	0	0	0	0.0991789	0	0	#DIV/0!	0.42265	#DIV/0!	0	0	0.123995	0	0	0.115901	-0.0973826	0.964263	FALSE
Solyc00g318030	0	0	0	0	0	0	#DIV/0!	#DIV/0!	#DIV/0!	0	0	0	0	0	0	#DIV/0!	#DIV/0!	#DIV/0!
Solyc00g318130	0	0	0	0	0	0	#DIV/0!	#DIV/0!	#DIV/0!	0	0	0	0	0	0	#DIV/0!	#DIV/0!	#DIV/0!
Solyc00g318830	0.545439	0.554566	0.520436	1.79908	1.47147	0.865206	1.35176	0.0917938	FALSE	3.17055	3.16345	2.89188	2.3074	3.96339	2.85329	-0.0160067	0.951292	FALSE
Solyc00g320430	1.26815	0.429789	0.806676	1.99184	3.73217	1.14949	1.45646	0.187964	FALSE	1.09208	0.98067	0.996093	1.43059	3.30791	0.465538	0.761937	0.483623	FALSE
Solyc00g322630	0	0	0	0	0	0	#DIV/0!	#DIV/0!	#DIV/0!	0	0	0	0	0	0	#DIV/0!	#DIV/0!	#DIV/0!
Solyc00g322830	0	0	0	0	0	0	#DIV/0!	#DIV/0!	#DIV/0!	0	0	0	0	0	0	#DIV/0!	#DIV/0!	#DIV/0!
Solyc00g323130	0	0.0870213	0	0	0	0	#NUM!	0.42265	#NUM!	0	0	0	0	0	0	#DIV/0!	#DIV/0!	#DIV/0!
Solyc00g324530	0	0	0	0	0	0	#DIV/0!	#DIV/0!	#DIV/0!	0	0	0	0	0	0	#DIV/0!	#DIV/0!	#DIV/0!
Solyc01g005000	8.55278	14.0126	14.165	12.5288	7.99906	9.64044	-0.28394	0.395299	FALSE	4.75121	3.28984	6.89201	3.69937	5.15218	3.66031	-0.255214	0.537737	FALSE
Solyc01g005010	2.8412	9.30034	3.43829	3.39593	3.94291	5.21353	-0.311721	0.677327	FALSE	1.07418	0.482297	1.55129	1.48531	3.48609	2.5948	1.28369	0.106809	FALSE
Solyc01g005020	20.5488	30.0381	25.008	29.0296	24.3613	27.0254	0.0892006	0.63632	FALSE	37.587	39.1044	33.5068	34.6184	41.3492	44.4923	0.128454	0.379323	FALSE
Solyc01g005030	5.87458	7.86136	6.53264	11.2963	9.34367	10.2191	0.606453	0.0122427	FALSE	11.1874	10.8478	9.87328	12.9374	14.0037	14.1049	0.363305	0.00499487	FALSE
Solyc01g005040	0.111731	0.454402	0	0	0.109609	0	-2.36878	0.382529	FALSE	0.288655	0	0.131642	0.126043	0	0.12305	-0.754728	0.584503	FALSE
Solyc01g005050	25.2192	27.0657	34.8608	20.6181	49.1632	28.0371	0.166676	0.725558	FALSE	16.706	19.8773	16.6345	15.0759	3.3735	4.98508	-1.18328	0.103535	FALSE
Solyc01g005060	1.58274	0.834412	0.950859	0.939143	0.690078	0.850161	-0.441916	0.330464	FALSE	1.13583	1.69993	0.414399	0.330644	0.786384	0.7747	-0.780804	0.351224	FALSE
Solyc01g005070	33.3574	33.0537	39.3453	23.6358	63.6866	32.722	0.182824	0.734026	FALSE	9.21038	11.1048	6.28596	6.07485	2.39686	2.5809	-1.2671	0.0495642	TRUE
Solyc01g005080	3.43551	1.34957	1.15476	2.57539	1.11065	1.84012	-0.104143	0.879924	FALSE	3.12663	1.85668	2.34585	2.42224	2.70588	2.10674	-0.0186837	0.943738	FALSE
Solyc01g005090	0	0	0	0	0	0	#DIV/0!	#DIV/0!	#DIV/0!	0	0	0	0	0	0	#DIV/0!	#DIV/0!	#DIV/0!
Solyc01g005100	9.42852	10.3801	8.99632	18.9594	14.964	17.637	0.839951	0.015081	FALSE	11.3259	9.75252	11.8163	13.6849	22.4903	20.635	0.788295	0.0899606	FALSE
Solyc01g005110	36.7279	30.6503	28.8896	39.2028	25.699	37.1098	0.0836064	0.716591	FALSE	41.8315	40.16	44.2038	49.4518	53.126	52.1918	0.294465	0.0041373	FALSE
Solyc01g005120	187.604	150.745	106.258	234.087	119.619	149.088	0.177437	0.668275	FALSE	53.5096	34.1957	30.841	56.3061	31.8196	40.527	0.118031	0.754608	FALSE
Solyc01g005130	26.5011	17.8121	17.92	24.2752	12.3071	17.4946	-0.202673	0.579736	FALSE	5.6575	6.54418	3.76086	8.03921	5.14512	7.27601	0.358141	0.277503	FALSE
Solyc01g005140	1.59384	3.17057	1.71915	1.63266	1.15568	1.44471	-0.615089	0.273584	FALSE	0.447573	0.884211	0.326588	0.859917	0.619749	0.457906	0.224482	0.677211	FALSE
Solyc01g005150	0.192143	0.195358	0.458339	0.452692	0.0942468	0.435412	0.215852	0.772392	FALSE	0.372299	0.11144	0.679154	0.108378	0.1074	0.317412	-1.125	0.332359	FALSE
Solyc01g005160	3.7844	2.98765	4.07822	0.419581	1.35398	1.53355	-1.71409	0.00615988	TRUE	0.172534	0.413155	0.15737	0	0.0497721	0.0490326	-2.91083	0.117059	FALSE
Solyc01g005170	0	0.186414	0.29157	0.230382	0.359727	0.166191	0.661997	0.423564	FALSE	0	0	0	0	0.136643	0	#DIV/0!	0.42265	#DIV/0!
Solyc01g005180	0.275684	0.280297	0.526093	0.519611	1.35224	0.249889	0.971446	0.407247	FALSE	0	0.959351	0.649626	0.310998	1.23276	1.21445	0.777586	0.408778	FALSE
Solyc01g005190	0	0	0.0840288	0.165987	0.0863929	0.0798256	1.98312	0.103623	FALSE	0.113758	0	0	0.198693	0.196899	0	1.79804	0.299889	FALSE
Solyc01g005200	0	0	0	0	0.0837749	0	#DIV/0!	0.42265	#DIV/0!	0	0	0	0.0963359	0	0	#DIV/0!	0.42265	#DIV/0!
Solyc01g005210	19.4072	17.2263	15.015	51.1428	24.1256	37.2071	1.12281	0.118055	FALSE	39.8918	41.748	29.5803	72.9195	42.1572	58.4938	0.642104	0.130365	FALSE
Solyc01g005220	4.33459	6.27167	5.75844	0.251381	0.294387	0.423124	-4.07811	0.0120053	TRUE	0.301494	0.23206	0.31428	0.112842	0	0.183604	-1.51601	0.0565033	FALSE
Solyc01g005230	0.406892	1.0047	0.721017	0.109559	0.798325	0.263443	-0.864476	0.304467	FALSE	0	0	0	0	0	0	#DIV/0!	#DIV/0!	#DIV/0!
Solyc01g005240	42.0319	28.641	28.3153	36.2886	30.6565	34.5622	0.0362558	0.874561	FALSE	39.9692	41.7678	36.5368	41.74	36.8481	37.3184	-0.0291701	0.736464	FALSE
Solyc01g005250	7.05009	9.23883	8.57059	6.10267	7.32602	5.82239	-0.368859	0.0854027	FALSE	8.43231	8.96536	13.0442	6.30362	10.275	8.10936	-0.30225	0.362437	FALSE
Solyc01g005260	3.22177	4.87868	2.35462	3.16541	2.82435	3.4174	-0.152373	0.687048	FALSE	3.01059	1.98784	2.50369	3.32515	2.52883	3.92561	0.382474	0.210586	FALSE
Solyc01g005270	0.321049	0.326422	0.245066	0.242047	0.629902	0.232808	0.307744	0.645547	FALSE	9.70429	8.63983	8.7757	12.6761	10.1929	11.2436	0.330958	0.0652844	FALSE
Solyc01g005280	9.09401	16.5633	23.9714	25.8957	27.6624	26.9235	0.697483	0.137052	FALSE	9.54981	14.6468	13.3355	20.2964	22.8925	28.1724	0.927017	0.0203949	FALSE
Solyc01g005290	5.83849	18.1915	16.3532	18.4591	21.617	18.6081	0.539215	0.250082	FALSE	0	0.109233	0.221902	0	0.210546	0.103709	-0.075485	0.95226	FALSE
Solyc01g005300	41.4516	72.6473	83.9123	130.645	95.8854	126.754	0.835248	0.0379008	FALSE	53.9615	44.6213	37.4841	104.667	127.568	105.778	1.31277	0.00299709	TRUE
Solyc01g005310	0.999289	0.689436	0.5789	0.672667	1.57549	1.00284	0.519701	0.347093	FALSE	0.507109	0.538173	0.252294	0.362344	0.0797941	0.0786086	-1.31716	0.118969	FALSE
Solyc01g005320	0	0	0	0	0	0	#DIV/0!	#DIV/0!	#DIV/0!	0	0	0.382459	0.219715	0.217732	0.0714989	0.412207	0.780799	FALSE
Solyc01g005330	3.17779	8.9078	7.39611	9.32014	9.14834	8.93747	0.49237	0.263024	FALSE	11.087	10.266	15.6762	13.0328	16.3016	16.5173	0.308309	0.230082	FALSE
Solyc01g005340	7.74873	10.607	7.57386	11.0071	7.19365	8.35991	0.034691	0.895129	FALSE	11.1812	10.6544	10.8665	11.5982	12.3809	11.5725	0.120536	0.0488625	FALSE
Solyc01g005350	0.138343	0	0	0	0	0.0626994	-1.14173	0.655074	FALSE	0	0	0	0	0	0	#DIV/0!	#DIV/0!	#DIV/0!
Solyc01g005360	0.949283	0.890925	1.60251	0.34408	2.57885	1.32379	0.302799	0.726929	FALSE	0.0943254	0	0	0	0	0	#NUM!	0.42265	#NUM!
Solyc01g005370	4.92484	6.34251	5.71722	2.86207	3.05982	3.42242	-0.862065	0.0148369	FALSE	8.37613	9.8067	10.928	7.68536	12.1122	9.12996	-0.00911504	0.969897	FALSE
Solyc01g005380	1.67412	1.65958	1.51751	2.56376	2.70983	3.22464	0.808817	0.0209304	FALSE	2.86535	2.67014	3.64905	4.29649	3.93019	3.96398	0.408496	0.0636067	FALSE
Solyc01g005390	0.864645	0.879113	1.85627	0.611134	1.80247	1.27358	0.0345104	0.954256	FALSE	0.279225	0	0.382024	0	0.120825	0.238059	-0.881677	0.499973	FALSE
Solyc01g005400	0.675344	0.381469	0.501189	0.848596	0.294451	0.952239	0.42745	0.484013	FALSE	13.6671	21.1511	14.1457	31.1513	22.9009	28.9239	0.760976	0.0304215	FALSE
Solyc01g005410	15.4104	25.1048	12.7824	2.72303	2.0615	4.84134	-2.46908	0.0542125	FALSE	84.2622	79.3226	74.9993	92.6508	62.9389	75.2146	-0.0478274	0.796989	FALSE
Solyc01g005420	0.184011	0.748362	0.263365	0.173413	0.0902581	0.166794	-1.47393	0.283872	FALSE	0	0	0	0	0	0	#DIV/0!	#DIV/0!	#DIV/0!
Solyc01g005430	34.6533	48.9298	46.2731	23.0266	47.8028	30.9899	-0.350905	0.346576	FALSE	27.542	27.2648	27.0368	25.258	14.748	19.8493	-0.45139	0.136711	FALSE
Solyc01g005440	40.1261	101.915	82.1353	40.7088	50.9025	40.0984	-0.76727	0.229921	FALSE	67.9001	54.8156	115.77	40.6866	69.6426	60.4689	-0.481612	0.354263	FALSE
Solyc01g005450	4.46796	5.08514	4.77219	3.8964	2.87845	3.32455	-0.504295	0.0220792	FALSE	3.3595	3.24885	4.87134	2.70821	3.72745	4.62682	-0.0534084	0.864139	FALSE
Solyc01g005460	1.35686	4.03258	3.28646	3.24597	2.76457	2.55442	-0.0185688	0.967816	FALSE	1.61789	1.45284	2.09057	1.29518	1.16681	1.72421	-0.302092	0.272124	FALSE
Solyc01g005470	202.396	78.5997	107.062	55.5485	50.658	65.6588	-1.17499	0.192599	FALSE	23.3268	24.2422	25.4601	16.137	19.167	14.6365	-0.548261	0.0157382	FALSE
Solyc01g005480	1.44159	1.64892	2.14923	2.6322	2.03292	2.81757	0.514064	0.0784044	FALSE	7.27405	5.90492	6.26318	6.45416	6.64771	7.09469	0.0549223	0.618827	FALSE
Solyc01g005490	29.2229	20.8261	21.1601	21.62	15.5931	20.0026	-0.315648	0.239058	FALSE	21.5201	21.6691	21.1089	20.7656	20.1507	21.1748	-0.0503888	0.115891	FALSE
Solyc01g005500	12.9831	5.28013	5.48073	0.22246	0.463144	0.641907	-4.16076	0.098056	FALSE	0.203282	0	0	0.0887645	0	0.0866564	-0.212664	0.908575	FALSE
Solyc01g005510	1247.55	1354.67	1409.27	801.002	2023.63	1196.74	0.00354678	0.993569	FALSE	570.962	892.451	504.246	449.359	136.865	147.929	-1.42233	0.0609601	FALSE
Solyc01g005520	8.07354	5.31494	3.38065	13.0823	5.64099	9.79259	0.765958	0.211775	FALSE	37.214	22.9746	27.0998	51.0425	22.0118	30.8321	0.251145	0.605068	FALSE
Solyc01g005530	6.86427	6.1511	7.99276	7.34606	4.90775	8.54207	-0.0146502	0.95662	FALSE	17.1326	8.907	14.8043	12.3372	10.6651	10.891	-0.269122	0.445286	FALSE
Solyc01g005540	5.34598	5.2493	4.96118	8.73037	5.06483	8.72903	0.533965	0.196672	FALSE	12.818	15.6303	12.7268	13.3008	15.4321	16.5739	0.137951	0.366011	FALSE
Solyc01g005550	5.00023	11.4683	7.76678	15.3787	9.92457	14.1944	0.704655	0.112718	FALSE	4.65649	4.67604	10.4125	4.50384	8.88304	8.23881	0.131253	0.804343	FALSE
Solyc01g005560	386.625	280.802	251.451	252.191	145.526	243.521	-0.519013	0.160625	FALSE	389.434	338.757	323.818	366.692	311.746	366.479	-0.00976043	0.934428	FALSE
Solyc01g005570	13.1304	20.0822	20.3454	28.2383	20.1471	25.9398	0.472753	0.10941	FALSE	18.9906	20.9586	20.4948	27.7256	27.8517	28.921	0.483323	0.000800312	FALSE
Solyc01g005580	22.4588	29.1994	23.5229	28.2811	21.9055	25.5052	0.00976852	0.954308	FALSE	34.0128	25.5274	28.5141	30.5775	24.9626	30.2066	-0.0383117	0.815949	FALSE
Solyc01g005590	17.839	57.9289	38.3847	45.1167	24.1073	43.5596	-0.0174068	0.97484	FALSE	50.3192	40.5406	65.4133	39.8374	30.7276	33.4786	-0.58688	0.12518	FALSE
Solyc01g005600	60.6382	57.618	46.3474	62.7804	48.3781	56.691	0.0281732	0.866281	FALSE	53.5862	45.726	46.8815	49.6627	48.6229	52.7372	0.0468854	0.59926	FALSE
Solyc01g005610	0.854191	0.734872	0.689646	0.495381	1.67593	1.54853	0.707026	0.327283	FALSE	0.0848765	0	0	0.0741238	0	0.0723634	0.787336	0.612486	FALSE
Solyc01g005620	59.0014	49.4115	57.6395	66.6386	43.4845	69.9715	0.117116	0.640084	FALSE	104.195	84.7042	134.532	89.5771	85.5662	92.8738	-0.271131	0.33011	FALSE
Solyc01g005630	0.215855	0.219467	0	0	0	0	#NUM!	0.183532	#NUM!	0	0	0	0	0	0	#DIV/0!	#DIV/0!	#DIV/0!
Solyc01g005640	10.6092	13.6665	13.1002	14.3865	12.7624	15.2733	0.182712	0.235108	FALSE	7.5033	5.29005	7.52254	6.17364	7.51323	8.30037	0.114058	0.596162	FALSE
Solyc01g005650	0	0	0.0925441	0.0457019	0	0	-1.01789	0.681539	FALSE	0	0	0	0	0	0	#DIV/0!	#DIV/0!	#DIV/0!
Solyc01g005660	2.5445	3.0878	6.42208	3.01677	2.81825	3.34802	-0.392513	0.513258	FALSE	1.37835	1.99942	0.773664	1.66671	2.93629	1.9887	0.667038	0.193189	FALSE
Solyc01g005670	7.75921	7.34667	5.4601	7.76933	5.75644	7.16507	0.00873208	0.966345	FALSE	4.38502	3.76892	3.31396	3.77478	4.60812	3.31128	0.0281901	0.885432	FALSE
Solyc01g005680	0.711849	0.804178	0.830155	0.521772	1.39665	0.645243	0.127895	0.816488	FALSE	0.510847	0.27524	0.838706	0.624581	0.353682	0.435534	-0.200681	0.725696	FALSE
Solyc01g005690	6.83631	15.4272	13.4701	20.5324	17.1206	17.0282	0.613762	0.120762	FALSE	14.5743	13.152	21.217	16.2391	25.6611	22.3417	0.392402	0.242351	FALSE
Solyc01g005700	3.01939	4.78907	4.69601	7.54055	5.39091	7.52641	0.710212	0.0469489	FALSE	10.3357	10.0519	10.6368	10.2866	13.2991	12.6693	0.224775	0.194438	FALSE
Solyc01g005710	0	0.256165	1.4424	0.831034	1.11224	1.14188	0.861021	0.408439	FALSE	0.488181	0.876758	0.742122	0.568446	0.281657	0.277473	-0.902008	0.0957096	FALSE
Solyc01g005720	9.36849	3.40941	4.91482	6.05969	2.98438	6.9878	-0.142213	0.811987	FALSE	0.401901	0.320801	0.285115	0.272988	0.193232	0.342649	-0.317255	0.299494	FALSE
Solyc01g005730	4.11972	1.53869	3.52977	7.44795	2.58434	7.64632	0.944154	0.224467	FALSE	0.072403	0.0650168	0.0660393	0.0632304	0.125319	0.123457	0.616841	0.216806	FALSE
Solyc01g005740	3.29388	2.6792	1.88574	10.5542	4.52384	5.97137	1.42139	0.130637	FALSE	0	0	0	0	0	0	#DIV/0!	#DIV/0!	#DIV/0!
Solyc01g005750	0	0	0	0	0	0	#DIV/0!	#DIV/0!	#DIV/0!	0	0	0	0	0	0	#DIV/0!	#DIV/0!	#DIV/0!
Solyc01g005760	33.9547	10.8055	6.5464	14.3261	4.98855	13.3159	-0.652926	0.548922	FALSE	1.56397	1.18596	1.55331	1.60865	1.2332	1.03709	-0.149763	0.538102	FALSE
Solyc01g005770	0	0.230244	0.216074	0	0	0.205266	-1.12058	0.471753	FALSE	0	0.262679	0	0.510924	0	0.249395	1.5333	0.399781	FALSE
Solyc01g005780	0.19789	0.335336	1.0385	1.89601	0.452973	1.46489	1.2789	0.224186	FALSE	0	0.0382576	0	0	0	0	#NUM!	0.42265	#NUM!
Solyc01g005790	2.15502	1.46072	1.47627	2.91616	2.87299	2.10364	0.6323	0.0568441	FALSE	2.5696	2.88432	2.21354	2.74274	3.52102	4.38153	0.473395	0.159509	FALSE
Solyc01g005800	0.755053	1.29111	0.49121	0.549846	1.0774	0.497749	-0.255879	0.671265	FALSE	0.665	0.517539	0.687425	0.348452	0.268572	0.264582	-1.08481	0.0119929	TRUE
Solyc01g005810	13.8747	11.4548	14.2978	15.5861	12.8489	12.6771	0.0530698	0.721455	FALSE	21.3636	20.1499	20.9245	16.7789	20.0398	17.3583	-0.204743	0.0983237	FALSE
Solyc01g005820	107.876	112.267	105.357	112.195	117.25	90.018	-0.0270104	0.83478	FALSE	98.8057	90.9772	88.4657	97.7632	130.247	97.0627	0.224387	0.287725	FALSE
Solyc01g005830	0.997308	2.50517	3.41454	4.92048	4.25876	6.11524	1.14479	0.0380676	TRUE	4.47104	5.51202	6.42814	6.55181	8.72247	8.65749	0.544247	0.0540591	FALSE
Solyc01g005840	13.4597	17.9673	17.1237	18.3796	19.4019	18.259	0.206977	0.207682	FALSE	11.7093	14.1259	14.1323	13.6345	20.3695	19.1593	0.411604	0.15668	FALSE
Solyc01g005850	0	0.173652	0.162965	0.160957	0	0	-1.06443	0.493057	FALSE	0.220622	0.297173	0.100615	0.0963359	0.668264	0.094048	0.473504	0.721547	FALSE
Solyc01g005860	1.35069	0.686645	0.214795	0.424298	0.662516	0.612153	-0.406631	0.635203	FALSE	3.48948	3.1335	3.71325	4.06321	4.78151	5.45423	0.468199	0.0648253	FALSE
Solyc01g005870	4.77345	4.40035	10.506	17.2743	8.89727	14.9131	1.06188	0.0918879	FALSE	8.46806	4.17123	6.78643	5.6721	5.05169	5.15187	-0.291152	0.444395	FALSE
Solyc01g005880	0	0	0.0695411	0	0	0.0660625	-0.0740326	0.972813	FALSE	2.82434	1.18357	1.03044	0.822177	0.162951	1.04345	-1.31248	0.216645	FALSE
Solyc01g005890	0.0964369	0	0	0	0	0	#NUM!	0.42265	#NUM!	1.49486	0.223727	2.15883	0.54395	0.431232	0.212413	-1.70705	0.253086	FALSE
Solyc01g005900	7.24654	10.9596	9.59369	5.5487	4.62078	4.68006	-0.904658	0.0490486	FALSE	14.7431	11.8731	17.8229	11.8534	13.3667	14.1656	-0.174157	0.43802	FALSE
Solyc01g005910	5.51615	10.8122	8.89876	9.05708	11.3248	11.2371	0.325821	0.306307	FALSE	6.02357	7.45397	6.90118	7.44163	6.8023	9.64477	0.229264	0.311579	FALSE
Solyc01g005920	1.19511	4.18538	1.52044	1.91884	1.65006	1.60487	-0.415573	0.605779	FALSE	1.31507	1.84838	2.13821	1.74766	2.62258	2.63236	0.401446	0.212201	FALSE
Solyc01g005930	12.9934	21.3837	14.289	18.0044	14.9071	19.1138	0.0962935	0.72575	FALSE	8.03649	9.89895	9.98976	8.19845	12.002	13.0364	0.251217	0.357216	FALSE
Solyc01g005940	0.0641557	0.0652293	0.0612149	0.0604607	0.125874	0.116306	0.667058	0.208231	FALSE	0.0828727	0	0	0	0	0	#NUM!	0.42265	#NUM!
Solyc01g005950	32.8495	37.2829	32.8988	38.6849	26.5299	35.6849	-0.0301587	0.869879	FALSE	43.0252	41.2945	41.7639	41.3664	38.8864	38.9257	-0.0812567	0.0885583	FALSE
Solyc01g005960	46.6253	48.9613	41.568	43.742	36.4387	44.9007	-0.132936	0.30819	FALSE	54.1044	50.0467	48.4653	50.6686	38.4382	43.0549	-0.207605	0.18703	FALSE
Solyc01g005970	2.30303	4.27787	3.84556	4.38252	3.82341	5.49988	0.394537	0.234216	FALSE	5.03449	5.7025	6.36618	6.64499	5.99087	7.26759	0.218755	0.154665	FALSE
Solyc01g005980	3.60865	3.90323	5.7143	7.52519	7.15553	6.05482	0.64871	0.0412729	FALSE	4.06637	4.27497	9.13671	2.77168	11.5016	6.51095	0.249946	0.736663	FALSE
Solyc01g005990	22.2772	38.8723	43.1584	59.8617	38.6876	80.2254	0.777294	0.163611	FALSE	25.8599	27.3249	54.4452	27.3382	53.3416	40.8623	0.175377	0.718517	FALSE
Solyc01g006000	7.90122	9.96146	10.8939	12.3978	12.208	10.3848	0.283078	0.136736	FALSE	8.3692	10.3566	11.7297	7.97743	16.12	13.7921	0.315095	0.421252	FALSE
Solyc01g006010	3.19001	2.31268	2.83204	6.3524	3.89136	5.60705	0.92735	0.0621595	FALSE	7.81136	6.78925	7.3209	8.69931	8.40372	8.12612	0.202744	0.0441137	FALSE
Solyc01g006020	7.86588	19.7166	25.9342	39.4862	40.4923	38.6849	1.14882	0.0534367	FALSE	9.05408	12.286	10.4605	11.0699	24.2035	19.1266	0.774553	0.182044	FALSE
Solyc01g006030	6.75662	9.99226	9.08427	13.5309	12.0514	12.388	0.555648	0.0353427	FALSE	18.5466	14.1608	15.7405	19.2285	19.6558	19.4483	0.267867	0.122654	FALSE
Solyc01g006040	5.47458	6.21154	6.51061	8.48662	7.97805	8.55823	0.45957	0.00615173	FALSE	12.4012	11.3201	10.4699	13.7838	11.6637	13.9807	0.2056	0.138735	FALSE
Solyc01g006050	0.2737	0.166968	0.0522308	0.154762	0.107401	0	-0.910832	0.38878	FALSE	0	0.126993	0.0644952	0	0	0.0602854	-1.66738	0.370084	FALSE
Solyc01g006060	0	0	0	0	0	0	#DIV/0!	#DIV/0!	#DIV/0!	0.133	0.119432	0.363931	0.116151	0	0	-2.40778	0.158457	FALSE
Solyc01g006070	0	0	0	0.074772	0	0.143836	#DIV/0!	0.221434	#DIV/0!	0	0	0	0	0	0	#DIV/0!	#DIV/0!	#DIV/0!
Solyc01g006080	0	0.0962213	0.0902996	0	0.0928401	0	-1.00652	0.516149	FALSE	0	0	0	0	0	0	#DIV/0!	#DIV/0!	#DIV/0!
Solyc01g006090	0.575884	0.365951	0.549486	1.76383	0.706182	1.4355	1.38892	0.117853	FALSE	1.3948	0.668006	1.44184	1.05568	1.36805	1.10989	0.0118809	0.973885	FALSE
Solyc01g006100	0.827051	0.965467	1.43214	1.27016	1.74288	1.63816	0.528456	0.114294	FALSE	0.949633	0.852757	1.94888	0.725661	2.36279	1.61926	0.327649	0.619256	FALSE
Solyc01g006110	60.1621	42.6825	43.2619	52.4892	36.983	47.9405	-0.0885032	0.714429	FALSE	45.6651	40.6862	43.0616	47.3574	40.8064	38.071	-0.035872	0.755572	FALSE
Solyc01g006120	159.435	107.575	123.146	160.646	113.941	135.685	0.0725327	0.759665	FALSE	181.331	156.303	143.511	187.497	150.062	156.926	0.0394523	0.79478	FALSE
Solyc01g006130	5.19425	6.49441	5.02312	7.07802	7.64338	8.39847	0.468268	0.0252765	FALSE	4.44286	6.02515	6.0372	7.20573	10.7503	8.58066	0.685065	0.0637338	FALSE
Solyc01g006140	0.319551	0.180499	0.135513	0.100382	0.104494	0.160918	-0.797005	0.241085	FALSE	0.229321	0.0823708	0.292832	0.400538	0.238154	0.15641	0.395341	0.541117	FALSE
Solyc01g006150	21.6949	21.8459	14.3311	5.89771	5.9858	6.09804	-1.68635	0.0330137	TRUE	4.04196	3.26666	4.54694	3.17691	3.78954	3.8481	-0.13259	0.475152	FALSE
Solyc01g006160	93.1592	79.9019	81.6387	96.4259	66.7809	87.9335	-0.0203049	0.911179	FALSE	88.3373	89.2262	134.779	88.7709	112.638	89.9869	-0.100148	0.712125	FALSE
Solyc01g006170	2.00058	1.76285	1.71799	3.83356	2.28968	3.20366	0.766847	0.0985086	FALSE	5.68531	2.93943	5.65704	4.73937	4.84569	4.62682	-0.00707905	0.981932	FALSE
Solyc01g006180	1.45108	1.05923	1.31356	2.91033	1.42352	2.63061	0.864976	0.141642	FALSE	6.10389	3.71168	4.33994	5.24666	5.78162	5.08108	0.186534	0.463061	FALSE
Solyc01g006190	117.807	103.21	82.6655	102.422	87.7816	95.8802	-0.0861259	0.636075	FALSE	69.2755	53.7536	58.5088	72.4653	56.8395	59.7802	0.0587648	0.723998	FALSE
Solyc01g006200	7.6781	10.4941	9.60805	13.9973	10.8045	11.5805	0.389173	0.0884595	FALSE	14.552	11.3154	16.239	17.6072	18.6444	18.6446	0.382665	0.0909253	FALSE
Solyc01g006210	0.556747	0.251584	0.11805	0.582978	0.667543	0.728944	1.09543	0.102347	FALSE	0.719173	0.78932	0.874618	0.488494	0.760704	0.54502	-0.409492	0.126484	FALSE
Solyc01g006220	2.15727	1.78211	2.05838	2.11773	2.29265	2.15911	0.131357	0.226934	FALSE	2.61247	1.30331	2.48876	1.8252	2.96431	2.62329	0.210922	0.566551	FALSE
Solyc01g006230	53.8547	63.2002	52.9132	43.3744	36.3245	36.5039	-0.548619	0.0141746	FALSE	37.3256	39.0874	34.5546	33.3777	33.705	35.348	-0.11549	0.151071	FALSE
Solyc01g006240	0.225783	0.11478	0.646298	0.531946	1.21822	0.61397	1.26039	0.170247	FALSE	0.291653	0.2619	0.399028	0.254704	0.126203	0.248655	-0.597494	0.142308	FALSE
Solyc01g006250	4.39624	4.81363	3.22671	5.41781	5.30798	5.51754	0.385258	0.113922	FALSE	4.80514	3.92268	9.16405	5.72235	7.56093	7.4486	0.212547	0.627992	FALSE
Solyc01g006260	13.0812	6.65002	6.96885	7.29391	5.66777	4.74287	-0.592721	0.286292	FALSE	7.88549	7.83974	8.60521	7.25542	7.55552	6.00263	-0.225238	0.116342	FALSE
Solyc01g006270	1.38343	0	0	0	0	0	#NUM!	0.42265	#NUM!	0	0	0	0	0	0	#DIV/0!	#DIV/0!	#DIV/0!
Solyc01g006280	414.36	117.338	125.843	112.425	65.4194	98.774	-1.24918	0.322445	FALSE	189.128	197.003	184.11	61.1486	75.4877	75.4448	-1.42696	5.91456e-05	TRUE
Solyc01g006290	0	0	0	0.113729	1.06549	0	#DIV/0!	0.364633	#DIV/0!	0	0	0.0710931	0	0	0	#NUM!	0.42265	#NUM!
Solyc01g006300	0.427465	9.31324	0.932274	0	0	0.22141	-5.5911	0.350165	FALSE	0.236646	0.14167	2.87796	0	0.614402	0.470768	-1.5853	0.506445	FALSE
Solyc01g006310	0	0	0	0	0	0	#DIV/0!	#DIV/0!	#DIV/0!	0	0	0	0	0	0	#DIV/0!	#DIV/0!	#DIV/0!
Solyc01g006320	0.667445	1.64806	0.909785	1.25801	0.654767	1.38284	0.0311183	0.952829	FALSE	13.302	5.6407	11.5712	6.56135	4.37028	6.30051	-0.824363	0.189579	FALSE
Solyc01g006330	0.307636	0.625568	0.635991	0.869753	1.00598	1.06893	0.908076	0.0317396	FALSE	1.72201	3.15215	3.44337	2.25578	5.27329	5.30788	0.626076	0.278352	FALSE
Solyc01g006340	11.9968	10.7263	11.9368	14.4293	10.2577	13.3284	0.133317	0.470423	FALSE	19.8383	21.4965	16.0047	20.4846	20.1953	19.6383	0.0730638	0.605079	FALSE
Solyc01g006350	35.36	38.0431	38.5674	41.6397	42.7399	40.4418	0.156748	0.0289803	FALSE	52.5845	43.4978	46.8479	51.5383	55.4882	54.3694	0.175293	0.132016	FALSE
Solyc01g006360	22.7795	22.7412	24.4065	28.0216	25.9026	26.6047	0.203654	0.01355	FALSE	30.7575	27.7224	26.5612	33.5097	33.5366	37.1276	0.292763	0.0213233	FALSE
Solyc01g006370	5.51098	8.5622	11.8402	15.0088	15.6722	14.7054	0.808565	0.0676399	FALSE	4.0313	4.1372	7.16428	5.60221	11.7401	9.68355	0.817721	0.15198	FALSE
Solyc01g006380	0.0948737	0	0.0905248	0.0447047	0.0465358	0.0429983	-0.465828	0.636783	FALSE	0.306381	0.385176	0.447124	1.17729	1.2197	1.20157	1.66006	0.00118761	TRUE
Solyc01g006390	0	0	0	0	0	0	#DIV/0!	#DIV/0!	#DIV/0!	0	0	0.146484	0.140254	0	0	-0.0627059	0.976966	FALSE
Solyc01g006400	18.5151	13.1708	9.23897	19.1751	13.1573	31.3712	0.638395	0.296124	FALSE	17.0713	5.76766	55.8857	13.9492	10.4589	11.9607	-1.11412	0.450548	FALSE
Solyc01g006410	0.149194	0	0	0	0	0	#NUM!	0.42265	#NUM!	0	0	0	0	0	0	#DIV/0!	#DIV/0!	#DIV/0!
Solyc01g006420	0	0	0	0.165222	0	0	#DIV/0!	0.42265	#DIV/0!	0.226468	0	0	0	0	0	#NUM!	0.42265	#NUM!
Solyc01g006430	618.907	732.347	711.367	860.199	994.845	787.592	0.357499	0.0654083	FALSE	1205.98	1413.02	1394.52	1695.19	2384.43	2035.8	0.607586	0.0600007	FALSE
Solyc01g006440	0.0846842	0.0861012	0.0404011	0.0399034	0.0830756	0	-0.780106	0.367685	FALSE	0.10939	0.0491154	0	0	0	0	#NUM!	0.236821	#NUM!
Solyc01g006450	9.33066	6.81372	6.29601	12.6312	8.39486	14.2051	0.650752	0.117121	FALSE	18.6452	12.4378	25.8134	19.5397	15.1564	15.2151	-0.18897	0.61842	FALSE
Solyc01g006460	0.0706488	0	0	0	0	0	#NUM!	0.42265	#NUM!	0	0	0	0	0.0789791	0	#DIV/0!	0.42265	#DIV/0!
Solyc01g006470	0	0	0	0	0	0	#DIV/0!	#DIV/0!	#DIV/0!	0	0	0	0	0	0	#DIV/0!	#DIV/0!	#DIV/0!
Solyc01g006480	3.73984	5.59993	6.16361	8.52274	7.47101	6.47165	0.535122	0.0721349	FALSE	8.43213	9.07054	9.37342	11.6595	9.88192	8.68671	0.169567	0.324679	FALSE
Solyc01g006490	7.17408	8.69401	6.84522	10.0047	6.18474	8.53905	0.122639	0.628495	FALSE	12.8709	13.0289	14.0449	14.6738	14.0957	14.4051	0.112176	0.0820847	FALSE
Solyc01g006500	4.81865	4.66598	4.33503	7.74152	5.5825	5.65731	0.457859	0.13049	FALSE	7.5879	6.49443	6.59656	8.28326	7.95198	7.48005	0.197659	0.0826935	FALSE
Solyc01g006510	33.6632	45.0984	35.8045	49.266	45.0677	45.9496	0.292164	0.122093	FALSE	34.4037	46.2261	33.5379	52.7745	57.1682	59.2084	0.567157	0.0301634	FALSE
Solyc01g006520	0.257153	0.40671	0.163577	0.727026	0.168179	0.362587	0.604169	0.485677	FALSE	2.69431	2.02173	1.88521	4.44809	2.36368	2.83203	0.546863	0.245018	FALSE
Solyc01g006530	0	0.191965	0.180151	0	0	0	#NUM!	0.183915	#NUM!	0	0.0730027	0.0741508	0.0354985	0	0.0346554	-1.06873	0.417541	FALSE
Solyc01g006540	2.71659	2.68806	3.70294	10.0348	3.94989	10.751	1.44145	0.134011	FALSE	13.6605	13.6175	23.9481	30.1258	23.3462	28.9028	0.685323	0.0741419	FALSE
Solyc01g006550	4.5483	2.71498	1.51193	3.2908	1.84234	2.07466	-0.283875	0.634712	FALSE	0	0	0.0345732	0	0	0.0323165	-0.0973826	0.964263	FALSE
Solyc01g006560	0.248575	0.303281	0.213462	0.140555	0.268238	0.202785	-0.323524	0.326487	FALSE	0.0321094	0.0288338	0	0.0560832	0	0.0547512	0.862867	0.486282	FALSE
Solyc01g006570	0	0	0	0	0	0	#DIV/0!	#DIV/0!	#DIV/0!	0	0	0	0	0	0	#DIV/0!	#DIV/0!	#DIV/0!
Solyc01g006580	0	0	0	0	0	0	#DIV/0!	#DIV/0!	#DIV/0!	0	0	0.0617838	0	0.058622	0	-0.0757877	0.972169	FALSE
Solyc01g006590	0	0	0	0	0	0	#DIV/0!	#DIV/0!	#DIV/0!	0	0	0	0	0	0	#DIV/0!	#DIV/0!	#DIV/0!
Solyc01g006600	0	0	0	0	0	0	#DIV/0!	#DIV/0!	#DIV/0!	0	0	0	0	0	0	#DIV/0!	#DIV/0!	#DIV/0!
Solyc01g006610	0	0	0	0	0	0	#DIV/0!	#DIV/0!	#DIV/0!	0.206702	0.556847	0.659872	0.45129	0.447216	0.616801	0.0902461	0.851021	FALSE
Solyc01g006620	0	0	0.0617617	0.0305004	0	0	-1.01789	0.681539	FALSE	0	0	0	0	0.0361806	0.0712861	#DIV/0!	0.223864	#DIV/0!
Solyc01g006630	12.5376	11.7153	10.8005	17.6994	10.8056	21.1187	0.501473	0.24856	FALSE	24.457	27.3789	29.1253	29.4325	30.6422	28.9012	0.136185	0.179414	FALSE
Solyc01g006640	0	0	0	0	0	0	#DIV/0!	#DIV/0!	#DIV/0!	0	0	0	0	0	0	#DIV/0!	#DIV/0!	#DIV/0!
Solyc01g006650	2.26386	1.2484	1.31802	1.62722	1.09161	1.32165	-0.25758	0.522537	FALSE	1.13999	1.24624	1.22063	1.38514	1.32974	1.3945	0.188179	0.0166829	FALSE
Solyc01g006660	0.450229	0.381469	2.18375	0.495014	1.58268	0.612153	-0.164852	0.883178	FALSE	0.339255	0.130563	0.265232	0.253951	0.335544	0.289239	0.257586	0.525222	FALSE
Solyc01g006670	1.92282	3.30487	2.66465	4.09874	3.77259	4.35727	0.631733	0.0521813	FALSE	0.768791	0.743468	0.2697	0.826333	1.22831	1.21006	0.873488	0.0797664	FALSE
Solyc01g006680	6.65905	26.0847	35.6109	36.7775	49.9311	34.5314	0.826754	0.164716	FALSE	10.0021	12.8139	10.9476	11.4719	49.4551	25.753	1.36023	0.251866	FALSE
Solyc01g006690	0.404727	3.21718	1.0181	0.728159	0.39704	0.667014	-1.37238	0.381944	FALSE	4.75276	3.20093	3.20792	7.88622	4.4011	5.59185	0.679735	0.146962	FALSE
Solyc01g006700	10.7676	10.3855	9.87049	12.6919	11.3928	10.2908	0.148019	0.243978	FALSE	12.06	12.3391	12.4565	13.1377	16.4375	14.9394	0.272395	0.113726	FALSE
Solyc01g006710	6.46017	7.20186	6.87756	11.9804	10.087	11.429	0.705597	0.00914128	FALSE	6.92276	8.89109	7.83169	9.25606	11.4482	11.3696	0.439833	0.0400091	FALSE
Solyc01g006720	8.91836	3.76752	2.90643	12.6662	3.4811	6.54682	0.541486	0.515902	FALSE	14.1163	11.802	8.25076	19.5901	14.1124	13.4877	0.465795	0.169219	FALSE
Solyc01g006730	16.1171	18.2523	18.7767	10.3406	31.3044	19.9571	0.213014	0.688621	FALSE	4.64714	8.22094	3.5605	4.87009	1.44784	1.50557	-1.07032	0.190687	FALSE
Solyc01g006740	1.0645	0.611743	1.81061	1.7883	1.3167	2.05565	0.56563	0.259118	FALSE	6.33724	7.51608	6.65274	8.14496	8.53709	7.28889	0.225236	0.0863129	FALSE
Solyc01g006750	600.287	637.308	727.08	377.715	998.597	574.277	-0.0103806	0.982093	FALSE	253.878	383.656	233.053	185.449	58.0671	63.3887	-1.5042	0.0411493	TRUE
Solyc01g006760	64.6175	70.6209	91.6799	45.7215	136.278	78.8902	0.201269	0.716529	FALSE	14.9538	27.589	21.5751	15.7899	4.47068	5.33147	-1.32503	0.0673202	FALSE
Solyc01g006770	0	0	0	0	0.100125	0	#DIV/0!	0.42265	#DIV/0!	0	0	0	0	0	0	#DIV/0!	#DIV/0!	#DIV/0!
Solyc01g006780	31.468	39.1184	39.8777	22.2417	49.079	26.6295	-0.173458	0.672795	FALSE	1.27027	3.99239	1.15862	0.277335	0.549664	0.541498	-2.23027	0.209797	FALSE
Solyc01g006790	76.9214	91.649	89.4848	51.7934	126.414	75.2907	-0.0257059	0.951877	FALSE	27.16	40.0854	29.0652	25.4805	9.77439	10.5462	-1.07231	0.0641832	FALSE
Solyc01g006800	66.1641	59.2548	59.922	64.8994	51.8177	59.7734	-0.0705907	0.5474	FALSE	63.1031	62.2299	56.9072	65.9315	67.6786	67.341	0.141003	0.0751413	FALSE
Solyc01g006810	15.3652	15.9348	17.5345	13.6115	21.7057	18.273	0.134065	0.573809	FALSE	11.5912	10.4087	12.9621	8.5974	7.21434	7.44559	-0.588103	0.0169178	FALSE
Solyc01g006820	22.0935	39.8898	82.5268	39.2144	72.6996	86.3014	0.4559	0.477647	FALSE	67.0604	59.4148	117.663	40.7941	51.8337	60.0107	-0.677581	0.232048	FALSE
Solyc01g006830	10.5234	18.98	16.4149	26.3024	20.7817	32.5976	0.795181	0.0617973	FALSE	30.615	22.1845	30.9969	35.769	28.3365	33.0047	0.212736	0.290099	FALSE
Solyc01g006840	0	0.0771306	0.0361919	0	0	0.0343815	-1.72073	0.370993	FALSE	0.0489965	0.0879963	0	0.0855786	1.4417	0.250638	3.69802	0.328725	FALSE
Solyc01g006850	0.0461984	0.0939429	0.220403	0.282994	0.294585	0.188441	1.0872	0.105791	FALSE	0.149191	0	0.19051	0.208465	0.232406	0.127196	0.741796	0.329908	FALSE
Solyc01g006860	7.15008	6.72449	6.25379	10.5005	7.83259	8.42538	0.410764	0.100595	FALSE	9.23606	7.81004	8.28387	10.3513	8.85908	10.2367	0.217282	0.0986888	FALSE
Solyc01g006870	15.9052	16.8565	15.8513	24.5161	16.4295	21.1978	0.354258	0.19255	FALSE	23.4618	21.1465	24.7347	25.3172	26.5202	22.4893	0.100131	0.356189	FALSE
Solyc01g006880	11.8494	9.31568	10.4936	12.011	10.9473	10.7274	0.0895337	0.474992	FALSE	16.8617	16.3508	14.6012	12.9531	17.6621	16.1222	-0.0328418	0.831818	FALSE
Solyc01g006890	2.58437	2.71928	3.0107	2.20896	3.30176	2.31532	-0.0873199	0.694964	FALSE	2.48435	2.50977	3.4344	2.27131	2.58675	2.11809	-0.272847	0.259153	FALSE
Solyc01g006900	61.3062	105.286	101.169	111.59	91.1327	111.684	0.231691	0.394683	FALSE	97.0269	116.114	112.9	116.902	163.746	163.048	0.444518	0.113554	FALSE
Solyc01g006910	0	0	0	0	0	0	#DIV/0!	#DIV/0!	#DIV/0!	0	0	0	0	0	0	#DIV/0!	#DIV/0!	#DIV/0!
Solyc01g006920	0.143889	0.0877783	0.247129	0.298324	0.395238	0.234767	0.955224	0.085657	FALSE	0.40891	0.133525	0.169532	0.38957	0.546909	0.443705	0.954979	0.105987	FALSE
Solyc01g006930	0.0965593	0.343613	0.276399	0.636985	0.520988	0.350098	1.07352	0.0776839	FALSE	0.561284	0.168008	0.511951	0.27232	0.809586	0.691217	0.514507	0.438381	FALSE
Solyc01g006940	3.96358	6.89969	5.73014	10.1872	9.19051	11.2136	0.882512	0.0141908	FALSE	7.60231	6.89643	9.26909	8.12963	12.0172	10.6482	0.373689	0.169132	FALSE
Solyc01g006950	93.1191	100.846	88.9204	0.895468	7.81569	4.6377	-4.40543	0.000131565	TRUE	8.21419	5.59575	3.01411	0.494728	1.30737	2.2539	-2.0524	0.0927629	FALSE
Solyc01g006960	9.61158	12.043	13.2792	13.9406	14.1435	13.9266	0.266137	0.159423	FALSE	15.1388	12.5376	13.4715	16.6672	13.7407	15.3663	0.15372	0.247665	FALSE
Solyc01g006970	6.12384	7.36039	8.18038	12.9026	13.4526	11.3594	0.799782	0.0035114	FALSE	6.5826	7.23029	7.03478	9.47421	10.3911	10.0441	0.520711	0.00122161	FALSE
Solyc01g006980	22.2876	26.2646	25.6674	27.2731	23.7697	27.2444	0.0769756	0.469653	FALSE	52.8128	51.5368	58.3544	50.6686	57.6479	60.7486	0.0553293	0.595047	FALSE
Solyc01g006990	10.8754	10.1028	11.7953	11.8343	10.4002	8.68765	-0.0838895	0.591383	FALSE	10.1066	9.07561	11.4307	11.5183	10.8458	12.8819	0.203311	0.165167	FALSE
Solyc01g007000	0.941418	2.75891	2.69479	0.313128	1.41247	1.45568	-1.00736	0.215256	FALSE	0.0715335	0.32118	0.456724	0.124942	0	0	-2.76525	0.154784	FALSE
Solyc01g007010	0.279738	0.967024	1.70826	0.210901	0.768388	0.811403	-0.722649	0.460079	FALSE	0	0.324486	0.461425	0.252457	0	0.0616153	-1.32327	0.386243	FALSE
Solyc01g007020	0.604278	3.17435	6.96699	0.142369	1.1362	0.502093	-2.59326	0.24548	FALSE	0.195143	0.350471	0.593305	0.056807	0.0562942	0	-3.33198	0.0945435	FALSE
Solyc01g007030	0.103875	0.264034	0.594683	0	0.254756	0.329546	-0.720211	0.517036	FALSE	0	0	0.18358	0.0585907	0	0	-1.64767	0.573132	FALSE
Solyc01g007040	0	0	0	0	0	0	#DIV/0!	#DIV/0!	#DIV/0!	0	0	0	0	0	0	#DIV/0!	#DIV/0!	#DIV/0!
Solyc01g007050	0	0.305537	0.229387	0	0.0589601	0	-3.18152	0.222647	FALSE	0	0	0	0	0	0	#DIV/0!	#DIV/0!	#DIV/0!
Solyc01g007060	5.33106	5.51881	5.22541	6.98794	4.65927	7.95124	0.285895	0.352292	FALSE	5.19607	5.34059	5.53878	5.84992	6.44726	7.5257	0.302308	0.120461	FALSE
Solyc01g007070	38.2476	36.9093	32.1993	51.3987	42.3359	41.0657	0.328417	0.0875441	FALSE	66.0624	51.3392	51.7018	58.7415	56.4256	52.5809	-0.0116099	0.936793	FALSE
Solyc01g007080	0	0	0	0	0	0.0468541	#DIV/0!	0.42265	#DIV/0!	0.133542	0.119919	0	0.058312	0	0.0569271	-1.13713	0.400459	FALSE
Solyc01g007090	0	0	0	0	0	0	#DIV/0!	#DIV/0!	#DIV/0!	0	0	0	0	0	0	#DIV/0!	#DIV/0!	#DIV/0!
Solyc01g007100	13.8702	8.91425	7.02068	17.8801	8.07554	10.3492	0.284602	0.583428	FALSE	22.9786	18.4761	16.807	27.3503	17.5857	19.2183	0.138998	0.614109	FALSE
Solyc01g007110	141.682	138.156	206.471	114.652	196.024	151.645	-0.0729824	0.816966	FALSE	113.984	129.988	107.952	89.2625	78.4224	76.6489	-0.526412	0.0151548	FALSE
Solyc01g007120	13.9612	12.1909	13.047	18.1104	12.9307	14.702	0.222734	0.285486	FALSE	23.7629	19.7192	17.5136	23.0685	20.0601	19.0838	0.0284953	0.863301	FALSE
Solyc01g007130	0.173917	0.353655	0.477091	1.06535	0.746434	0.669987	1.30466	0.0345788	TRUE	2.78012	3.22781	1.69051	1.8148	3.83987	2.84909	0.143537	0.736747	FALSE
Solyc01g007140	1.41919	0.658184	1.40165	2.36988	1.51436	2.03116	0.765791	0.0830231	FALSE	8.16914	6.06501	6.42441	6.48821	7.51516	5.86797	-0.0560509	0.762976	FALSE
Solyc01g007150	21.7041	26.9514	27.1927	34.3402	26.9078	35.1051	0.345216	0.106146	FALSE	43.4688	33.3755	43.6658	40.7416	35.6993	41.3913	-0.0324213	0.831148	FALSE
Solyc01g007160	0.196105	0.132924	0.311859	0.246414	0.0641267	0.237008	-0.227088	0.714405	FALSE	1.09771	0.530775	1.07824	0.737417	1.02306	0.215971	-0.453636	0.465824	FALSE
Solyc01g007170	0.366063	0.186094	0.249488	0.36962	0.282157	0.639921	0.688236	0.268995	FALSE	0.641737	0.42462	0.523719	0.825907	0.613839	0.547127	0.321404	0.280933	FALSE
Solyc01g007180	10.2265	10.2068	10.7424	9.01855	10.4924	9.35465	-0.11107	0.219929	FALSE	7.63512	6.63857	5.1954	5.50362	5.45394	5.47624	-0.24452	0.289294	FALSE
Solyc01g007190	4.84329	5.2098	4.88917	3.30749	4.40699	4.00836	-0.350076	0.0656311	FALSE	5.80292	3.41968	6.61611	3.40491	5.64978	4.25168	-0.251339	0.512496	FALSE
Solyc01g007200	0.42988	0.65561	0.478537	1.55296	1.26514	1.42874	1.44113	0.00135392	TRUE	0.185098	0.0831076	0.422073	0.484945	0.560662	0.236714	0.893507	0.232017	FALSE
Solyc01g007210	103.118	131.384	144.848	80.9531	211.762	122.5	0.130331	0.791467	FALSE	20.5661	33.5003	22.4666	33.4152	7.03664	8.76706	-0.63687	0.408603	FALSE
Solyc01g007220	359.459	410.468	344.48	350.796	293.812	382.566	-0.117594	0.427939	FALSE	52.3706	55.556	51.552	57.1699	58.888	61.7864	0.157252	0.02854	FALSE
Solyc01g007230	16.6471	13.9127	15.3019	15.4419	8.72123	14.6155	-0.242031	0.384776	FALSE	24.431	19.8156	26.2886	20.9426	20.4613	21.1172	-0.174002	0.298993	FALSE
Solyc01g007240	58.2572	80.4024	87.7128	34.3397	110.607	59.934	-0.143914	0.788292	FALSE	24.7506	37.8993	27.012	21.7399	6.80979	7.56244	-1.31201	0.049551	TRUE
Solyc01g007250	14.2113	10.0638	10.1831	17.197	14.6466	15.9391	0.47164	0.0623392	FALSE	9.00012	7.05569	9.31665	11.0413	8.71623	8.40404	0.150465	0.443572	FALSE
Solyc01g007260	1.51891	1.25294	1.47663	1.86355	1.40571	2.02622	0.317816	0.192373	FALSE	0.518274	0.531889	0.40519	0.226308	0.672795	0.946856	0.343001	0.600741	FALSE
Solyc01g007270	0	0	0	0	0	0	#DIV/0!	#DIV/0!	#DIV/0!	2.76865	4.97241	1.68354	2.4179	5.19149	2.75388	0.136976	0.822256	FALSE
Solyc01g007280	0.078442	0	0.0748463	0.221772	0.076952	0.0711024	1.2706	0.284307	FALSE	0	0	0.184842	0	0	0.259165	0.48758	0.828	FALSE
Solyc01g007290	0	0.162184	0.304406	0.300655	0.625941	0	0.989784	0.502846	FALSE	1.03026	0.555096	1.12765	0.539845	0.356648	0.878373	-0.612185	0.253323	FALSE
Solyc01g007300	0	0.114103	0.107081	0.211523	0.110094	0.203449	1.24725	0.109789	FALSE	0.579864	1.04142	2.24782	1.13941	0.376374	0.494376	-0.944691	0.346002	FALSE
Solyc01g007310	0.198148	0.60439	0.378129	1.12041	0.97192	0.359215	1.05409	0.204275	FALSE	0.255956	0.229845	1.1673	0.670588	0.443023	0.654662	0.0971708	0.913619	FALSE
Solyc01g007320	0.467567	0.316927	0.505618	0.734395	0.764476	0.508581	0.637869	0.0803108	FALSE	1.24822	0.976251	3.96642	1.61754	1.60294	1.57913	-0.367227	0.675131	FALSE
Solyc01g007330	4.65765	1.50868	3.6969	4.85552	3.67961	1.4571	0.0187446	0.976374	FALSE	6.2827	13.4351	36.9083	7.71867	5.99018	6.58209	-1.48063	0.320497	FALSE
Solyc01g007340	0.198354	0.121004	0.454229	0.486018	0.272421	0.251713	0.384937	0.566489	FALSE	0.461201	0.276101	1.12177	0.223763	0.266091	0.480586	-0.937874	0.369168	FALSE
Solyc01g007350	0.258805	0.131568	0.123471	0.365849	0.253889	0.117295	0.520398	0.436346	FALSE	0.167155	0.300205	1.21971	0.437935	0.144661	0.570046	-0.549571	0.654761	FALSE
Solyc01g007360	0.134909	0	0.386175	0.127139	0	0.122286	-1.06291	0.516221	FALSE	0.522803	0.15649	1.90741	0	0.45245	0.445727	-1.52604	0.403772	FALSE
Solyc01g007370	0.205923	0	0.098242	0.679221	0.50503	0	1.96105	0.28401	FALSE	0.931	0.477728	1.69835	0.580753	0.345307	0.226784	-1.43036	0.202758	FALSE
Solyc01g007380	0.395061	0.241003	0.376952	0.446768	0.387557	0.358096	0.235238	0.356231	FALSE	0	0.458257	0.837835	0.356533	0.176657	0.609115	-0.182221	0.862918	FALSE
Solyc01g007390	0	0	0	0	0.829371	0	#DIV/0!	0.42265	#DIV/0!	0	0	0.996093	0	0	0	#NUM!	0.42265	#NUM!
Solyc01g007400	6.03879	4.91187	6.33817	7.39827	7.1089	4.92638	0.168709	0.47964	FALSE	9.36067	4.90335	8.53794	2.72493	4.72558	5.98548	-0.763054	0.143007	FALSE
Solyc01g007410	6.21132	4.73645	7.40825	5.85358	5.58556	6.5685	-0.0276439	0.89855	FALSE	4.01172	4.20287	11.5872	8.75871	6.94371	3.42028	-0.0503449	0.943085	FALSE
Solyc01g007420	0.347437	0	0.331511	0.327426	0.681675	0.314928	0.963563	0.263089	FALSE	0.448799	0	0.818706	0	0	0	#NUM!	0.2162	#NUM!
Solyc01g007430	0	0	1.2827	0.760138	0.791273	0.243708	0.484895	0.739458	FALSE	0.347304	0	0	0.60661	0.601134	0.592203	2.37368	0.0525098	FALSE
Solyc01g007440	1.6541	1.68178	1.57828	2.07844	1.62268	2.49889	0.335326	0.231061	FALSE	0.712225	3.19784	0.649626	1.86599	1.84914	0	-0.295524	0.801657	FALSE
Solyc01g007450	0	0	0	0	0.37136	0.686262	#DIV/0!	0.217454	#DIV/0!	0	0	0.446012	0	0.846373	0	0.924212	0.703479	FALSE
Solyc01g007460	0.741124	0	0.471434	0.232813	1.45409	0.671779	0.959929	0.422284	FALSE	0.638227	0	0.291066	0.278686	0.27617	0	-0.74402	0.588702	FALSE
Solyc01g007470	0.393223	0	0.187599	0.555863	0	0.178215	0.337837	0.811879	FALSE	0	0	0.694949	0	0.219795	0.216529	-0.671507	0.751482	FALSE
Solyc01g007480	0	0.318362	0	0.295088	0	0	-0.109524	0.959826	FALSE	0	0	0.737847	0.353232	0.350043	0.689685	0.916761	0.482361	FALSE
Solyc01g007490	0.939367	0.848965	1.49384	0.688538	0.614349	0.756865	-0.672182	0.176308	FALSE	1.48307	0.968563	1.84462	0.706463	0.816768	0.574738	-1.03408	0.0930814	FALSE
Solyc01g007500	0.327616	0.166549	0.390747	0.617493	0.682959	0.259841	0.818212	0.225282	FALSE	1.05799	1.37758	5.50049	1.33973	1.1903	1.35302	-1.03123	0.444682	FALSE
Solyc01g007510	0	0	0	0	0	0	#DIV/0!	#DIV/0!	#DIV/0!	0	0	0	0	0	0	#DIV/0!	#DIV/0!	#DIV/0!
Solyc01g007520	0.284976	0.144873	0	0.268563	0	0	-0.678569	0.681365	FALSE	0.368116	0.165281	1.84669	0.482221	0.637157	1.09846	-0.10186	0.930478	FALSE
Solyc01g007530	0.287127	0.218949	0.753405	0.81177	0.211255	0.260261	0.0270133	0.976737	FALSE	0.927236	1.33223	3.72125	0.48586	0.802458	0.948643	-1.41878	0.287421	FALSE
Solyc01g007540	0.222807	0.113268	0.106297	0.629924	0	0	0.509917	0.795605	FALSE	0.431715	0.775347	1.05005	0.62837	0.747237	0.122689	-0.591157	0.389275	FALSE
Solyc01g007550	0	0	0	0	0	0	#DIV/0!	#DIV/0!	#DIV/0!	0	0	0	0	0	0	#DIV/0!	#DIV/0!	#DIV/0!
Solyc01g007560	0.17352	0.088212	0	0.0817632	0	0	-1.67857	0.368069	FALSE	0.112072	0	0.102222	0	0	0	#NUM!	0.184365	#NUM!
Solyc01g007570	0	0	0	0	0.140044	0	#DIV/0!	0.42265	#DIV/0!	0.0922017	0.0827958	0.168196	0.0805209	0	0.157217	-0.529648	0.549883	FALSE
Solyc01g007580	0	0	0	0	0	0	#DIV/0!	#DIV/0!	#DIV/0!	0	0	0	0	0	0	#DIV/0!	#DIV/0!	#DIV/0!
Solyc01g007590	0	0	0	0	0	0	#DIV/0!	#DIV/0!	#DIV/0!	0	0	0	0	0	0	#DIV/0!	#DIV/0!	#DIV/0!
Solyc01g007600	0.0813783	0.0827401	0	0.306765	0.0798325	0	1.2361	0.509403	FALSE	0.21024	0.188792	0.575284	0.183605	0.0909738	0.0896222	-1.41965	0.242678	FALSE
Solyc01g007610	0.0818598	0.0416148	0.0781074	0.231435	0.0803049	0.111301	1.06943	0.246376	FALSE	0.105742	0.189909	1.44672	0.277037	0.183024	0.0901525	-1.66299	0.456657	FALSE
Solyc01g007620	0	0	0	0	0	0	#DIV/0!	#DIV/0!	#DIV/0!	0	0	0	0	0	0	#DIV/0!	#DIV/0!	#DIV/0!
Solyc01g007630	0.630728	0.699581	1.53189	1.51302	1.0125	1.1954	0.378531	0.443429	FALSE	3.48115	3.85765	6.1477	4.46318	4.10239	4.29403	-0.0686705	0.826069	FALSE
Solyc01g007640	0.240324	0.116861	0.209368	0.246177	0.174257	0.113654	-0.0851341	0.849071	FALSE	0.458907	0.496934	0.800212	0.424344	0.490599	0.437281	-0.377003	0.338198	FALSE
Solyc01g007650	0	0	0	0.116596	0	0	#DIV/0!	0.42265	#DIV/0!	0	0	0	0	0	0	#DIV/0!	#DIV/0!	#DIV/0!
Solyc01g007660	0.754777	0.475062	0.857355	0.914535	0.528886	0.716733	0.0495696	0.886213	FALSE	0.649985	0.625368	2.075	0.973098	0.763415	1.10832	-0.235969	0.761153	FALSE
Solyc01g007670	2.34721	2.78423	3.54606	3.4102	4.22148	3.81193	0.39919	0.103801	FALSE	6.82198	5.89915	5.41577	3.86149	4.37329	5.27769	-0.424637	0.0577291	FALSE
Solyc01g007680	0	0	0	0	0	0	#DIV/0!	#DIV/0!	#DIV/0!	0	0	0	0	0	0	#DIV/0!	#DIV/0!	#DIV/0!
Solyc01g007690	0	0	0	0	0	0	#DIV/0!	#DIV/0!	#DIV/0!	0	0	0.088673	0.0849014	0	0	-0.0627059	0.976966	FALSE
Solyc01g007700	0.966644	0.280806	0.263524	0.520554	0.406407	0.375513	-0.214224	0.79422	FALSE	0.178379	0.160182	1.78971	0.778905	0.463124	1.06457	0.116082	0.924656	FALSE
Solyc01g007710	19.955	9.89705	17.8019	22.4751	11.1408	9.26453	-0.152277	0.77341	FALSE	23.0524	37.2613	77.4149	27.0866	21.7639	27.3367	-0.854208	0.334385	FALSE
Solyc01g007720	2.23285	1.13511	1.72079	2.34705	1.43221	1.01196	-0.0869169	0.854544	FALSE	1.9968	3.08811	10.4219	1.93759	2.49613	1.98615	-1.27228	0.37069	FALSE
Solyc01g007730	18.3839	8.30732	14.374	20.2125	9.76877	8.33186	-0.100075	0.856889	FALSE	23.0876	42.0569	94.4617	23.9072	27.402	38.2428	-0.833719	0.388493	FALSE
Solyc01g007740	15.3253	24.3294	24.4996	45.2282	38.3767	41.8568	0.967631	0.00750766	FALSE	14.9341	20.5837	17.6604	25.9326	31.6347	29.24	0.706983	0.00848494	FALSE
Solyc01g007750	3.03172	5.03717	4.09218	6.48075	5.44048	4.95989	0.473141	0.10258	FALSE	5.6355	6.51874	7.31823	6.6733	10.7462	9.28361	0.455572	0.169829	FALSE
Solyc01g007760	4.59851	4.00065	3.07592	4.69107	3.81356	3.35178	0.022234	0.923657	FALSE	5.75637	4.50925	5.80899	7.16631	6.35966	6.68286	0.330202	0.0627872	FALSE
Solyc01g007770	16.4318	12.9823	14.5801	5.32619	9.13792	8.06381	-0.965601	0.00942527	FALSE	9.19328	12.9902	10.6049	7.67441	8.07314	8.06846	-0.461251	0.112217	FALSE
Solyc01g007780	15.7222	17.2675	10.3486	5.15018	3.05172	6.02052	-1.60748	0.0294034	TRUE	3.90976	4.97379	4.35859	4.26805	3.38362	3.14817	-0.294126	0.15199	FALSE
Solyc01g007790	8.87604	10.2714	8.30202	14.9136	10.827	12.4918	0.478017	0.0749642	FALSE	24.9678	23.1658	19.6084	19.4332	23.501	26.5603	0.0368473	0.833736	FALSE
Solyc01g007800	0	0	0	0	0	0	#DIV/0!	#DIV/0!	#DIV/0!	0	0.198115	0.603693	0.385344	0.190933	0.188096	-0.0689808	0.95229	FALSE
Solyc01g007810	0	0	0	0.0799402	0	0	#DIV/0!	0.42265	#DIV/0!	0	0	0	0	0	0.0934189	#DIV/0!	0.42265	#DIV/0!
Solyc01g007820	20.6285	11.6903	10.0028	19.4404	16.5874	10.7286	0.143771	0.742281	FALSE	11.3576	9.02217	6.77343	12.2077	6.42679	8.19346	-0.0173862	0.962561	FALSE
Solyc01g007830	1.8615	0.946324	1.33213	1.75428	1.3696	2.10915	0.338037	0.347452	FALSE	0.901716	0.539818	0.548308	1.57496	0.260124	0.512518	0.238534	0.799647	FALSE
Solyc01g007840	13.2992	14.4084	12.4815	17.3958	15.3992	16.4024	0.29178	0.0201237	FALSE	15.8649	21.4961	19.1798	17.6262	27.9473	23.5303	0.289475	0.304175	FALSE
Solyc01g007850	3.32191	3.20492	2.73005	4.27313	3.18745	3.71441	0.271674	0.169721	FALSE	4.29105	5.20336	4.19959	5.77159	6.66822	6.78278	0.489259	0.0152056	FALSE
Solyc01g007860	265.891	126.417	146.269	117.596	117.312	117.567	-0.611627	0.290448	FALSE	124.574	144.485	151.763	89.5563	112.247	115.197	-0.408722	0.0393131	FALSE
Solyc01g007870	1.97633	4.18625	2.67146	0.931251	1.13096	0.895705	-1.57849	0.0935414	FALSE	4.04211	4.20287	2.52257	9.10375	10.6786	7.98064	1.36647	0.00578627	TRUE
Solyc01g007880	2.2379	3.09214	3.1756	5.65106	4.86927	4.05702	0.777235	0.0274643	FALSE	5.78159	5.99052	5.78049	6.44088	8.01852	9.00531	0.418808	0.117358	FALSE
Solyc01g007890	0.669206	0.204121	0.255412	0.756795	0.393897	0.485272	0.535429	0.412352	FALSE	0	0.155251	0.0788464	0.150986	0.374057	0.2211	1.67234	0.108037	FALSE
Solyc01g007900	24.2073	18.552	19.0933	17.9409	16.0504	15.1611	-0.33157	0.12863	FALSE	14.0635	16.1564	14.2606	14.3402	13.1908	12.7269	-0.143897	0.169099	FALSE
Solyc01g007910	71.2877	50.3913	48.2618	45.839	30.257	40.9244	-0.538271	0.124841	FALSE	82.8142	68.9094	93.8765	68.2197	64.2969	63.1814	-0.327683	0.14256	FALSE
Solyc01g007920	9.70214	18.5128	14.2031	24.2361	20.1439	22.1665	0.649685	0.0689328	FALSE	17.5972	21.1208	21.7662	24.8885	30.9784	30.6645	0.516665	0.0276661	FALSE
Solyc01g007930	11.8802	10.9554	10.2812	13.9038	10.6788	11.2194	0.112481	0.478594	FALSE	4.99644	7.69153	7.55208	7.4802	8.27749	7.3634	0.191998	0.390119	FALSE
Solyc01g007940	0	0.054175	0	0.0502145	0	0	-0.109524	0.959826	FALSE	0	0	0	0	0	0	#DIV/0!	#DIV/0!	#DIV/0!
Solyc01g007950	172.097	195.915	199.785	110.34	286.618	166.692	-0.0105745	0.981344	FALSE	86.9929	122.179	76.9631	56.3812	20.3294	19.4173	-1.57367	0.0265256	TRUE
Solyc01g007960	0	0.231854	0.0362642	0.107452	0.0372844	0.0344502	-0.581406	0.727581	FALSE	0	0	0.0447794	0	0.0424878	0.0837131	1.49481	0.403389	FALSE
Solyc01g007970	0	0	0	0	0	0	#DIV/0!	#DIV/0!	#DIV/0!	0.149828	0.403629	0.364424	0.0436155	0.605105	0.340637	0.108185	0.903538	FALSE
Solyc01g007980	0.0360952	0	0	0	0	0.0327179	-0.141728	0.948088	FALSE	0.699386	1.59103	0.978137	0.407188	2.42108	2.90188	0.80992	0.398996	FALSE
Solyc01g007990	3.30228	4.67287	4.25535	6.38459	5.87796	7.2518	0.674052	0.0130963	FALSE	5.10125	5.52861	3.61	4.68542	5.40429	5.06155	0.0895025	0.662592	FALSE
Solyc01g008000	269.94	274.717	264.981	287.55	264.31	271.542	0.0243192	0.585339	FALSE	459.997	501.43	512.434	501.429	559.91	524.788	0.105908	0.184068	FALSE
Solyc01g008010	84.1073	89.4423	68.6916	130.009	82.0504	117.991	0.44624	0.168383	FALSE	46.1949	63.5474	50.8927	40.0785	85.5185	69.4224	0.279831	0.489045	FALSE
Solyc01g008020	22.0449	63.6392	43.142	29.6259	34.4254	40.2193	-0.305093	0.569915	FALSE	23.0281	35.6825	36.3099	38.8892	60.2905	60.3238	0.747277	0.0747712	FALSE
Solyc01g008030	0	0	0	0	0	0	#DIV/0!	#DIV/0!	#DIV/0!	0	0	0	0	0	0	#DIV/0!	#DIV/0!	#DIV/0!
Solyc01g008040	0.874583	0.615612	0.513534	0.253603	1.38595	0.304904	-0.0433183	0.963086	FALSE	0.608319	1.56075	1.10971	0.68304	0.376041	0.148182	-1.44142	0.112205	FALSE
Solyc01g008050	24.8356	23.9109	24.804	17.5912	45.3654	26.6222	0.284421	0.580768	FALSE	1.29415	3.73103	1.36678	2.37936	1.06105	0.696855	-0.627583	0.480268	FALSE
Solyc01g008060	52.0536	45.052	40.0586	47.4105	33.1505	45.6009	-0.120628	0.555291	FALSE	40.2977	32.5525	38.1269	43.4731	43.8812	39.7295	0.195518	0.131375	FALSE
Solyc01g008070	22.2429	36.1227	34.7639	27.127	35.2977	26.3652	-0.0688424	0.799158	FALSE	43.2281	61.2335	39.2508	53.3065	59.6324	60.6861	0.27279	0.275547	FALSE
Solyc01g008080	21.9897	20.5779	20.1205	18.6612	15.8302	16.9572	-0.285061	0.0247114	FALSE	21.3038	20.1457	29.1953	20.9189	22.8703	22.2896	-0.0963956	0.648687	FALSE
Solyc01g008090	94.1548	71.7308	70.5877	71.8306	39.3269	69.5669	-0.387886	0.231856	FALSE	102.205	98.05	147.757	86.4304	93.1685	87.2822	-0.382938	0.230013	FALSE
Solyc01g008100	16.8576	21.4079	22.7817	29.4243	27.7339	29.1336	0.499299	0.0339605	FALSE	9.40505	8.29343	11.5925	13.3933	24.5649	20.0823	0.986605	0.0877275	FALSE
Solyc01g008110	39.4282	45.5427	46.5182	62.9186	42.8563	67.0395	0.394281	0.200013	FALSE	62.0413	44.0561	72.6418	71.1372	70.6378	74.3714	0.274153	0.272502	FALSE
Solyc01g008120	27.5283	21.4268	19.8538	23.9594	17.9486	21.5696	-0.116349	0.578242	FALSE	23.5795	19.1233	19.1265	20.3707	19.0574	20.6131	-0.0423384	0.733663	FALSE
Solyc01g008130	42.2404	42.2972	39.6559	36.5311	27.0896	33.0357	-0.361653	0.0682271	FALSE	9.96292	8.483	7.29805	5.27454	3.43995	4.8412	-0.925336	0.0157995	FALSE
Solyc01g008140	14.0441	14.7707	10.0869	8.38852	5.02366	7.39099	-0.903032	0.032449	FALSE	8.54546	6.01659	5.28257	6.44633	7.49378	7.6729	0.123151	0.622495	FALSE
Solyc01g008150	0	0	0	0	0.995246	0	#DIV/0!	0.42265	#DIV/0!	0	0.588402	0.597656	0	1.13414	0.558645	0.513225	0.686212	FALSE
Solyc01g008160	3.97516	3.7826	3.74432	7.68454	5.74949	7.66839	0.875513	0.0365922	FALSE	4.41074	4.31547	6.84522	5.28925	9.74236	7.18418	0.512684	0.233765	FALSE
Solyc01g008170	11.7378	14.8773	15.6614	17.1172	14.8538	16.4638	0.19619	0.228077	FALSE	11.3819	10.5529	10.9437	12.8825	13.0507	11.7708	0.197572	0.0362022	FALSE
Solyc01g008180	1.09834	2.27195	2.56578	2.21294	2.00634	2.60909	0.202031	0.586746	FALSE	8.65943	8.83042	11.2897	9.52776	10.5849	10.5945	0.0935322	0.540946	FALSE
Solyc01g008190	14.535	11.5315	11.7674	10.896	9.39794	10.9792	-0.274757	0.137582	FALSE	8.67657	9.96281	11.4169	9.31642	11.0788	9.82278	0.00774278	0.957822	FALSE
Solyc01g008200	14.5237	12.2838	12.7542	9.81117	11.4739	11.9997	-0.249242	0.0921648	FALSE	9.46345	9.24348	8.02595	10.4394	9.62678	10.1915	0.178688	0.101643	FALSE
Solyc01g008210	0.778401	2.37428	8.63412	2.84258	8.11342	8.37862	0.714014	0.452171	FALSE	0.125687	0	0.22928	0.219528	0	0.107157	-0.119784	0.923085	FALSE
Solyc01g008220	1.26241	7.46782	16.097	7.13819	17.0002	16.8522	0.72337	0.378584	FALSE	0.296492	0.931858	0.946514	0.647325	0.384889	0.884732	-0.182115	0.758246	FALSE
Solyc01g008230	8.9171	34.5952	26.3647	23.9943	25.0922	24.4078	0.0728136	0.888134	FALSE	15.2318	19.7344	25.7126	20.3172	37.5132	29.5905	0.526787	0.214912	FALSE
Solyc01g008240	806.655	854.908	886.205	535.96	1373.4	779.873	0.0779616	0.8674	FALSE	349.684	590.147	316.472	294.773	87.4969	96.0084	-1.39326	0.0808509	FALSE
Solyc01g008250	18.6247	18.8594	19.3602	22.6892	19.9049	19.2153	0.12081	0.256964	FALSE	21.32	18.6181	22.033	21.5229	26.4068	24.3469	0.221935	0.128483	FALSE
Solyc01g008260	3.32095	6.65372	6.43063	8.10033	9.39032	9.11917	0.697797	0.0732158	FALSE	6.93939	7.59107	7.94061	8.04362	14.6317	9.68127	0.525991	0.236302	FALSE
Solyc01g008270	21.8525	17.1321	19.4691	25.4322	17.3049	22.5522	0.159554	0.463654	FALSE	22.6162	19.0874	25.1264	25.8397	23.9877	25.9509	0.181288	0.224655	FALSE
Solyc01g008280	0	0	0	0	0	0	#DIV/0!	#DIV/0!	#DIV/0!	0	0	0	0	0	0	#DIV/0!	#DIV/0!	#DIV/0!
Solyc01g008290	2.16764	1.39431	2.61701	3.6687	2.08307	3.20787	0.536076	0.196971	FALSE	4.17148	4.0025	4.27393	4.54129	4.35193	4.53087	0.10892	0.0342808	FALSE
Solyc01g008300	3.04355	6.18896	5.45606	3.47667	3.25717	4.43075	-0.395763	0.344006	FALSE	0	0	0	0.208086	0.412415	0.406287	#DIV/0!	0.0363642	#DIV/0!
Solyc01g008310	38.9633	37.1487	37.5981	42.6428	34.8697	39.6823	0.0435472	0.66295	FALSE	38.4601	42.6805	43.1785	42.8762	46.434	50.7234	0.171725	0.137138	FALSE
Solyc01g008320	21.3582	24.3574	24.3368	22.4195	23.9224	20.9371	-0.0582789	0.522244	FALSE	18.7829	15.8714	15.2503	18.2857	16.3619	14.8587	-0.0115612	0.93254	FALSE
Solyc01g008330	42.6769	43.0576	41.3465	45.7823	33.0185	41.285	-0.0816836	0.597565	FALSE	108.984	115.319	132.637	111.826	119.983	107.545	-0.0728875	0.514685	FALSE
Solyc01g008340	5.28152	4.89782	5.5932	9.68118	6.71848	8.15426	0.638538	0.0688448	FALSE	6.97231	7.20355	9.64181	8.83888	9.0835	8.30937	0.139282	0.448243	FALSE
Solyc01g008350	0	0.023351	0.0876557	0.0216439	0.202774	0.0416356	1.26107	0.476264	FALSE	0	0	0	0	0	0.0252933	#DIV/0!	0.42265	#DIV/0!
Solyc01g008360	2.31793	4.61098	4.23104	4.65379	2.76823	3.01455	-0.0966831	0.807387	FALSE	3.25454	4.09154	4.86832	3.63805	5.29516	3.66264	0.044366	0.868538	FALSE
Solyc01g008370	87.0742	61.3135	59.3054	70.1262	42.4832	60.7412	-0.26076	0.397246	FALSE	111.581	88.998	101.025	94.7711	83.8971	80.804	-0.217076	0.157053	FALSE
Solyc01g008380	0.177363	0	0.846164	0.334295	0.347988	0.321535	-0.0280506	0.981976	FALSE	0	0	0	0.200082	0	0.19533	#DIV/0!	0.183562	#DIV/0!
Solyc01g008390	0	0	0	0	0	0	#DIV/0!	#DIV/0!	#DIV/0!	0	0	0	0	0	0	#DIV/0!	#DIV/0!	#DIV/0!
Solyc01g008400	0.0281185	0.0571781	0.0268296	0.079497	0	0.0254875	-0.0949458	0.931978	FALSE	0.0363219	0	0	0	0.031434	0	-0.208511	0.923943	FALSE
Solyc01g008410	0.0351774	0	0.0335649	0	0	0	#NUM!	0.183728	#NUM!	0.13632	0.122414	0	0.317468	0.196626	0.077482	1.19309	0.258575	FALSE
Solyc01g008420	4.78341	5.97628	5.37641	3.82026	9.50441	6.39353	0.289236	0.545511	FALSE	3.1942	3.29154	3.00898	3.24683	1.26888	1.02681	-0.77658	0.200419	FALSE
Solyc01g008430	0.0660492	0	0	0	0	0.119738	0.858272	0.719943	FALSE	0	0	0	0	0	0	#DIV/0!	#DIV/0!	#DIV/0!
Solyc01g008440	66.3379	65.6229	71.1995	55.0966	101.779	69.2282	0.154368	0.636628	FALSE	33.7285	49.0282	33.6001	35.5308	25.1761	21.2075	-0.506368	0.162515	FALSE
Solyc01g008450	0	0.0927601	0.0870514	0	0	0.165394	-0.120579	0.943662	FALSE	0	0.211655	0.107492	0.10292	0.101991	0.100476	-0.0635855	0.946995	FALSE
Solyc01g008460	16.9985	17.1334	18.1151	22.677	19.9964	22.8786	0.327289	0.0289743	FALSE	14.7335	11.0112	16.6465	14.9423	16.1237	14.2633	0.0966758	0.621543	FALSE
Solyc01g008470	26.2071	16.1217	16.4429	22.3628	14.637	20.9603	-0.0200617	0.950553	FALSE	40.6092	39.7235	37.6886	40.6817	31.9439	30.014	-0.20146	0.255193	FALSE
Solyc01g008480	3.56213	4.63245	4.34736	8.27531	6.98893	7.20855	0.841419	0.00338649	FALSE	3.37076	3.50735	3.80652	2.99045	5.51018	5.01777	0.339388	0.344821	FALSE
Solyc01g008490	3.35091	4.87551	4.35495	10.236	9.46504	7.33159	1.10341	0.0161055	TRUE	8.3585	8.77912	8.4407	10.5583	13.1757	10.9438	0.439092	0.0620317	FALSE
Solyc01g008500	0.0539254	0.109656	0.257267	0.152459	0.317407	0	0.158946	0.890052	FALSE	0.0696577	0.0625516	0.0635353	0.060833	0.482271	0.178165	1.88156	0.297744	FALSE
Solyc01g008510	0	0	0.116534	0	0	0	#NUM!	0.42265	#NUM!	0	0	0	0	0	0	#DIV/0!	#DIV/0!	#DIV/0!
Solyc01g008520	0.146465	0.893497	0.908384	1.79438	2.01157	0.730185	1.21921	0.15257	FALSE	0.662184	0.254842	0.77655	0.660907	1.30988	1.12912	0.872153	0.136717	FALSE
Solyc01g008530	8.0787	5.06814	5.19359	12.527	11.0167	13.3472	1.00824	0.00907536	TRUE	8.80735	7.37718	8.37078	10.7294	8.96722	11.9259	0.364918	0.0933574	FALSE
Solyc01g008540	0	0	0	0	0	0	#DIV/0!	#DIV/0!	#DIV/0!	0	0	0	0	0	0	#DIV/0!	#DIV/0!	#DIV/0!
Solyc01g008550	74.8395	107.441	98.9864	133.138	111.241	129.755	0.411617	0.0672798	FALSE	43.1289	41.1003	51.4475	59.1879	106.643	86.7359	0.896492	0.0985863	FALSE
Solyc01g008560	35.2558	46.9032	42.8383	24.1774	30.4827	27.6599	-0.602582	0.0337875	FALSE	20.9439	19.9625	20.6989	15.9537	17.9028	15.7503	-0.312519	0.0163706	FALSE
Solyc01g008570	0	0	0	0	0	0	#DIV/0!	#DIV/0!	#DIV/0!	0	0	0	0	0	0	#DIV/0!	#DIV/0!	#DIV/0!
Solyc01g008580	0	0	0	0	0	0	#DIV/0!	#DIV/0!	#DIV/0!	0	0	0.194044	0	0	0	#NUM!	0.42265	#NUM!
Solyc01g008590	0.140905	0	0	0	0	0	#NUM!	0.42265	#NUM!	0	0	0	0	0	0	#DIV/0!	#DIV/0!	#DIV/0!
Solyc01g008600	3.64711	3.4173	3.6164	7.37955	5.05106	8.19983	0.949753	0.0713824	FALSE	3.23313	2.23969	3.20173	3.54958	3.7174	3.66217	0.333322	0.144733	FALSE
Solyc01g008610	371.137	182.317	430.657	865.297	868.819	1120.32	1.53631	0.00546313	TRUE	1549.92	1271.08	1383.73	1897.19	1921.68	2264.86	0.532942	0.015842	FALSE
Solyc01g008620	0.62164	2.21215	3.14366	1.93326	0.365899	2.42294	-0.340102	0.68687	FALSE	4.17559	3.46119	3.36914	4.06736	2.01532	4.65538	-0.0355465	0.923566	FALSE
Solyc01g008640	0.0907438	0.184525	0.173168	0	0	0	#NUM!	0.0369288	#NUM!	0.0586088	0	0	0	0	0	#NUM!	0.42265	#NUM!
Solyc01g008650	0.693291	1.23356	0.992267	1.30672	0.637615	1.06046	0.0417343	0.914869	FALSE	10.1869	7.08696	10.2616	14.3711	9.88174	10.7371	0.345646	0.228824	FALSE
Solyc01g008660	0.620851	2.31455	1.64553	2.01532	1.69183	1.93839	0.301471	0.548259	FALSE	0.623762	0.48011	1.0566	0.466919	1.15676	1.13958	0.355023	0.523158	FALSE
Solyc01g008670	0	0	0.043061	0	0	0	#NUM!	0.42265	#NUM!	0.058296	0.0523489	0.106344	0.152732	0.100902	0.0497015	0.48329	0.459669	FALSE
Solyc01g008680	18.4065	22.8	16.2022	15.8804	33.0618	15.7443	0.172195	0.721558	FALSE	5.02319	7.36756	4.12352	6.14154	3.18796	3.56886	-0.356526	0.419306	FALSE
Solyc01g008690	0.212341	0.0719646	0.202607	0	0	0	#NUM!	0.069719	#NUM!	0.640009	0.246308	0.0833938	0	0	0.0779505	-3.63692	0.211539	FALSE
Solyc01g008700	4.84252	6.67792	4.99231	7.76338	6.93469	7.5175	0.427992	0.0675384	FALSE	4.74539	3.6802	4.59063	5.08607	4.85349	5.21048	0.219012	0.156611	FALSE
Solyc01g008710	0	0	0	0	0	0	#DIV/0!	#DIV/0!	#DIV/0!	0	0	0	0	0	0	#DIV/0!	#DIV/0!	#DIV/0!
Solyc01g008720	0	0	0	0.059458	0	0	#DIV/0!	0.42265	#DIV/0!	0	0	0	0	0	0	#DIV/0!	#DIV/0!	#DIV/0!
Solyc01g008730	16.4164	20.4532	17.106	15.52	13.5483	13.9828	-0.326257	0.081655	FALSE	17.5705	19.4656	17.4384	18.1665	21.0321	20.3752	0.129096	0.197917	FALSE
Solyc01g008740	5.19425	4.90054	5.5366	2.51369	9.13533	4.15682	0.0160118	0.979397	FALSE	1.0276	1.4113	0.661611	0.475103	0.313876	0.0515355	-1.88316	0.052585	FALSE
Solyc01g008750	0	0	0	0	0.02948	0	#DIV/0!	0.42265	#DIV/0!	0.0388179	0.0697159	0.0708123	0.169501	0.705478	0.297856	2.70918	0.176407	FALSE
Solyc01g008760	3.14416	4.23573	3.07504	4.22238	3.08444	5.2012	0.25867	0.404536	FALSE	5.27988	6.10893	5.55672	6.56179	5.97532	6.05968	0.13415	0.150764	FALSE
Solyc01g008770	12.8372	15.1273	14.7126	19.5373	14.9576	18.1674	0.303309	0.117564	FALSE	19.8544	17.6578	17.5588	24.3857	20.674	22.0461	0.285146	0.0445552	FALSE
Solyc01g008780	14.399	20.3093	16.0961	27.871	23.4732	18.298	0.455009	0.140629	FALSE	19.5115	17.6029	14.7196	23.4096	24.6186	23.7865	0.470378	0.0342917	FALSE
Solyc01g008790	5.61346	6.64376	13.8507	12.1508	11.4439	16.7355	0.627375	0.210313	FALSE	43.3369	30.3697	68.8768	48.4339	61.626	65.7334	0.302073	0.443566	FALSE
Solyc01g008800	1.19601	1.44764	0.869471	0.44727	0.540085	0.292534	-1.45673	0.0319085	TRUE	0.196182	0.198189	0.134204	0	0.106113	0.104537	-1.32726	0.0742955	FALSE
Solyc01g008810	22.4958	21.1904	17.9924	17.0848	17.0057	20.0311	-0.188566	0.211113	FALSE	9.99964	13.6612	11.1476	11.3452	15.3109	11.8044	0.143943	0.503499	FALSE
Solyc01g008820	78.9669	52.0358	48.9831	45.5192	34.6522	41.8844	-0.560342	0.170928	FALSE	71.9239	62.887	70.3499	64.6421	60.0806	65.5275	-0.108858	0.216629	FALSE
Solyc01g008830	0.354107	0.720065	0.549047	0.375426	0.217113	0.120365	-1.18708	0.0861732	FALSE	4.17391	2.05376	4.69363	3.94473	2.42465	2.63236	-0.27887	0.540418	FALSE
Solyc01g008840	42.6436	39.952	43.2094	46.3224	38.3629	39.0384	-0.0240676	0.818671	FALSE	65.6262	66.4825	61.5811	64.5494	72.2461	66.3413	0.0687027	0.329157	FALSE
Solyc01g008850	118.296	123.474	132.732	114.174	89.7905	101.918	-0.291995	0.0620993	FALSE	209.141	164.225	217.962	210.165	168.335	199.31	-0.0333599	0.840101	FALSE
Solyc01g008860	0	0	0	0	0	0	#DIV/0!	#DIV/0!	#DIV/0!	0	0	0	0	0	0	#DIV/0!	#DIV/0!	#DIV/0!
Solyc01g008870	0.0674545	0	0	0	0	0	#NUM!	0.42265	#NUM!	0	0.078245	0	0	0	0	#NUM!	0.42265	#NUM!
Solyc01g008880	0	0	0	0	0	0	#DIV/0!	#DIV/0!	#DIV/0!	0	0	0	0	0	0	#DIV/0!	#DIV/0!	#DIV/0!
Solyc01g008890	12.8311	15.5898	13.6509	20.0125	18.4406	17.0969	0.400931	0.0187101	FALSE	7.37567	8.11161	7.63447	8.97435	12.5511	11.6581	0.521215	0.0838258	FALSE
Solyc01g008900	1.22724	1.00782	1.44121	1.73483	2.40785	2.35317	0.821279	0.0291145	FALSE	0.975554	1.31405	0.667358	1.17145	2.05792	1.50751	0.679821	0.143243	FALSE
Solyc01g008910	2.17167	2.41245	2.22561	3.97947	2.40658	4.92117	0.731577	0.176493	FALSE	0.519487	1.16623	1.23195	0.90735	0.67437	0.930091	-0.21609	0.621505	FALSE
Solyc01g008920	3.78577	3.95755	1.67893	6.78371	4.39387	4.63984	0.747371	0.11347	FALSE	3.65046	5.07172	3.20397	4.99252	6.25883	5.57862	0.496904	0.0821959	FALSE
Solyc01g008930	0.939978	1.65991	1.93539	3.72985	3.2517	3.22873	1.17076	0.0102921	TRUE	2.30061	2.18068	1.51551	2.95791	3.48427	2.83318	0.629211	0.0273336	FALSE
Solyc01g008940	0.202903	0.206299	0	0	0.199049	0	-1.03969	0.502494	FALSE	0	0	0	0	0	0	#DIV/0!	#DIV/0!	#DIV/0!
Solyc01g008950	261.281	282	252.175	217.226	291.658	240.107	-0.0868354	0.566274	FALSE	293.306	327.311	311.794	293.295	283.439	279.796	-0.122463	0.108783	FALSE
Solyc01g008960	31.4347	50.165	64.6862	136.744	104.684	110.659	1.26714	0.00759089	TRUE	53.3585	56.2337	67.7644	96.4333	146.604	135.08	1.09218	0.0389792	TRUE
Solyc01g008970	109.175	93.9324	92.5076	102.563	86.0085	96.557	-0.0521061	0.653035	FALSE	107.418	101.072	94.3332	116.625	99.4934	102.34	0.0726286	0.4726	FALSE
Solyc01g008980	7.81604	8.71279	7.81717	9.762	9.60757	9.21867	0.231736	0.0239659	FALSE	10.218	9.50328	7.87752	11.473	11.2642	12.5488	0.354493	0.0449526	FALSE
Solyc01g008990	13.8067	15.1947	14.9834	18.2304	16.1492	16.3656	0.206264	0.0550447	FALSE	25.4782	21.4711	24.1327	25.588	26.9683	24.8967	0.123839	0.207482	FALSE
Solyc01g009000	14.063	17.7857	11.5638	18.9637	14.8614	17.7735	0.24922	0.287675	FALSE	15.9504	21.8164	17.8488	22.9582	22.751	24.8683	0.343717	0.0871143	FALSE
Solyc01g009010	21.7332	22.3736	24.7198	36.6442	35.6526	34.0939	0.628335	0.000532993	FALSE	33.7001	30.1043	31.9676	29.8914	28.9114	35.2276	-0.0264763	0.810459	FALSE
Solyc01g009020	134.477	100.108	118.812	165.77	126.496	161.783	0.361558	0.106746	FALSE	141.476	132.747	158.007	145.878	160.914	165.157	0.126832	0.236928	FALSE
Solyc01g009030	11.4437	11.0174	11.8532	10.8164	12.1205	10.2505	-0.0481741	0.581952	FALSE	10.0293	10.1026	11.0967	9.21568	12.2647	12.5658	0.12463	0.478087	FALSE
Solyc01g009040	0.349632	0.0444354	0.0417007	0.0411869	0.0428739	0.0396148	-1.817	0.415783	FALSE	0	0.253476	0	0.0986046	0	0.144394	-0.0608994	0.97291	FALSE
Solyc01g009050	18.8929	19.5245	19.6716	37.6239	24.8248	32.344	0.706509	0.0804848	FALSE	26.008	30.6332	24.4532	35.3142	40.8923	41.7275	0.540305	0.011114	FALSE
Solyc01g009060	33.05	33.8238	34.6429	33.07	38.8555	33.658	0.0566685	0.541345	FALSE	32.1452	39.0421	32.4924	37.8224	38.5491	38.0242	0.141899	0.251624	FALSE
Solyc01g009070	14.489	8.89118	8.26218	27.2686	8.91516	28.0151	1.02069	0.218511	FALSE	12.7912	7.21	10.2022	10.1552	7.47574	10.4333	-0.10598	0.726444	FALSE
Solyc01g009080	25.7547	15.6462	18.864	49.2478	16.2496	30.4162	0.670416	0.339956	FALSE	23.3294	22.9328	26.0635	35.5638	28.5526	31.1884	0.398041	0.0459616	FALSE
Solyc01g009090	28.5801	32.4856	33.5927	39.9937	35.0465	35.4901	0.223641	0.073442	FALSE	26.6838	28.6737	25.7302	32.1436	33.7537	32.9666	0.28596	0.0086524	FALSE
Solyc01g009100	69.0107	64.7682	61.5419	56.4479	40.4463	51.5666	-0.395763	0.0629128	FALSE	82.6297	65.3742	104.347	63.079	72.6971	60.8014	-0.360331	0.235894	FALSE
Solyc01g009110	5.15736	6.82394	5.9321	7.45693	6.16831	7.42845	0.233033	0.179517	FALSE	13.689	12.7023	14.0674	18.4104	16.9805	18.6734	0.418226	0.00300945	FALSE
Solyc01g009120	5.15661	5.00989	9.07511	9.17927	7.30696	9.65986	0.442366	0.223356	FALSE	12.2859	10.235	9.45088	13.7026	11.2731	17.1632	0.398354	0.175951	FALSE
Solyc01g009130	0	0	0	0	0	0	#DIV/0!	#DIV/0!	#DIV/0!	0	0	0	0	0	0	#DIV/0!	#DIV/0!	#DIV/0!
Solyc01g009140	0	0	0	0	0	0.205266	#DIV/0!	0.42265	#DIV/0!	0	0	0	0	0	0	#DIV/0!	#DIV/0!	#DIV/0!
Solyc01g009150	7.33851	10.472	8.47624	10.7378	9.03047	9.74439	0.166995	0.375902	FALSE	4.32396	4.25621	7.58446	5.8095	8.70755	6.94762	0.409122	0.275261	FALSE
Solyc01g009160	49.4246	69.1549	109.533	54.0603	86.0022	121.746	0.198768	0.692219	FALSE	36.8363	96.1654	89.1806	49.262	30.252	29.0738	-1.03288	0.171144	FALSE
Solyc01g009170	52.8411	58.8125	54.8436	54.0241	39.4467	51.6855	-0.19789	0.252236	FALSE	71.0551	66.3899	52.0133	67.4224	60.6747	62.7972	0.010893	0.943043	FALSE
Solyc01g009180	12.5101	17.1044	17.1964	24.3328	17.7642	23.171	0.479532	0.0775528	FALSE	23.1329	21.2037	21.7391	26.0664	27.4275	28.1839	0.305826	0.00360462	FALSE
Solyc01g009190	0.22901	0.116421	0.109256	0	0.0561651	0.103791	-1.5072	0.120041	FALSE	0	0.0664111	0	0	0.0640034	0.0630525	0.935968	0.545475	FALSE
Solyc01g009200	1.26027	1.44153	1.72859	0.742302	0.772706	1.07095	-0.776733	0.025904	FALSE	0.406986	0.182734	0.928037	0.444282	0.176109	0.346985	-0.649792	0.501016	FALSE
Solyc01g009210	0	0	0.780654	0	0.401309	0	-0.959971	0.694904	FALSE	0	0	0	0	0	0	#DIV/0!	#DIV/0!	#DIV/0!
Solyc01g009220	0	0.189845	0.801727	0.26395	0.641109	0.507749	0.510775	0.636441	FALSE	0.48239	0.324885	0.329994	0.210639	0.104369	0	-1.85212	0.0275134	TRUE
Solyc01g009230	1.13331	1.09909	1.26436	1.97176	1.24862	1.45398	0.418749	0.205088	FALSE	1.64412	2.38651	1.56125	1.80954	1.87118	1.84338	-0.0175943	0.939296	FALSE
Solyc01g009240	26.9992	27.7674	30.0827	16.6153	43.0361	24.755	-0.00754969	0.986691	FALSE	15.8974	22.5764	17.0254	10.6075	3.01441	3.31228	-1.71252	0.0174671	TRUE
Solyc01g009250	14.0053	20.9345	22.1393	11.8197	30.1445	16.3897	0.0318657	0.948804	FALSE	2.43017	6.78925	3.57116	3.53717	1.86946	0.805738	-1.04187	0.238766	FALSE
Solyc01g009260	0.376145	0.764878	0.56399	0.759601	0.843429	0.535778	0.327025	0.377189	FALSE	2.29059	3.2412	1.7094	2.97029	3.42405	4.02414	0.524847	0.131077	FALSE
Solyc01g009270	36.4391	14.417	14.0403	18.2544	11.9157	9.70032	-0.702821	0.379823	FALSE	13.4091	13.5308	10.7805	5.55334	15.3133	16.4411	-0.0158663	0.972408	FALSE
Solyc01g009280	23.691	20.6588	20.2427	26.3091	21.0844	22.6738	0.117374	0.394729	FALSE	31.2644	29.5604	29.3715	30.2169	30.5645	30.651	0.0196396	0.567252	FALSE
Solyc01g009290	13.902	18.9724	22.6211	23.3172	22.4458	20.6645	0.259409	0.283738	FALSE	16.301	19.2455	20.2793	19.1834	28.261	24.4236	0.364419	0.168158	FALSE
Solyc01g009300	24.9902	10.676	12.1943	15.2048	9.41914	15.4391	-0.256564	0.639075	FALSE	61.4471	37.6587	42.6417	43.301	21.4673	32.3744	-0.545147	0.197753	FALSE
Solyc01g009310	10.4418	23.7865	21.692	34.0055	26.4515	34.6644	0.766399	0.066998	FALSE	30.6187	34.2411	32.807	47.5151	55.7055	56.0909	0.705911	0.0103348	FALSE
Solyc01g009320	0	0.369269	0.404301	0	0	0	#NUM!	0.184339	#NUM!	0	0.210645	0	0	0.0676695	0.0666641	-0.648995	0.757914	FALSE
Solyc01g009330	0.237592	0.362351	0.340051	0.111954	0.174809	0.0538402	-1.46456	0.0186391	TRUE	0	0	0	0	0	0	#DIV/0!	#DIV/0!	#DIV/0!
Solyc01g009340	0.166861	0.0565511	0.0530708	0.0524169	0.109128	0.0504161	-0.383394	0.644221	FALSE	0	0.322589	0.0655324	0.313726	0.186536	0.183765	0.817545	0.431998	FALSE
Solyc01g009350	0	0	0	0	0	0	#DIV/0!	#DIV/0!	#DIV/0!	0	0	0	0	0	0	#DIV/0!	#DIV/0!	#DIV/0!
Solyc01g009360	0	0	0	0	0	0	#DIV/0!	#DIV/0!	#DIV/0!	0	0	0	0	0	0	#DIV/0!	#DIV/0!	#DIV/0!
Solyc01g009370	0.149781	0.964486	1.14332	0.0941028	0.0979573	0.135766	-2.78378	0.169851	FALSE	0.128986	0	0.0588244	0.0563224	0.055814	0.10997	0.241974	0.800996	FALSE
Solyc01g009380	7.86879	7.42125	7.10041	10.0328	6.46188	9.13351	0.194851	0.421166	FALSE	10.6244	9.00363	8.76767	11.5679	10.0703	10.0384	0.157745	0.230693	FALSE
Solyc01g009390	9.42474	8.62922	8.05107	8.6959	7.019	6.12762	-0.257188	0.192725	FALSE	8.09498	6.86851	6.91839	6.5128	7.88823	7.98841	0.0330821	0.799541	FALSE
Solyc01g009400	0	0	0	0	0	0	#DIV/0!	#DIV/0!	#DIV/0!	0	0	0	0	0	0	#DIV/0!	#DIV/0!	#DIV/0!
Solyc01g009410	0	0	0	0	0	0	#DIV/0!	#DIV/0!	#DIV/0!	0	0	0	0	0	0	#DIV/0!	#DIV/0!	#DIV/0!
Solyc01g009420	86.494	99.0403	97.9535	117.453	69.6763	111.707	0.0760672	0.770421	FALSE	197.234	164.181	253.347	215.322	197.02	203.404	0.00230756	0.991193	FALSE
Solyc01g009430	206.984	43.7724	59.1956	24.5794	9.34749	24.0825	-2.41768	0.247105	FALSE	65.6744	44.7756	37.6949	29.1087	23.6366	31.0983	-0.821238	0.117061	FALSE
Solyc01g009440	0	0	0	0	0	0.108956	#DIV/0!	0.42265	#DIV/0!	0	0	0.283249	0	0	0	#NUM!	0.42265	#NUM!
Solyc01g009450	33.7616	28.6691	29.0523	29.5192	26.6189	25.0488	-0.172255	0.180408	FALSE	41.8346	38.2195	41.6935	43.0235	34.7371	39.2475	-0.0572859	0.596863	FALSE
Solyc01g009460	0	0	0	0	0	0	#DIV/0!	#DIV/0!	#DIV/0!	0	0	0	0	0	0	#DIV/0!	#DIV/0!	#DIV/0!
Solyc01g009470	0	0	0	0	0	0	#DIV/0!	#DIV/0!	#DIV/0!	0	0	0	0	0	0	#DIV/0!	#DIV/0!	#DIV/0!
Solyc01g009480	30.6183	36.474	42.623	22.3409	58.4483	33.8115	0.062852	0.895647	FALSE	12.4704	29.0888	17.7681	15.0792	5.23646	5.34739	-1.209	0.139902	FALSE
Solyc01g009490	0	0	0	0	0	0	#DIV/0!	#DIV/0!	#DIV/0!	0	0	0	0	0	0	#DIV/0!	#DIV/0!	#DIV/0!
Solyc01g009500	0.910955	0.877451	0.960692	1.67179	0.940686	1.08647	0.428158	0.291547	FALSE	3.34436	3.67056	3.50233	4.70553	5.03824	3.48493	0.330914	0.191878	FALSE
Solyc01g009510	0	0	0	0	0	0	#DIV/0!	#DIV/0!	#DIV/0!	0	0	0	0	0	0	#DIV/0!	#DIV/0!	#DIV/0!
Solyc01g009520	26.0363	25.7873	22.4156	28.2031	19.1563	24.5495	-0.0460104	0.805973	FALSE	35.7583	25.9487	44.7801	32.0722	30.2772	31.3105	-0.185176	0.514468	FALSE
Solyc01g009530	0	0	0	0	0	0	#DIV/0!	#DIV/0!	#DIV/0!	0	0	0.13899	0	0	0	#NUM!	0.42265	#NUM!
Solyc01g009540	0	0	0	0	0	0	#DIV/0!	#DIV/0!	#DIV/0!	0	0	0	0	0	0	#DIV/0!	#DIV/0!	#DIV/0!
Solyc01g009550	0	0	0	0	0	0	#DIV/0!	#DIV/0!	#DIV/0!	0	0	0	0	0	0	#DIV/0!	#DIV/0!	#DIV/0!
Solyc01g009560	0	0	0	0	0	0	#DIV/0!	#DIV/0!	#DIV/0!	0	0	0	0	0	0	#DIV/0!	#DIV/0!	#DIV/0!
Solyc01g009570	1.88205	1.23014	0.51308	1.39359	0	0.609269	-0.85603	0.39254	FALSE	0.694608	0.311874	1.10873	2.8814	0.300567	1.92466	1.27157	0.315678	FALSE
Solyc01g009580	0	0	0	0	0	0	#DIV/0!	#DIV/0!	#DIV/0!	0	0	0.134004	0	0	0	#NUM!	0.42265	#NUM!
Solyc01g009590	0	0	0.136468	0	0	0.259283	0.925967	0.703052	FALSE	0	0	0	0	0	0	#DIV/0!	#DIV/0!	#DIV/0!
Solyc01g009600	21.76	25.3884	20.6264	16.5062	42.9733	26.0292	0.335324	0.526608	FALSE	3.5481	8.52397	6.01018	5.23141	1.55526	1.61072	-1.10656	0.1634	FALSE
Solyc01g009610	40.6342	20.6117	21.9848	17.5899	13.0538	14.6519	-0.877742	0.185128	FALSE	46.6056	48.5846	44.8242	27.9066	36.9394	35.0137	-0.487601	0.0269395	FALSE
Solyc01g009620	8.09622	5.43452	8.2501	16.2969	11.5666	14.0361	0.943879	0.0198031	FALSE	14.4181	8.75309	13.8918	11.3501	11.4234	12.1194	-0.0870466	0.728723	FALSE
Solyc01g009630	9.0088	9.02776	9.70897	20.7057	13.034	16.1555	0.846644	0.0786925	FALSE	17.5812	15.938	18.7849	18.5708	17.9685	16.9164	0.0314215	0.713213	FALSE
Solyc01g009640	0	0	0.138287	0.0682917	0	0	-1.01789	0.681539	FALSE	0	0	0	0	0	0	#DIV/0!	#DIV/0!	#DIV/0!
Solyc01g009650	0	0	0	0	0	0	#DIV/0!	#DIV/0!	#DIV/0!	0	0	0	0	0	0	#DIV/0!	#DIV/0!	#DIV/0!
Solyc01g009660	0	0	0	0	0	0	#DIV/0!	#DIV/0!	#DIV/0!	0	0	0	0	0	0	#DIV/0!	#DIV/0!	#DIV/0!
Solyc01g009670	2.3907	2.29047	1.93017	4.89596	3.51794	3.7506	0.879659	0.0383695	FALSE	2.07858	2.29317	2.16673	4.3566	2.5698	2.43036	0.517055	0.268377	FALSE
Solyc01g009680	0.0535459	0	0	0	0	0	#NUM!	0.42265	#NUM!	0	0	0	0	0	0	#DIV/0!	#DIV/0!	#DIV/0!
Solyc01g009690	4.04166	2.05465	0.698623	0.772817	1.60894	2.89363	-0.365182	0.686253	FALSE	0	0.0339724	0	0	0.0327408	0.0645087	1.51733	0.398604	FALSE
Solyc01g009700	1.38821	0.343322	0.143197	0.495014	0.220839	0.680171	-0.425357	0.727193	FALSE	0	0	0.0442053	0	0	0	#NUM!	0.42265	#NUM!
Solyc01g009710	0	0	0	0	0	0	#DIV/0!	#DIV/0!	#DIV/0!	0	0	0	0	0	0	#DIV/0!	#DIV/0!	#DIV/0!
Solyc01g009720	0.525267	0.839232	0.429591	1.41433	0.441677	0.612153	0.460181	0.544072	FALSE	1.06623	0.348167	1.23775	1.0158	0.503317	0.826398	-0.177254	0.763233	FALSE
Solyc01g009730	0	0	0	0	0.0742721	0	#DIV/0!	0.42265	#DIV/0!	0	0.0878212	0.178405	0.0854083	0	0	-1.6402	0.378527	FALSE
Solyc01g009740	0.0796324	0.0809649	0	0.0375229	0.11718	0.144363	0.897013	0.332921	FALSE	0	0	0	0.0449164	0	0	#DIV/0!	0.42265	#DIV/0!
Solyc01g009750	81.844	71.8545	74.6198	87.3398	68.5823	71.2708	-0.00712948	0.958086	FALSE	86.8074	91.1074	89.5486	86.1217	99.7261	91.6265	0.0530124	0.49288	FALSE
Solyc01g009760	1.4432	1.95647	1.75956	1.81344	1.02251	1.52619	-0.242118	0.39757	FALSE	0.517845	0.744028	0.377865	0.723585	0.985949	0.706401	0.559117	0.139913	FALSE
Solyc01g009770	1.01339	1.45966	0.40289	0.477512	0.0828451	0.153095	-2.01115	0.129655	FALSE	0.218173	0.195916	0.198997	0.0952667	0	0.0930042	-1.70328	0.0402643	TRUE
Solyc01g009780	106.281	150.867	132.896	98.6588	101.063	95.2368	-0.403132	0.131886	FALSE	52.8183	68.1092	57.2033	55.7117	54.2759	57.3126	-0.0904974	0.512206	FALSE
Solyc01g009790	1.40905	4.29789	5.37784	1.77053	0.921524	0.851473	-1.64532	0.161498	FALSE	0.60671	0.544817	0	10.0671	1.05013	0	3.27118	0.4077	FALSE
Solyc01g009800	0	0	0	0	0	0	#DIV/0!	#DIV/0!	#DIV/0!	0	0	0	0	0	0	#DIV/0!	#DIV/0!	#DIV/0!
Solyc01g009810	0.633018	6.04994	5.5568	0.477247	1.36619	0	-2.73111	0.17771	FALSE	0.163539	0.146856	0	0.142821	0	0.139429	-0.137133	0.900051	FALSE
Solyc01g009820	24.6121	25.3607	32.4602	18.668	20.5375	18.0755	-0.525164	0.0683542	FALSE	16.046	14.6396	12.0208	14.8726	13.9237	12.0387	-0.0646425	0.690342	FALSE
Solyc01g009830	0	0.0663482	0.0622649	0.245991	0.19205	0.177451	2.2587	0.00561678	TRUE	0	0	0.0768854	0.14723	0	0	0.937294	0.700313	FALSE
Solyc01g009840	0.201293	0.102331	0.0960329	0	0	0.0912292	-2.13119	0.0884438	FALSE	119.999	128.421	81.4662	134.203	114.202	125.917	0.18231	0.420628	FALSE
Solyc01g009850	4.83281	7.00867	7.11353	9.21485	8.71024	8.18395	0.46197	0.069355	FALSE	3.09718	2.73776	4.59056	4.14173	5.3189	5.23988	0.495749	0.1152	FALSE
Solyc01g009860	49.0562	292.373	131.848	8.8852	20.088	9.21371	-3.63154	0.179091	FALSE	6.47001	4.10116	2.08283	2.4928	2.63498	4.62383	-0.37588	0.549214	FALSE
Solyc01g009870	3.98446	8.10226	11.268	6.15272	10.3606	4.83003	-0.129929	0.815944	FALSE	0.682118	1.4478	0.565605	0.812322	0.429327	0.37008	-0.741957	0.328846	FALSE
Solyc01g009880	1.31371	1.22739	0.982466	1.1042	2.15954	1.02987	0.285155	0.55922	FALSE	0.412778	1.07082	0.54383	0.400538	0.0396923	0.117308	-1.86251	0.119246	FALSE
Solyc01g009890	0	0	0	0	0	0	#DIV/0!	#DIV/0!	#DIV/0!	0	0	0	0	0	0	#DIV/0!	#DIV/0!	#DIV/0!
Solyc01g009900	0	0.492751	0.308284	0.761214	0.633914	0	0.80046	0.520153	FALSE	0	0.187389	0.190336	0.911203	0	0.355825	1.74604	0.380372	FALSE
Solyc01g009910	0.209611	1.06559	0.200002	0.395076	0.205629	0.189998	-0.899706	0.512646	FALSE	0	0	0	0	0	0	#DIV/0!	#DIV/0!	#DIV/0!
Solyc01g009920	0.228495	0.265507	0.280312	0.215334	0.608419	0.295879	0.532035	0.438668	FALSE	0.126496	0.189319	0.115378	0.0736468	0.109473	0	-1.23554	0.11235	FALSE
Solyc01g009930	0	0	0	0	0	0	#DIV/0!	#DIV/0!	#DIV/0!	0	0	0	0	0	0	#DIV/0!	#DIV/0!	#DIV/0!
Solyc01g009940	0	0	0	0	0	0	#DIV/0!	#DIV/0!	#DIV/0!	0	0	0	0	0	0	#DIV/0!	#DIV/0!	#DIV/0!
Solyc01g009950	1.63632	1.6637	1.71744	2.1589	3.21047	1.48321	0.449692	0.347596	FALSE	2.95918	2.08788	1.15675	4.06103	2.19511	3.06354	0.587125	0.238048	FALSE
Solyc01g009960	0.0709121	0.216296	0.0676616	0	0	0	#NUM!	0.13721	#NUM!	0.0916002	0	0	0	0	0	#NUM!	0.42265	#NUM!
Solyc01g009970	2.73662	6.11039	6.60473	10.3666	10.0542	9.14402	0.936112	0.0506789	FALSE	5.12922	5.41512	7.90271	5.81114	12.5371	8.80516	0.557743	0.273687	FALSE
Solyc01g009980	0	0	0	0	0	0	#DIV/0!	#DIV/0!	#DIV/0!	0	0	0	0	0	0	#DIV/0!	#DIV/0!	#DIV/0!
Solyc01g009990	27.021	36.402	38.3806	58.5689	54.5819	61.6771	0.780147	0.00751658	FALSE	48.3106	51.7879	59.6209	60.341	78.2639	76.6953	0.430811	0.0629715	FALSE
Solyc01g010000	2.20743	2.79401	1.97729	3.99076	2.65163	2.89924	0.451273	0.164775	FALSE	6.05201	5.85267	5.67932	6.75909	10.2737	8.28541	0.525913	0.125258	FALSE
Solyc01g010010	0	0.103981	0.0975818	0	0.100327	0	-1.00652	0.516149	FALSE	0	0	0	0	0	0	#DIV/0!	#DIV/0!	#DIV/0!
Solyc01g010020	3.86644	6.08215	4.87254	0.962501	2.71951	2.11603	-1.35402	0.0233536	TRUE	1.03658	2.45403	0.859524	0.905262	0.244661	0.160684	-1.73082	0.171834	FALSE
Solyc01g010030	0.821215	1.18821	1.35618	1.33947	1.30138	1.17382	0.180695	0.447724	FALSE	1.5504	2.528	2.53055	1.56777	2.75414	2.81757	0.111399	0.752209	FALSE
Solyc01g010040	0	0	0	0	0	0	#DIV/0!	#DIV/0!	#DIV/0!	0	0	0	0	0	0	#DIV/0!	#DIV/0!	#DIV/0!
Solyc01g010050	0	0	0	0	0	0	#DIV/0!	#DIV/0!	#DIV/0!	0	0	0	0	0	0	#DIV/0!	#DIV/0!	#DIV/0!
Solyc01g010060	47.149	7.93456	17.1677	7.45664	10.7393	10.4142	-1.3365	0.343877	FALSE	590.562	326.639	543.126	64.9267	61.5538	84.0355	-2.79429	0.0351379	TRUE
Solyc01g010070	0	0	0	0	0	0	#DIV/0!	#DIV/0!	#DIV/0!	0	0	0	0	0	0	#DIV/0!	#DIV/0!	#DIV/0!
Solyc01g010080	106.953	70.7218	129.187	3.27592	13.4338	5.31512	-3.80039	0.0274678	TRUE	13.244	12.178	9.55642	1.70324	1.96263	2.70686	-2.45648	0.00899484	TRUE
Solyc01g010090	0	0	0	0	0	0	#DIV/0!	#DIV/0!	#DIV/0!	0	0	0	0	0	0	#DIV/0!	#DIV/0!	#DIV/0!
Solyc01g010100	0	0	0	0	0	0	#DIV/0!	#DIV/0!	#DIV/0!	0	0	0	0	0	0	#DIV/0!	#DIV/0!	#DIV/0!
Solyc01g010110	0	0	0	0	0.102815	0	#DIV/0!	0.42265	#DIV/0!	0	0	0	0	0	0	#DIV/0!	#DIV/0!	#DIV/0!
Solyc01g010120	0	0	0	0	0	0	#DIV/0!	#DIV/0!	#DIV/0!	0	0	0	0	0	0	#DIV/0!	#DIV/0!	#DIV/0!
Solyc01g010130	14.7498	39.8876	46.5888	81.8999	74.7432	94.5715	1.31134	0.0178461	TRUE	75.7301	108.791	107.147	133.496	142.412	148.399	0.540782	0.0397919	FALSE
Solyc01g010140	0	0	0	0	0	0	#DIV/0!	#DIV/0!	#DIV/0!	0	0	0	0	0	0	#DIV/0!	#DIV/0!	#DIV/0!
Solyc01g010150	1.46324	4.80324	3.3907	1.57596	1.76355	0.94738	-1.17167	0.200345	FALSE	1.24209	2.52172	0.886632	2.02798	1.68252	1.61148	0.194592	0.700624	FALSE
Solyc01g010160	4.77687	1.90803	1.62782	0.160777	0.167362	0.309279	-3.70501	0.125757	FALSE	0	0	0	0	0	0	#DIV/0!	#DIV/0!	#DIV/0!
Solyc01g010170	7.92591	2.41756	7.56259	0	0	0	#NUM!	0.07849	#NUM!	0	0	0	0	0	0	#DIV/0!	#DIV/0!	#DIV/0!
Solyc01g010180	42.0547	15.061	18.6156	6.12875	7.08865	4.25736	-2.11562	0.147572	FALSE	18.4813	17.1827	17.7935	2.11939	2.26182	3.18316	-2.8211	7.83583e-06	TRUE
Solyc01g010190	7.03759	11.2802	9.00598	13.4206	9.90914	12.3079	0.383244	0.161289	FALSE	3.2085	2.78515	5.07259	4.57664	3.60975	3.92085	0.129705	0.682192	FALSE
Solyc01g010200	35.1716	49.4169	35.041	82.0964	48.8229	61.8612	0.688386	0.111481	FALSE	16.9495	15.2204	15.4598	23.123	19.4424	20.2651	0.399605	0.0283773	FALSE
Solyc01g010210	0	0	0	0.128506	0	0	#DIV/0!	0.42265	#DIV/0!	0	0	0	0	0	0	#DIV/0!	#DIV/0!	#DIV/0!
Solyc01g010220	15.8023	23.868	11.8532	14.2896	48.0299	14.4893	0.576041	0.53698	FALSE	5.42761	5.29774	5.91916	5.35827	13.5811	6.13638	0.591245	0.39582	FALSE
Solyc01g010230	10.4435	13.1854	10.0743	14.4927	7.88091	12.4831	0.0485491	0.871961	FALSE	7.85703	4.52617	8.38341	9.19202	5.90163	9.22649	0.227886	0.509253	FALSE
Solyc01g010240	0	0	0	0	0	0	#DIV/0!	#DIV/0!	#DIV/0!	0	0	0	0	0	0	#DIV/0!	#DIV/0!	#DIV/0!
Solyc01g010250	2.71273	3.43083	1.8308	2.74355	2.33666	3.05864	0.0294547	0.92131	FALSE	2.05121	1.68846	1.01342	1.94062	1.62724	2.91467	0.447696	0.310293	FALSE
Solyc01g010260	0	0	0.0810277	0	0	0.0384873	-1.07403	0.66919	FALSE	0.274238	0.295514	0.250135	0.431093	0.237334	0.420854	0.409878	0.288084	FALSE
Solyc01g010270	16.7796	20.6012	19.9375	23.9684	19.4632	25.8276	0.273008	0.162128	FALSE	37.2155	39.7845	42.2752	36.0723	46.3645	35.6805	-0.014075	0.92603	FALSE
Solyc01g010280	8.83919	8.62276	6.38249	10.9755	10.8391	8.82417	0.361704	0.0980032	FALSE	1.69726	2.77112	1.12588	4.58148	3.13803	3.48605	1.00219	0.0455737	TRUE
Solyc01g010290	4.92819	6.79789	5.3013	7.30671	5.88156	6.80019	0.23131	0.241587	FALSE	5.6361	7.39144	5.51056	6.83425	10.2466	8.64241	0.472578	0.121394	FALSE
Solyc01g010300	0	0	0	0	0	0	#DIV/0!	#DIV/0!	#DIV/0!	0	0	0	0	0	0	#DIV/0!	#DIV/0!	#DIV/0!
Solyc01g010310	1.32658	3.08292	3.34525	4.91139	4.46187	7.12883	1.0895	0.0522878	FALSE	7.09919	6.81462	10.9409	3.74127	16.4189	12.3138	0.385767	0.575594	FALSE
Solyc01g010320	0	0	0	0	0	0	#DIV/0!	#DIV/0!	#DIV/0!	0	0	0	0	0	0	#DIV/0!	#DIV/0!	#DIV/0!
Solyc01g010330	0	0	0	0	0	0	#DIV/0!	#DIV/0!	#DIV/0!	0	0	0	0	0	0	#DIV/0!	#DIV/0!	#DIV/0!
Solyc01g010340	0	0	0	0	0	0	#DIV/0!	#DIV/0!	#DIV/0!	0	0	0.0622558	0	0	0.0581922	-0.0973826	0.964263	FALSE
Solyc01g010350	0.0547401	0.222624	0.0522308	0.257936	0.107401	0.0496182	0.33226	0.751636	FALSE	0	0	0.257981	0.061752	0.0611946	0.120571	-0.0832386	0.960965	FALSE
Solyc01g010360	11.836	12.3467	13.2735	8.9814	16.2858	13.7242	0.0579537	0.834899	FALSE	4.07047	4.8142	3.80326	2.16756	1.54655	1.43893	-1.29996	0.00346591	TRUE
Solyc01g010370	5.57171	5.9836	5.98085	4.2991	4.06525	5.23977	-0.36629	0.0531138	FALSE	6.92732	6.18024	8.493	5.34261	5.37224	5.63759	-0.401563	0.121529	FALSE
Solyc01g010380	0.338172	0	0.322671	0.318695	1.99049	0.61306	2.1447	0.278972	FALSE	0.873662	0	0	0.762981	0	0	-0.19543	0.928648	FALSE
Solyc01g010390	0.808976	0.548342	0.128649	0.423546	0.0881789	0.244427	-0.974654	0.353014	FALSE	1.04499	1.56397	2.75352	0.760502	1.60776	1.58387	-0.44027	0.473164	FALSE
Solyc01g010400	0	0	0	0	0	0	#DIV/0!	#DIV/0!	#DIV/0!	0	0	0	0	0	0	#DIV/0!	#DIV/0!	#DIV/0!
Solyc01g010410	0.322273	0.131066	0.15375	0.273341	0.284537	0.204483	0.328563	0.492376	FALSE	0.208147	0.14953	0.151882	0.181777	0.0720546	0.0354921	-0.816564	0.231825	FALSE
Solyc01g010420	0.102684	2.50565	0.881792	0.0967697	0.201467	0.186152	-2.84904	0.29246	FALSE	0.397923	0.476439	0.362949	0.695023	0.114792	0.452344	0.028685	0.965593	FALSE
Solyc01g010430	80.6746	167.178	142.611	60.3903	87.962	82.4787	-0.75835	0.165602	FALSE	21.9801	33.1064	20.4748	17.7661	15.717	16.0815	-0.608338	0.158588	FALSE
Solyc01g010440	11.885	14.9492	16.4453	21.5542	21.3954	17.5477	0.483189	0.0376737	FALSE	14.8248	16.7235	18.5745	18.752	26.8468	21.995	0.431422	0.115983	FALSE
Solyc01g010450	0	0	0	0	0	0	#DIV/0!	#DIV/0!	#DIV/0!	0	0	0	0	0	0	#DIV/0!	#DIV/0!	#DIV/0!
Solyc01g010460	1.39024	2.17462	1.8367	2.87228	2.72766	2.47184	0.579513	0.0401245	FALSE	1.93397	1.61263	2.33098	2.77472	3.58653	2.88548	0.653721	0.0284328	FALSE
Solyc01g010470	3.01597	2.36554	2.63106	4.304	3.04322	4.60837	0.577347	0.096365	FALSE	2.33752	2.59883	2.13207	3.01347	4.04591	3.796	0.618952	0.0395813	FALSE
Solyc01g010480	13.5422	38.867	38.454	48.8262	39.5359	54.9985	0.657879	0.160895	FALSE	9.29813	8.82131	8.43298	12.662	14.7299	15.1381	0.679634	0.0132975	FALSE
Solyc01g010490	0	0	0	0.0389497	0	0	#DIV/0!	0.42265	#DIV/0!	0	0	0	0	0	0	#DIV/0!	#DIV/0!	#DIV/0!
Solyc01g010500	2.41551	2.88572	2.07431	1.59347	5.92408	3.12004	0.52835	0.482979	FALSE	0.156011	0.210144	0	0	0	0.0665054	-2.46091	0.249351	FALSE
Solyc01g010510	0.25377	0.344022	0.363206	0.677603	0.829832	0.613401	1.14203	0.0126006	TRUE	1.14732	2.2568	1.79396	1.76537	2.45867	1.49055	0.136672	0.710722	FALSE
Solyc01g010520	2.26961	3.4037	3.14008	4.17084	3.72939	5.09169	0.559846	0.0590611	FALSE	7.84244	6.97658	7.88852	8.44911	9.07058	8.74836	0.210138	0.036193	FALSE
Solyc01g010530	0	0.0526272	0.246942	0	0.152334	0.0469179	-0.588298	0.726015	FALSE	0	0	0	0	0	0	#DIV/0!	#DIV/0!	#DIV/0!
Solyc01g010540	38.8448	40.0089	39.7978	37.9575	30.0062	34.8283	-0.207003	0.146582	FALSE	53.8783	43.4948	68.7006	46.1971	53.9753	48.4407	-0.160264	0.515578	FALSE
Solyc01g010550	0	0	0	0	0	0	#DIV/0!	#DIV/0!	#DIV/0!	0	0	0.148671	0	0	0	#NUM!	0.42265	#NUM!
Solyc01g010570	9.56873	6.50544	8.1951	11.5708	8.48221	8.35991	0.227416	0.373206	FALSE	9.4564	8.82603	7.33487	9.2338	12.3724	8.76057	0.245377	0.306003	FALSE
Solyc01g010580	36.8821	29.1486	26.9111	36.8024	27.2122	36.1	0.107253	0.609324	FALSE	51.8459	45.3884	66.7342	49.3859	50.8457	47.701	-0.148478	0.487571	FALSE
Solyc01g010590	27.0636	22.7049	22.2953	42.1597	27.6377	45.0412	0.67226	0.108646	FALSE	21.0137	39.7986	27.2691	15.8491	50.2593	56.6789	0.479249	0.469603	FALSE
Solyc01g010600	20.1782	17.524	24.0666	39.2998	17.0731	45.4969	0.721777	0.258813	FALSE	108.822	133.024	104.606	93.423	84.2146	101.019	-0.314168	0.108221	FALSE
Solyc01g010610	0.298387	2.12366	1.13884	1.68721	0.878158	1.62281	0.234085	0.746259	FALSE	0	0	0.351562	0.673218	0.333571	0.328615	1.92542	0.115444	FALSE
Solyc01g010630	0.0617102	0	0	0	0	0.0559362	-0.141728	0.948088	FALSE	0.0797137	0	0	0.069615	0	0	-0.19543	0.928648	FALSE
Solyc01g010640	25.9484	18.3461	14.7792	29.2694	11.7487	21.5665	0.0832927	0.857413	FALSE	47.7512	47.1401	45.2475	54.3113	36.5948	39.5683	-0.10309	0.617186	FALSE
Solyc01g010650	47.2348	60.3032	56.439	47.6364	80.1998	54.1971	0.150707	0.617792	FALSE	14.5636	23.7386	22.601	16.8175	34.1676	24.7742	0.314905	0.451486	FALSE
Solyc01g010660	14.5385	28.3843	51.615	22.1716	64.7289	30.5988	0.31369	0.675197	FALSE	25.2539	24.5515	20.9846	24.531	22.4575	23.9028	0.00206315	0.983051	FALSE
Solyc01g010670	0	0	0.234954	0	0	0	#NUM!	0.42265	#NUM!	0	0	0	0	0	0	#DIV/0!	#DIV/0!	#DIV/0!
Solyc01g010680	0.0820806	0	0.0783181	0.232059	0.161043	0	1.29324	0.380499	FALSE	0	0	0	0	0	0	#DIV/0!	#DIV/0!	#DIV/0!
Solyc01g010690	0.133139	0.20305	0.0635178	0.752822	0.195915	0.241362	1.57407	0.275756	FALSE	0	0	0	0	0	0	#DIV/0!	#DIV/0!	#DIV/0!
Solyc01g010700	21.2659	17.8908	19.0256	42.4988	25.7197	28.0526	0.726522	0.132174	FALSE	12.907	8.92347	11.0954	21.596	13.493	13.8282	0.571124	0.170955	FALSE
Solyc01g010710	0.0426267	0.04334	0	0.0803432	0.041817	0.154553	1.68654	0.185182	FALSE	0.0550628	0.0494456	0.100446	0.144261	0.0476529	0.140835	0.699129	0.317244	FALSE
Solyc01g010720	0	0	0	0	0	0	#DIV/0!	#DIV/0!	#DIV/0!	0.0660531	0.237259	0	0.46148	0.171493	0.33789	1.67847	0.114709	FALSE
Solyc01g010730	0	0	0	0	0	0	#DIV/0!	#DIV/0!	#DIV/0!	0	0	0	0	0	0	#DIV/0!	#DIV/0!	#DIV/0!
Solyc01g010740	6.54433	6.65384	5.28687	3.41263	8.77403	6.52519	0.0175938	0.966394	FALSE	0.676287	1.41702	1.85054	1.23044	0.243866	0.576583	-0.943357	0.234409	FALSE
Solyc01g010750	151.792	175.589	163.208	202.468	145.347	167.411	0.0706924	0.682715	FALSE	150.806	147.547	155.183	162.92	200.812	195.768	0.302918	0.0922742	FALSE
Solyc01g010760	174.821	128.668	113.896	154.714	129.103	140.642	0.0242429	0.913645	FALSE	109.688	119.963	119.914	97.9209	122.079	127.103	-0.0101997	0.9383	FALSE
Solyc01g010770	0.530499	0.308215	0.578493	0.499945	0.446076	0.480862	0.00981606	0.972889	FALSE	0.0978954	0.966995	0.178582	1.02592	0.50833	1.08502	1.07479	0.249837	FALSE
Solyc01g010780	34.7272	32.6102	27.0671	34.15	26.482	35.0031	0.0186849	0.913572	FALSE	40.2486	40.6539	38.9213	37.4207	41.7886	42.0747	0.0174751	0.783941	FALSE
Solyc01g010790	0	0	0	0	0	0	#DIV/0!	#DIV/0!	#DIV/0!	0	0	0	0	0	0	#DIV/0!	#DIV/0!	#DIV/0!
Solyc01g010800	3.17036	2.41756	4.53755	2.98776	4.66521	2.87372	0.056063	0.882461	FALSE	0	0	0	0	0	0	#DIV/0!	#DIV/0!	#DIV/0!
Solyc01g010810	8.88957	10.0341	11.9324	12.3534	11.5291	11.8818	0.212966	0.200837	FALSE	11.9696	8.73864	13.2254	13.5127	14.9909	12.2791	0.265242	0.230739	FALSE
Solyc01g010820	16.4267	15.6488	14.0983	16.5091	10.679	13.5453	-0.180861	0.400626	FALSE	18.9778	17.269	18.3649	18.8149	18.1759	19.1386	0.0395452	0.440209	FALSE
Solyc01g010830	10.6591	9.20164	7.99569	14.4676	10.1278	16.4068	0.557691	0.128379	FALSE	15.5874	13.1418	13.9804	17.6208	13.2649	14.9874	0.103091	0.518691	FALSE
Solyc01g010840	0	0	0	0	0	0	#DIV/0!	#DIV/0!	#DIV/0!	0	0	0	0	0	0	#DIV/0!	#DIV/0!	#DIV/0!
Solyc01g010850	0	0	0	0	0	0	#DIV/0!	#DIV/0!	#DIV/0!	0	0	0	0	0	0	#DIV/0!	#DIV/0!	#DIV/0!
Solyc01g010860	22.9025	26.4213	18.2346	27.539	19.5908	22.5926	0.0454884	0.838409	FALSE	18.8084	19.47	18.8827	19.5054	24.0204	20.7126	0.1684	0.220478	FALSE
Solyc01g010870	8.16562	10.252	10.8311	12.4466	9.04217	11.6631	0.180715	0.379584	FALSE	19.8971	16.4322	16.9822	23.5873	16.1477	18.2922	0.122281	0.569548	FALSE
Solyc01g010880	79.2636	92.2435	107.515	63.2882	141.844	92.772	0.0944676	0.81561	FALSE	25.1626	51.8701	29.9885	29.5628	14.4374	14.1637	-0.8797	0.181275	FALSE
Solyc01g010890	8.44642	9.09292	8.53331	5.95323	12.046	9.32887	0.0678484	0.834952	FALSE	0.550114	0.905656	0.752645	1.20105	0.0793475	0.312674	-0.471196	0.615582	FALSE
Solyc01g010900	0	0	0	0	0	0	#DIV/0!	#DIV/0!	#DIV/0!	0	0	0	0	0	0	#DIV/0!	#DIV/0!	#DIV/0!
Solyc01g010910	0.757102	1.0007	0.866876	2.63993	1.70826	2.05878	1.2875	0.0363842	TRUE	0	0	0	0	0	0	#DIV/0!	#DIV/0!	#DIV/0!
Solyc01g010920	0.741605	1.05562	0.566089	1.53756	2.18256	1.34443	1.09962	0.0500025	FALSE	1.91593	2.06457	2.9708	2.17516	1.6581	1.96016	-0.262867	0.369884	FALSE
Solyc01g010930	0.973228	1.07947	0.759776	1.16731	1.38872	1.68413	0.59228	0.0656204	FALSE	2.97147	1.84731	2.81454	2.09598	2.6705	1.85132	-0.205957	0.477641	FALSE
Solyc01g010940	52.6073	39.6375	36.48	28.2995	21.1896	25.0363	-0.788485	0.0511572	FALSE	39.2759	29.5074	37.952	27.8477	27.5122	23.788	-0.431417	0.0785743	FALSE
Solyc01g010950	48.2478	47.3262	49.8841	39.4705	66.6834	47.0806	0.0751373	0.779889	FALSE	31.9464	42.0448	32.9169	32.0649	23.465	26.1664	-0.388028	0.113365	FALSE
Solyc01g010960	0	0	0	0	0	0	#DIV/0!	#DIV/0!	#DIV/0!	0	0	0	0	0	0	#DIV/0!	#DIV/0!	#DIV/0!
Solyc01g010970	1.29411	0.36549	0.57166	0.813048	0.517214	0.629956	-0.186843	0.78386	FALSE	0.835827	0.583769	0.480007	0.135174	0.0535814	0.343105	-1.83658	0.0305086	TRUE
Solyc01g010980	0	0	0	0	0	0	#DIV/0!	#DIV/0!	#DIV/0!	0.936067	0	1.70759	0.817479	2.4303	1.59613	0.873638	0.34084	FALSE
Solyc01g010990	3.08132	3.38553	4.59979	5.47984	5.168	6.26174	0.611623	0.0313274	FALSE	11.8766	10.0885	13.9947	9.47496	12.5563	10.9467	-0.124889	0.529243	FALSE
Solyc01g011000	140.234	138.589	124.641	141.287	87.917	122.721	-0.197167	0.389026	FALSE	114.47	103.18	126.649	113.536	116.713	110.38	-0.0154631	0.875834	FALSE
Solyc01g011010	4.10808	3.26882	5.79444	7.06964	4.38048	6.79979	0.470489	0.210625	FALSE	0	0	0	0	0	0	#DIV/0!	#DIV/0!	#DIV/0!
Solyc01g011020	0	0	0	0	0	0	#DIV/0!	#DIV/0!	#DIV/0!	0	0	0	0	0	0	#DIV/0!	#DIV/0!	#DIV/0!
Solyc01g011030	20.3436	25.0583	29.3218	22.2996	35.6335	24.8468	0.147715	0.613579	FALSE	10.3209	14.3298	10.8621	11.6481	8.31367	5.95647	-0.454373	0.202969	FALSE
Solyc01g011040	37.6263	36.1056	44.6305	38.9819	41.5919	45.8309	0.0948395	0.464907	FALSE	42.2501	35.4296	52.2128	39.8382	47.6713	44.4172	0.0224182	0.908064	FALSE
Solyc01g011050	1046.57	1082.31	1113.71	688.351	1769.35	926.733	0.0617733	0.898652	FALSE	521.831	665.604	416.117	356.524	88.9377	105.245	-1.54191	0.0374025	TRUE
Solyc01g011060	0	0	0	0	0	0	#DIV/0!	#DIV/0!	#DIV/0!	0	0	0	0	0	0	#DIV/0!	#DIV/0!	#DIV/0!
Solyc01g011070	0	0	0	0	0	0	#DIV/0!	#DIV/0!	#DIV/0!	1.14956	1.03228	0.524259	0	1.98972	2.94024	0.86536	0.484503	FALSE
Solyc01g011080	7.17287	3.57495	5.6363	6.49466	8.14041	5.8643	0.323281	0.34122	FALSE	3.99688	3.426	2.48563	3.33187	5.34576	3.25274	0.267898	0.461805	FALSE
Solyc01g011090	2.00233	2.84371	3.29039	3.08511	3.03999	3.47151	0.238127	0.327014	FALSE	1.478	2.1936	1.70384	1.73894	3.09117	2.85273	0.515254	0.199366	FALSE
Solyc01g011100	13.9259	18.5138	21.2645	22.3839	19.6158	24.9552	0.318155	0.176483	FALSE	16.2431	16.3927	17.0283	17.8544	25.0931	24.4176	0.439796	0.123505	FALSE
Solyc01g011110	0	0	0	0	0	0	#DIV/0!	#DIV/0!	#DIV/0!	0	0	0	0	0	0	#DIV/0!	#DIV/0!	#DIV/0!
Solyc01g011130	0	0	0	0	0	0	#DIV/0!	#DIV/0!	#DIV/0!	0	0.0490335	0	0	0	0	#NUM!	0.42265	#NUM!
Solyc01g011150	0	0	0	0	0	0	#DIV/0!	#DIV/0!	#DIV/0!	0	0	0	0	0	0	#DIV/0!	#DIV/0!	#DIV/0!
Solyc01g011170	0.218646	0	0.938804	0.824211	0.85797	0.396375	0.844632	0.407863	FALSE	0	0	0	0	0	0	#DIV/0!	#DIV/0!	#DIV/0!
Solyc01g011180	0	0	0	0	0	0	#DIV/0!	#DIV/0!	#DIV/0!	0	0	0.466919	0.894118	0	0	0.937294	0.700313	FALSE
Solyc01g011190	0	0	0	0	0	0	#DIV/0!	#DIV/0!	#DIV/0!	0	0	0	0.447059	0	0.436441	#DIV/0!	0.183562	#DIV/0!
Solyc01g011200	0.516907	0.840891	0.591855	0.487135	1.01418	0.749666	0.207335	0.613129	FALSE	0.534169	0.719513	0.730829	0.349872	1.04014	0.569271	-0.0184557	0.971619	FALSE
Solyc01g011220	0.459057	0.933478	1.09504	0.75708	1.01326	1.04026	0.176141	0.646853	FALSE	1.18597	1.46435	0.946514	1.94198	1.92445	1.89585	0.679913	0.0394268	FALSE
Solyc01g011230	0.258805	0.526272	0.246942	0.487798	0.761668	0.703768	0.920396	0.0683031	FALSE	0.33431	0.900615	0.304926	0.583914	2.31457	2.28018	1.74979	0.157916	FALSE
Solyc01g011240	0	0	0	0	0	0	#DIV/0!	#DIV/0!	#DIV/0!	0	0	0	0	0	0	#DIV/0!	#DIV/0!	#DIV/0!
Solyc01g011250	0	0	0	0	0	0	#DIV/0!	#DIV/0!	#DIV/0!	0	0	0	0	0	0	#DIV/0!	#DIV/0!	#DIV/0!
Solyc01g011260	0	0	0	0	0	0	#DIV/0!	#DIV/0!	#DIV/0!	0	0	0	0	0	0.240795	#DIV/0!	0.42265	#DIV/0!
Solyc01g011270	0	0	0	0	0	0	#DIV/0!	#DIV/0!	#DIV/0!	0	0	0	0.253202	0	0	#DIV/0!	0.42265	#DIV/0!
Solyc01g011280	0	0	0	0	0	0	#DIV/0!	#DIV/0!	#DIV/0!	0	0	0	0	0	0	#DIV/0!	#DIV/0!	#DIV/0!
Solyc01g011290	0	0	0	0	0	0	#DIV/0!	#DIV/0!	#DIV/0!	0	0	0	0	0	0	#DIV/0!	#DIV/0!	#DIV/0!
Solyc01g011300	0	0	0	0	0	0	#DIV/0!	#DIV/0!	#DIV/0!	0.275314	0	0	0.240435	0	0	-0.19543	0.928648	FALSE
Solyc01g011310	0	0	0	0	0	0	#DIV/0!	#DIV/0!	#DIV/0!	0.12045	0	0.219726	0	0	0.102692	-1.72796	0.351135	FALSE
Solyc01g011320	0	0	0	0	0	0	#DIV/0!	#DIV/0!	#DIV/0!	0	0	0	0	0	0	#DIV/0!	#DIV/0!	#DIV/0!
Solyc01g011330	0	0	0	0	0	0	#DIV/0!	#DIV/0!	#DIV/0!	0.364026	0	0	0.158954	0	0	-1.19543	0.644462	FALSE
Solyc01g011340	49.7894	51.706	44.4571	45.7807	33.3544	45.5259	-0.227489	0.222386	FALSE	61.187	55.7877	62.0862	52.6158	54.0359	52.913	-0.166308	0.0744193	FALSE
Solyc01g011350	12.572	24.2293	23.2752	26.7904	27.8877	22.7488	0.366035	0.258841	FALSE	11.3921	12.9506	14.0939	15.082	19.9803	16.842	0.433373	0.0682826	FALSE
Solyc01g011370	0	0	0	0	0	0.212868	#DIV/0!	0.42265	#DIV/0!	0	0	0	0	0.262532	0	#DIV/0!	0.42265	#DIV/0!
Solyc01g011390	45.8691	47.9169	54.4077	33.2256	80.9078	43.3708	0.0879065	0.851599	FALSE	20.796	26.6033	14.3056	17.6541	4.22286	5.94303	-1.14926	0.111996	FALSE
Solyc01g011400	0	0	0	0	0	0	#DIV/0!	#DIV/0!	#DIV/0!	0	0	0	0	0	0	#DIV/0!	#DIV/0!	#DIV/0!
Solyc01g011410	0	0	0	0	0.336232	0	#DIV/0!	0.42265	#DIV/0!	0.442734	0.397569	1.21146	0	0	0	#NUM!	0.122339	#NUM!
Solyc01g011420	0	0	0	0	0	0	#DIV/0!	#DIV/0!	#DIV/0!	0	0	0	0	0	0	#DIV/0!	#DIV/0!	#DIV/0!
Solyc01g011430	0.0435539	0.0442827	0	0.0410454	0.170907	0	1.27084	0.510688	FALSE	0.450084	0.353647	0.769734	0.589596	0.486895	0.575593	0.0703414	0.856725	FALSE
Solyc01g011450	0	0	0	0	0	0	#DIV/0!	#DIV/0!	#DIV/0!	0	0	0	0	0	0	#DIV/0!	#DIV/0!	#DIV/0!
Solyc01g011460	0	0	0	0	0	0	#DIV/0!	#DIV/0!	#DIV/0!	0	0	0	0	0	0	#DIV/0!	#DIV/0!	#DIV/0!
Solyc01g011470	0	1.09733	0.25745	0	0	0.244572	-2.46973	0.380854	FALSE	0	0.62596	0	0	0.301633	0	-1.05328	0.673686	FALSE
Solyc01g011480	0	0	0	0	0	0	#DIV/0!	#DIV/0!	#DIV/0!	0	0	0	0	0	0	#DIV/0!	#DIV/0!	#DIV/0!
Solyc01g011490	0	0	0	0	0	0	#DIV/0!	#DIV/0!	#DIV/0!	0	0	0	0	0	0	#DIV/0!	#DIV/0!	#DIV/0!
Solyc01g011500	0	0	0	0	0	0	#DIV/0!	#DIV/0!	#DIV/0!	0	0	0	0	0	0	#DIV/0!	#DIV/0!	#DIV/0!
Solyc01g011510	76.5474	66.7299	71.9882	80.1347	48.3225	71.7547	-0.104589	0.656875	FALSE	122.4	112.626	161.41	89.9227	67.8843	77.1799	-0.754508	0.052235	FALSE
Solyc01g011520	0	0	0	0	0	0	#DIV/0!	#DIV/0!	#DIV/0!	0	0	0	0	0	0	#DIV/0!	#DIV/0!	#DIV/0!
Solyc01g011530	0	0	0	0	0	0	#DIV/0!	#DIV/0!	#DIV/0!	0	0	0	0	0	0	#DIV/0!	#DIV/0!	#DIV/0!
Solyc01g011540	0	0	0	0	0	0	#DIV/0!	#DIV/0!	#DIV/0!	0	0	0	0	0	0	#DIV/0!	#DIV/0!	#DIV/0!
Solyc01g012540	0	0	0	0	0	0	#DIV/0!	#DIV/0!	#DIV/0!	0	0	0	0	0	0	#DIV/0!	#DIV/0!	#DIV/0!
Solyc01g012550	0	0	0	0	0	0	#DIV/0!	#DIV/0!	#DIV/0!	0	0	0	0	0	0	#DIV/0!	#DIV/0!	#DIV/0!
Solyc01g012560	0	0	0	0	0	0	#DIV/0!	#DIV/0!	#DIV/0!	0	0	0	0	0	0	#DIV/0!	#DIV/0!	#DIV/0!
Solyc01g012570	0	0	0	0	0	0	#DIV/0!	#DIV/0!	#DIV/0!	0	0	0	0	0	0	#DIV/0!	#DIV/0!	#DIV/0!
Solyc01g012580	0	0	0	0	0	0	#DIV/0!	#DIV/0!	#DIV/0!	0	0	0	0	0	0	#DIV/0!	#DIV/0!	#DIV/0!
Solyc01g012590	0	0	0	0	0	0	#DIV/0!	#DIV/0!	#DIV/0!	0	0	0	0	0	0	#DIV/0!	#DIV/0!	#DIV/0!
Solyc01g012600	0	0	0	0	0	0	#DIV/0!	#DIV/0!	#DIV/0!	0	0	0	0	0	0	#DIV/0!	#DIV/0!	#DIV/0!
Solyc01g012610	0	0	0	0	0	0	#DIV/0!	#DIV/0!	#DIV/0!	0	0	0	0	0	0	#DIV/0!	#DIV/0!	#DIV/0!
Solyc01g012620	0	0	0	0	0	0	#DIV/0!	#DIV/0!	#DIV/0!	0	0	0	0	0	0	#DIV/0!	#DIV/0!	#DIV/0!
Solyc01g012630	0	0	0	0	0	0	#DIV/0!	#DIV/0!	#DIV/0!	0	0	0	0	0	0	#DIV/0!	#DIV/0!	#DIV/0!
Solyc01g012640	0	0	0	0	0	0	#DIV/0!	#DIV/0!	#DIV/0!	0	0	0	0	0	0	#DIV/0!	#DIV/0!	#DIV/0!
Solyc01g012650	0	0	0	0	0	0	#DIV/0!	#DIV/0!	#DIV/0!	0	0	0	0	0	0	#DIV/0!	#DIV/0!	#DIV/0!
Solyc01g012660	0	0	0	0	0	0	#DIV/0!	#DIV/0!	#DIV/0!	0	0	0	0	0	0	#DIV/0!	#DIV/0!	#DIV/0!
Solyc01g012670	0	0	0	0	0	0	#DIV/0!	#DIV/0!	#DIV/0!	0	0	0	0	0	0	#DIV/0!	#DIV/0!	#DIV/0!
Solyc01g012680	0	0	0	0	0	0	#DIV/0!	#DIV/0!	#DIV/0!	0	0	0	0	0	0	#DIV/0!	#DIV/0!	#DIV/0!
Solyc01g012690	0	0	0	0	0	0	#DIV/0!	#DIV/0!	#DIV/0!	0	0	0	0	0	0	#DIV/0!	#DIV/0!	#DIV/0!
Solyc01g012700	0	0	0.0924852	0	0	0.175718	0.925967	0.703052	FALSE	2.62933	2.58597	3.08345	2.29623	1.517	1.28097	-0.704038	0.05358	FALSE
Solyc01g012710	0	0	0	0	0	0	#DIV/0!	#DIV/0!	#DIV/0!	0	0	0	0	0	0	#DIV/0!	#DIV/0!	#DIV/0!
Solyc01g012720	0	0	0	0	0	0	#DIV/0!	#DIV/0!	#DIV/0!	0	0	0	0	0	0	#DIV/0!	#DIV/0!	#DIV/0!
Solyc01g012730	0	0	0	0	0	0	#DIV/0!	#DIV/0!	#DIV/0!	0	0	0	0	0	0	#DIV/0!	#DIV/0!	#DIV/0!
Solyc01g012740	0	0	0	0	0	0	#DIV/0!	#DIV/0!	#DIV/0!	0	0	0	0	0	0	#DIV/0!	#DIV/0!	#DIV/0!
Solyc01g012750	0	0	0	0	0	0	#DIV/0!	#DIV/0!	#DIV/0!	0	0	0	0	0	0	#DIV/0!	#DIV/0!	#DIV/0!
Solyc01g012760	0	0	0	0	0	0	#DIV/0!	#DIV/0!	#DIV/0!	5.04036	5.37483	6.46503	5.22715	1.90841	2.68579	-0.781339	0.129334	FALSE
Solyc01g013760	0	0	0	0	0	0	#DIV/0!	#DIV/0!	#DIV/0!	0	0	0	0	0	0	#DIV/0!	#DIV/0!	#DIV/0!
Solyc01g013770	0	0	0	0	0	0	#DIV/0!	#DIV/0!	#DIV/0!	0	0	0	0	0	0	#DIV/0!	#DIV/0!	#DIV/0!
Solyc01g013780	0	0	0	0	0	0	#DIV/0!	#DIV/0!	#DIV/0!	0	0	0	0	0	0	#DIV/0!	#DIV/0!	#DIV/0!
Solyc01g013790	0	0	0	0	0	0	#DIV/0!	#DIV/0!	#DIV/0!	0	0	0	0	0	0	#DIV/0!	#DIV/0!	#DIV/0!
Solyc01g013800	0	0	0	0	0	0	#DIV/0!	#DIV/0!	#DIV/0!	0	0	0	0	0	0	#DIV/0!	#DIV/0!	#DIV/0!
Solyc01g013810	0	0	0	0	0	0	#DIV/0!	#DIV/0!	#DIV/0!	0	0	0	0	0	0	#DIV/0!	#DIV/0!	#DIV/0!
Solyc01g013820	0	0	0	0	0	0	#DIV/0!	#DIV/0!	#DIV/0!	0	0	0	0	0	0	#DIV/0!	#DIV/0!	#DIV/0!
Solyc01g013830	0	0	0	0	0	0	#DIV/0!	#DIV/0!	#DIV/0!	0	0	0	0	0	0	#DIV/0!	#DIV/0!	#DIV/0!
Solyc01g013840	0	0	0	0	0	0	#DIV/0!	#DIV/0!	#DIV/0!	0	0	0	0	0	0	#DIV/0!	#DIV/0!	#DIV/0!
Solyc01g013850	0	0	0	0	0	0	#DIV/0!	#DIV/0!	#DIV/0!	0	0	0	0	0	0	#DIV/0!	#DIV/0!	#DIV/0!
Solyc01g013860	0	0	0	0	0	0	#DIV/0!	#DIV/0!	#DIV/0!	0	0	0	0	0	0	#DIV/0!	#DIV/0!	#DIV/0!
Solyc01g013870	0	0	0	0	0	0	#DIV/0!	#DIV/0!	#DIV/0!	0	0	0	0	0	0	#DIV/0!	#DIV/0!	#DIV/0!
Solyc01g013880	0	0	0	0	0.382787	0	#DIV/0!	0.42265	#DIV/0!	0	0	0	0	0	0	#DIV/0!	#DIV/0!	#DIV/0!
Solyc01g013890	1.3685	1.02036	1.13167	1.37566	0.268502	0.496182	-0.71795	0.304606	FALSE	2.357	1.9049	2.47232	2.26424	1.32588	1.60761	-0.373627	0.206404	FALSE
Solyc01g013900	0.283913	0	0	0	0	0	#NUM!	0.42265	#NUM!	84.3508	51.3754	78.2751	43.8785	26.6608	42.2111	-0.924488	0.0591089	FALSE
Solyc01g013910	0	0	0	0	0	0	#DIV/0!	#DIV/0!	#DIV/0!	0	0	0	0	0	0	#DIV/0!	#DIV/0!	#DIV/0!
Solyc01g013920	0	0	0	0	0	0	#DIV/0!	#DIV/0!	#DIV/0!	0	0	0	0	0	0	#DIV/0!	#DIV/0!	#DIV/0!
Solyc01g013930	0	0	0	0	0	0	#DIV/0!	#DIV/0!	#DIV/0!	0	0	0	0	0	0	#DIV/0!	#DIV/0!	#DIV/0!
Solyc01g013940	0	0	0	0	0	0	#DIV/0!	#DIV/0!	#DIV/0!	0	0	0	0	0	0	#DIV/0!	#DIV/0!	#DIV/0!
Solyc01g013950	0	0	0	0	0	0	#DIV/0!	#DIV/0!	#DIV/0!	0	0	0	0	0	0	#DIV/0!	#DIV/0!	#DIV/0!
Solyc01g013960	0	0	0	0	0	0	#DIV/0!	#DIV/0!	#DIV/0!	0	0	0	0	0	0	#DIV/0!	#DIV/0!	#DIV/0!
Solyc01g013970	0	0	0	0	0	0	#DIV/0!	#DIV/0!	#DIV/0!	0	0	0	0	0	0	#DIV/0!	#DIV/0!	#DIV/0!
Solyc01g013980	0	0	0	0	0	0	#DIV/0!	#DIV/0!	#DIV/0!	0	0	0	0	0	0	#DIV/0!	#DIV/0!	#DIV/0!
Solyc01g013990	0	0	0	0	0	0	#DIV/0!	#DIV/0!	#DIV/0!	0	0	0	0	0	0	#DIV/0!	#DIV/0!	#DIV/0!
Solyc01g014000	0	0	0	0	0	0	#DIV/0!	#DIV/0!	#DIV/0!	0	0	0	0	0	0	#DIV/0!	#DIV/0!	#DIV/0!
Solyc01g014010	0	0	0	0	0	0	#DIV/0!	#DIV/0!	#DIV/0!	0	0	0	0	0	0	#DIV/0!	#DIV/0!	#DIV/0!
Solyc01g014020	0	0	0	0	0	0	#DIV/0!	#DIV/0!	#DIV/0!	0	0	0	0	0	0	#DIV/0!	#DIV/0!	#DIV/0!
Solyc01g014030	0	0	0	0	0	0	#DIV/0!	#DIV/0!	#DIV/0!	0	0	0	0	0	0	#DIV/0!	#DIV/0!	#DIV/0!
Solyc01g014040	0	0	0	0	0	0	#DIV/0!	#DIV/0!	#DIV/0!	0	0	0	0	0	0	#DIV/0!	#DIV/0!	#DIV/0!
Solyc01g014050	0	0	0	0	0	0	#DIV/0!	#DIV/0!	#DIV/0!	0	0	0	0	0	0	#DIV/0!	#DIV/0!	#DIV/0!
Solyc01g014060	0	0	0	0	0	0	#DIV/0!	#DIV/0!	#DIV/0!	0	0	0	0	0	0	#DIV/0!	#DIV/0!	#DIV/0!
Solyc01g014070	0	0	0	0	0	0	#DIV/0!	#DIV/0!	#DIV/0!	0	0	0	0	0	0	#DIV/0!	#DIV/0!	#DIV/0!
Solyc01g014080	0	0	0	0	0	0	#DIV/0!	#DIV/0!	#DIV/0!	0	0	0	0	0	0	#DIV/0!	#DIV/0!	#DIV/0!
Solyc01g014090	0	0	0	0	0	0	#DIV/0!	#DIV/0!	#DIV/0!	0	0	0	0	0	0	#DIV/0!	#DIV/0!	#DIV/0!
Solyc01g014100	0	0	0	0	0	0	#DIV/0!	#DIV/0!	#DIV/0!	0	0	0	0	0	0	#DIV/0!	#DIV/0!	#DIV/0!
Solyc01g014110	0.625387	2.33146	0.795626	1.37519	0.613508	1.13374	-0.265167	0.747029	FALSE	1.61568	0.241809	0.982448	1.88132	0.699127	1.1479	0.39268	0.603838	FALSE
Solyc01g014120	0.2363	0.780827	0.507304	1.05778	0.811342	0.963857	0.894048	0.091874	FALSE	0.686788	0.0685251	0.626425	0.466496	0.462285	0.260238	-0.216711	0.781825	FALSE
Solyc01g014130	0	0	0	0	0	0	#DIV/0!	#DIV/0!	#DIV/0!	0	0	0	0	0	0	#DIV/0!	#DIV/0!	#DIV/0!
Solyc01g014140	0	0	0.165002	0.162969	0	0	-0.0178861	0.993426	FALSE	0	0	0	0	0	0	#DIV/0!	#DIV/0!	#DIV/0!
Solyc01g014150	0	0	0	0	0	0	#DIV/0!	#DIV/0!	#DIV/0!	0	0	0	0	0	0	#DIV/0!	#DIV/0!	#DIV/0!
Solyc01g014160	0	0	0	0	0	0	#DIV/0!	#DIV/0!	#DIV/0!	0	0	0	0	0	0	#DIV/0!	#DIV/0!	#DIV/0!
Solyc01g014170	0	0	0	0	0	0	#DIV/0!	#DIV/0!	#DIV/0!	0	0	0	0	0	0	#DIV/0!	#DIV/0!	#DIV/0!
Solyc01g014180	116.311	169.2	187.292	191.07	194.012	212.62	0.338186	0.1819	FALSE	154.666	194.389	198.088	204.671	325.717	281.722	0.569755	0.116029	FALSE
Solyc01g014190	0	0	0	0	0	0	#DIV/0!	#DIV/0!	#DIV/0!	0	0	0	0	0	0	#DIV/0!	#DIV/0!	#DIV/0!
Solyc01g014200	0	0	0	0	0	0	#DIV/0!	#DIV/0!	#DIV/0!	0	0	1.03044	0.986613	0	0.963181	0.92006	0.552383	FALSE
Solyc01g014210	0	0	0	0	0	0	#DIV/0!	#DIV/0!	#DIV/0!	0	0	0	0	0	0	#DIV/0!	#DIV/0!	#DIV/0!
Solyc01g014220	0	0	0	0	0	0	#DIV/0!	#DIV/0!	#DIV/0!	0.13318	0	0	0	0.115258	0	-0.208511	0.923943	FALSE
Solyc01g014230	20.1931	12.8034	13.8886	11.8409	9.40953	11.694	-0.509093	0.172136	FALSE	15.7593	13.1105	12.4245	13.7944	12.9801	14.2699	-0.00876002	0.944384	FALSE
Solyc01g014240	0	0	0	0	0	0	#DIV/0!	#DIV/0!	#DIV/0!	0	0	0	0	0	0	#DIV/0!	#DIV/0!	#DIV/0!
Solyc01g014250	7.55491	6.1725	7.85222	13.0953	11.7788	12.4732	0.791335	0.00173719	FALSE	0	0	0.158951	0	0	0.148576	-0.0973826	0.964263	FALSE
Solyc01g014260	0	0	0	0	0	0	#DIV/0!	#DIV/0!	#DIV/0!	0	0	0	0	0	0	#DIV/0!	#DIV/0!	#DIV/0!
Solyc01g014270	0	0	0	0	0	0	#DIV/0!	#DIV/0!	#DIV/0!	0	0.360737	0.488547	0.350826	0.347659	0.228329	0.126032	0.878575	FALSE
Solyc01g014280	0	0	0	0	0	0	#DIV/0!	#DIV/0!	#DIV/0!	0	0	0	0	0	0	#DIV/0!	#DIV/0!	#DIV/0!
Solyc01g014290	0	0	0	0	0	0	#DIV/0!	#DIV/0!	#DIV/0!	0	0	0	0	0	0	#DIV/0!	#DIV/0!	#DIV/0!
Solyc01g014300	0	0	0	0	0	0	#DIV/0!	#DIV/0!	#DIV/0!	0	0	0	0	0	0	#DIV/0!	#DIV/0!	#DIV/0!
Solyc01g014310	0	0	0	0	0	0	#DIV/0!	#DIV/0!	#DIV/0!	0	0	0	0	0	0	#DIV/0!	#DIV/0!	#DIV/0!
Solyc01g014320	0	0	0	0	0	0	#DIV/0!	#DIV/0!	#DIV/0!	0	0	0	0	0	0	#DIV/0!	#DIV/0!	#DIV/0!
Solyc01g014330	0	0	0	0	0	0	#DIV/0!	#DIV/0!	#DIV/0!	0	0	0	0	0	0	#DIV/0!	#DIV/0!	#DIV/0!
Solyc01g014340	0	0	0	0	0	0.112145	#DIV/0!	0.42265	#DIV/0!	0	0	0	0	0	0	#DIV/0!	#DIV/0!	#DIV/0!
Solyc01g014350	0	0	0	0	0	0	#DIV/0!	#DIV/0!	#DIV/0!	0	0	0	0	0	0	#DIV/0!	#DIV/0!	#DIV/0!
Solyc01g014360	0	0	0	0	0	0	#DIV/0!	#DIV/0!	#DIV/0!	0	0	0	0	0	0	#DIV/0!	#DIV/0!	#DIV/0!
Solyc01g014370	0	0	0	0	0	0	#DIV/0!	#DIV/0!	#DIV/0!	0	0	0	0	0	0	#DIV/0!	#DIV/0!	#DIV/0!
Solyc01g014380	0	0.171155	0.0535405	0.0528808	0.110094	0.203449	0.705543	0.51999	FALSE	0.362415	0.260355	0.198337	0.126601	0.313645	0.185391	-0.392245	0.423832	FALSE
Solyc01g014390	0	0	0	0	0	0	#DIV/0!	#DIV/0!	#DIV/0!	0	0	0	0	0	0	#DIV/0!	#DIV/0!	#DIV/0!
Solyc01g014400	0	0	0	0	0	0	#DIV/0!	#DIV/0!	#DIV/0!	0	0	0	0	0	0	#DIV/0!	#DIV/0!	#DIV/0!
Solyc01g014410	0	0	0	0	0	0	#DIV/0!	#DIV/0!	#DIV/0!	0	0	0	0	0	0	#DIV/0!	#DIV/0!	#DIV/0!
Solyc01g014420	0	0	0	0	0	0	#DIV/0!	#DIV/0!	#DIV/0!	0	0	0	0	0	0	#DIV/0!	#DIV/0!	#DIV/0!
Solyc01g014430	0	0	0	0	0	0	#DIV/0!	#DIV/0!	#DIV/0!	0	0	0	0	0	0	#DIV/0!	#DIV/0!	#DIV/0!
Solyc01g014440	0	0	0	0	0	0	#DIV/0!	#DIV/0!	#DIV/0!	0	0	0	0	0	0	#DIV/0!	#DIV/0!	#DIV/0!
Solyc01g014450	0	0	0	0	0	0	#DIV/0!	#DIV/0!	#DIV/0!	0	0	0	0	0	0	#DIV/0!	#DIV/0!	#DIV/0!
Solyc01g014460	0	0	0	0	0	0	#DIV/0!	#DIV/0!	#DIV/0!	0	0	0	0	0	0	#DIV/0!	#DIV/0!	#DIV/0!
Solyc01g014470	0.352263	0.179079	0.168058	1.16191	0.518357	0.319302	1.5155	0.226509	FALSE	0	0	0	0	0	0	#DIV/0!	#DIV/0!	#DIV/0!
Solyc01g014480	22.9008	15.8461	17.4674	16.3862	11.4063	14.8318	-0.399263	0.164343	FALSE	23.0082	20.0871	21.902	18.698	18.3712	17.5533	-0.250885	0.0410265	FALSE
Solyc01g014490	7.77428	9.38434	9.34342	12.4395	11.229	12.5644	0.451195	0.00987661	FALSE	18.76	16.3857	14.3437	18.6972	22.8184	23.1352	0.385546	0.0584922	FALSE
Solyc01g014500	0	0	0	0	0	0	#DIV/0!	#DIV/0!	#DIV/0!	0	0	0	0	0.144661	0.142512	#DIV/0!	0.183526	#DIV/0!
Solyc01g014510	0	0	0	0	0	0	#DIV/0!	#DIV/0!	#DIV/0!	0	0.100754	0	0	0	0	#NUM!	0.42265	#NUM!
Solyc01g014520	0	0	0	0	0	0	#DIV/0!	#DIV/0!	#DIV/0!	0	0	0	0	0	0	#DIV/0!	#DIV/0!	#DIV/0!
Solyc01g014530	0	0	0	0	0	0	#DIV/0!	#DIV/0!	#DIV/0!	0.299048	0	0.0909213	0.348216	0.51761	0.509919	1.81878	0.044049	TRUE
Solyc01g014540	0	0	0	0	0	0	#DIV/0!	#DIV/0!	#DIV/0!	0	0	0	0	0	0.362757	#DIV/0!	0.42265	#DIV/0!
Solyc01g014550	0	0	0.0578954	0	0	0	#NUM!	0.42265	#NUM!	0	0	0	0	0	0.0668236	#DIV/0!	0.42265	#DIV/0!
Solyc01g014560	0	0.120973	0.624401	0.224258	0.641969	0.701017	1.07219	0.325979	FALSE	0.461081	1.24213	0.84111	0.738224	2.52721	2.29311	1.12743	0.208	FALSE
Solyc01g014570	0	0	0	0	0	0	#DIV/0!	#DIV/0!	#DIV/0!	0	0	0	0	0	0	#DIV/0!	#DIV/0!	#DIV/0!
Solyc01g014580	0	0	0	0	0	0	#DIV/0!	#DIV/0!	#DIV/0!	0	0	0	0	0	0	#DIV/0!	#DIV/0!	#DIV/0!
Solyc01g014600	0	0	0	0	0	0	#DIV/0!	#DIV/0!	#DIV/0!	0	0	0	0	0	0	#DIV/0!	#DIV/0!	#DIV/0!
Solyc01g014610	0	0	0	0	0	0	#DIV/0!	#DIV/0!	#DIV/0!	0	0	0	0	0	0	#DIV/0!	#DIV/0!	#DIV/0!
Solyc01g014620	1.21742	1.85669	2.12963	1.72095	2.58764	2.20702	0.324353	0.301638	FALSE	0.524197	1.41216	1.9125	2.28894	4.76339	2.23458	1.27077	0.148918	FALSE
Solyc01g014630	0	0	0	0	0	0	#DIV/0!	#DIV/0!	#DIV/0!	0.264212	0	0	0	0	0	#NUM!	0.42265	#NUM!
Solyc01g014640	0	0	0	0	0	0	#DIV/0!	#DIV/0!	#DIV/0!	0	0	0	0	0	0	#DIV/0!	#DIV/0!	#DIV/0!
Solyc01g014650	0	0	0	0	0	0	#DIV/0!	#DIV/0!	#DIV/0!	0	0	0	0	0	0	#DIV/0!	#DIV/0!	#DIV/0!
Solyc01g014660	0	0	0	0	0	0	#DIV/0!	#DIV/0!	#DIV/0!	0	0	0	0	0	0	#DIV/0!	#DIV/0!	#DIV/0!
Solyc01g014670	0	0	0	0	0	0	#DIV/0!	#DIV/0!	#DIV/0!	0	0	0	0	0	0	#DIV/0!	#DIV/0!	#DIV/0!
Solyc01g014680	0	0	0	0	0	0	#DIV/0!	#DIV/0!	#DIV/0!	0	0	0	0	0	0	#DIV/0!	#DIV/0!	#DIV/0!
Solyc01g014690	0	0	0	0	0	0	#DIV/0!	#DIV/0!	#DIV/0!	0	0	0	0	0	0	#DIV/0!	#DIV/0!	#DIV/0!
Solyc01g014700	0	0	0	0	0	0	#DIV/0!	#DIV/0!	#DIV/0!	0.0893518	0	0.0814985	0.0780321	0.309311	0.152358	1.65943	0.205493	FALSE
Solyc01g014710	0	0	0	0	0	0	#DIV/0!	#DIV/0!	#DIV/0!	0	0	0	0	0	0	#DIV/0!	#DIV/0!	#DIV/0!
Solyc01g014720	0	0	0	0	0	0	#DIV/0!	#DIV/0!	#DIV/0!	0	0	0	0	0	0	#DIV/0!	#DIV/0!	#DIV/0!
Solyc01g014730	0	0	0	0	0	0	#DIV/0!	#DIV/0!	#DIV/0!	0	0	0	0	0	0	#DIV/0!	#DIV/0!	#DIV/0!
Solyc01g014740	0	0	0	0	0	0	#DIV/0!	#DIV/0!	#DIV/0!	0	0	0	0	0	0	#DIV/0!	#DIV/0!	#DIV/0!
Solyc01g014760	0	0	0	0	0	0	#DIV/0!	#DIV/0!	#DIV/0!	0	0	0	0	0	0	#DIV/0!	#DIV/0!	#DIV/0!
Solyc01g014770	0	0	0	0	0	0	#DIV/0!	#DIV/0!	#DIV/0!	0	0	0	0	0	0	#DIV/0!	#DIV/0!	#DIV/0!
Solyc01g014780	0	0	0	0	0	0	#DIV/0!	#DIV/0!	#DIV/0!	0	0	0	0	0	0	#DIV/0!	#DIV/0!	#DIV/0!
Solyc01g014790	0	0	0	0	0	0	#DIV/0!	#DIV/0!	#DIV/0!	0	0	0	0	0	0	#DIV/0!	#DIV/0!	#DIV/0!
Solyc01g014800	0	0	0	0	0	0	#DIV/0!	#DIV/0!	#DIV/0!	0	0	0	0	0	0	#DIV/0!	#DIV/0!	#DIV/0!
Solyc01g014820	0	0	0	0	0	0	#DIV/0!	#DIV/0!	#DIV/0!	0	0	0	0	0	0	#DIV/0!	#DIV/0!	#DIV/0!
Solyc01g014830	0	0	0	0	0	0	#DIV/0!	#DIV/0!	#DIV/0!	0	0	0	0	0	0	#DIV/0!	#DIV/0!	#DIV/0!
Solyc01g014840	0.521156	0.378483	0.337431	0.210488	0.21911	0.15184	-1.08923	0.0453075	TRUE	0.745327	0.323851	0.635959	0.167975	0.249688	0.184484	-1.5017	0.0952974	FALSE
Solyc01g014850	10.0961	12.1363	11.0381	11.7446	8.45993	9.86637	-0.145876	0.404427	FALSE	11.4113	12.3211	13.8778	14.5926	12.6386	13.4932	0.114766	0.323567	FALSE
Solyc01g014860	0	0	0	0	0	0	#DIV/0!	#DIV/0!	#DIV/0!	0	0	0	0	0	0	#DIV/0!	#DIV/0!	#DIV/0!
Solyc01g014870	0	0	0	0	0	0	#DIV/0!	#DIV/0!	#DIV/0!	0	0	0	0	0	0	#DIV/0!	#DIV/0!	#DIV/0!
Solyc01g014880	11.5429	14.3706	14.3853	10.7671	25.4204	15.5875	0.361515	0.47053	FALSE	0.152147	0	0.138775	0	0.131673	0	-1.14368	0.4637	FALSE
Solyc01g014890	0	0	0	0	0	0	#DIV/0!	#DIV/0!	#DIV/0!	0	0.330563	0	0	0	0	#NUM!	0.42265	#NUM!
Solyc01g014900	0	0	0	0	0	0	#DIV/0!	#DIV/0!	#DIV/0!	0	0	0	0	0	0	#DIV/0!	#DIV/0!	#DIV/0!
Solyc01g014910	0	0	0	0	0	0	#DIV/0!	#DIV/0!	#DIV/0!	0	0	0	0	0	0	#DIV/0!	#DIV/0!	#DIV/0!
Solyc01g014920	0	0	0	0	0	0	#DIV/0!	#DIV/0!	#DIV/0!	0	0	0	0	0	0	#DIV/0!	#DIV/0!	#DIV/0!
Solyc01g014930	0	0	0	0	0	0	#DIV/0!	#DIV/0!	#DIV/0!	0	0	0	0	0	0	#DIV/0!	#DIV/0!	#DIV/0!
Solyc01g014940	0	0	0	0	0	0	#DIV/0!	#DIV/0!	#DIV/0!	0	0	0	0	0	0	#DIV/0!	#DIV/0!	#DIV/0!
Solyc01g014950	0	0	0	0	0	0	#DIV/0!	#DIV/0!	#DIV/0!	0	0	0	0	0	0	#DIV/0!	#DIV/0!	#DIV/0!
Solyc01g014960	0	0	0	0	0	0	#DIV/0!	#DIV/0!	#DIV/0!	0	0	0	0	0	0	#DIV/0!	#DIV/0!	#DIV/0!
Solyc01g014970	0	0	0	0	0	0	#DIV/0!	#DIV/0!	#DIV/0!	0	0	0	0	0	0	#DIV/0!	#DIV/0!	#DIV/0!
Solyc01g014980	0	0	0	0	0	0	#DIV/0!	#DIV/0!	#DIV/0!	0	0	0	0	0	0	#DIV/0!	#DIV/0!	#DIV/0!
Solyc01g014990	0	0.528971	0	0.122575	0	0	-2.10952	0.525592	FALSE	0	0	0	0.146727	0	0	#DIV/0!	0.42265	#DIV/0!
Solyc01g015000	1.68889	2.62091	2.96849	3.76961	3.92401	3.70629	0.647352	0.0655587	FALSE	16.3046	17.9408	23.983	19.3531	29.6122	24.4734	0.334815	0.253591	FALSE
Solyc01g015010	0	0	0	0	0	0	#DIV/0!	#DIV/0!	#DIV/0!	0	0	0	0.493306	0	0	#DIV/0!	0.42265	#DIV/0!
Solyc01g015020	64.6345	48.9603	52.1552	73.3218	53.3167	57.8099	0.15421	0.466985	FALSE	49.1687	47.7681	53.0178	58.5421	68.1616	60.1123	0.317092	0.0349338	FALSE
Solyc01g015030	0	0	0	0	0	0	#DIV/0!	#DIV/0!	#DIV/0!	0	0	0	0	0	0	#DIV/0!	#DIV/0!	#DIV/0!
Solyc01g015040	0	0	0	0	0	0	#DIV/0!	#DIV/0!	#DIV/0!	0	0	0	0	0	0	#DIV/0!	#DIV/0!	#DIV/0!
Solyc01g015050	0	0	0	0	0	0	#DIV/0!	#DIV/0!	#DIV/0!	0	0	0	0	0	0	#DIV/0!	#DIV/0!	#DIV/0!
Solyc01g015060	0	0	0	0	0	0	#DIV/0!	#DIV/0!	#DIV/0!	0	0	0	0	0	0	#DIV/0!	#DIV/0!	#DIV/0!
Solyc01g015070	0	0	0	0	0	0	#DIV/0!	#DIV/0!	#DIV/0!	0	0	0	0	0	0	#DIV/0!	#DIV/0!	#DIV/0!
Solyc01g015080	0	0	0	0	0.0624631	0	#DIV/0!	0.42265	#DIV/0!	0	0	0	0	0	0	#DIV/0!	#DIV/0!	#DIV/0!
Solyc01g015090	0	0	0	0	0	0	#DIV/0!	#DIV/0!	#DIV/0!	0.32438	0	0.295869	0	0	0	#NUM!	0.184365	#NUM!
Solyc01g015100	0	0	0	0	0	0	#DIV/0!	#DIV/0!	#DIV/0!	0	0	0.173737	0	0	0.811984	2.22455	0.516563	FALSE
Solyc01g015110	0	0.0810922	0	0	0	0	#NUM!	0.42265	#NUM!	0	0	0	0	0	0	#DIV/0!	#DIV/0!	#DIV/0!
Solyc01g015120	0	0	0	0	0	0	#DIV/0!	#DIV/0!	#DIV/0!	0	0	0	0	0	0	#DIV/0!	#DIV/0!	#DIV/0!
Solyc01g015130	0	0	0	0	0	0	#DIV/0!	#DIV/0!	#DIV/0!	0	0	0	0	0	0	#DIV/0!	#DIV/0!	#DIV/0!
Solyc01g015140	0	0	0	0	0	0	#DIV/0!	#DIV/0!	#DIV/0!	0	0	0	0	0	0	#DIV/0!	#DIV/0!	#DIV/0!
Solyc01g015150	0	0	0.440005	0.434584	0	0	-0.0178861	0.993426	FALSE	0	0	0	0	0	0.507859	#DIV/0!	0.42265	#DIV/0!
Solyc01g015160	0	0	0	0	0	0	#DIV/0!	#DIV/0!	#DIV/0!	0	0	0	0	0	0	#DIV/0!	#DIV/0!	#DIV/0!
Solyc01g015170	0	0	0	0	0	0	#DIV/0!	#DIV/0!	#DIV/0!	0	0	0	0	0	0	#DIV/0!	#DIV/0!	#DIV/0!
Solyc01g015180	0	0	0	0	0	0	#DIV/0!	#DIV/0!	#DIV/0!	0	0	0	0	0	0	#DIV/0!	#DIV/0!	#DIV/0!
Solyc01g015190	0	0	0	0	0	0	#DIV/0!	#DIV/0!	#DIV/0!	0	0	0	0	0	0	#DIV/0!	#DIV/0!	#DIV/0!
Solyc01g015200	0	0	0	0	0	0	#DIV/0!	#DIV/0!	#DIV/0!	0	0	0	0	0	0	#DIV/0!	#DIV/0!	#DIV/0!
Solyc01g015210	0	0	0	0	0	0	#DIV/0!	#DIV/0!	#DIV/0!	0	0	0	0	0	0	#DIV/0!	#DIV/0!	#DIV/0!
Solyc01g015220	0.156561	0	0.149384	0	0	0.283824	-0.108278	0.949531	FALSE	0	0	0	0	0	0	#DIV/0!	#DIV/0!	#DIV/0!
Solyc01g015230	0	0	0	0	0	0	#DIV/0!	#DIV/0!	#DIV/0!	0	0	0	0	0	0	#DIV/0!	#DIV/0!	#DIV/0!
Solyc01g015240	0.234842	0	0.448153	0.442632	1.38229	0	1.41788	0.453496	FALSE	0	0	0.276692	0	0	0	#NUM!	0.42265	#NUM!
Solyc01g015250	0	0	0	0	0	0	#DIV/0!	#DIV/0!	#DIV/0!	0	0.231654	0	0.22529	0.223256	0	0.95328	0.538058	FALSE
Solyc01g015260	0	0	0	0	0	0	#DIV/0!	#DIV/0!	#DIV/0!	0	0	0	0	0	0	#DIV/0!	#DIV/0!	#DIV/0!
Solyc01g015270	0	0	0	0	0	0	#DIV/0!	#DIV/0!	#DIV/0!	0	0	0	0	0	0	#DIV/0!	#DIV/0!	#DIV/0!
Solyc01g015280	0	0	0	0	0	0	#DIV/0!	#DIV/0!	#DIV/0!	0	0	0	0	0	0	#DIV/0!	#DIV/0!	#DIV/0!
Solyc01g015290	0	0	0	0	0	0	#DIV/0!	#DIV/0!	#DIV/0!	0	0	0	0	0	0	#DIV/0!	#DIV/0!	#DIV/0!
Solyc01g015300	0	0	0	0	0	0	#DIV/0!	#DIV/0!	#DIV/0!	0	0	0	0	0	0	#DIV/0!	#DIV/0!	#DIV/0!
Solyc01g016300	0	0	0	0	0	0	#DIV/0!	#DIV/0!	#DIV/0!	0	0	0	0	0	0	#DIV/0!	#DIV/0!	#DIV/0!
Solyc01g016310	0	0	0	0	0	0	#DIV/0!	#DIV/0!	#DIV/0!	0	0	0	0	0	0	#DIV/0!	#DIV/0!	#DIV/0!
Solyc01g016320	0	0	0	0	0	0	#DIV/0!	#DIV/0!	#DIV/0!	0	0	0	0	0	0	#DIV/0!	#DIV/0!	#DIV/0!
Solyc01g016330	0.346251	0.176023	0.247785	0.407886	0	0.156927	-0.447196	0.63583	FALSE	0.111817	0.30123	0	0.195302	0.483848	0.47666	1.48453	0.128767	FALSE
Solyc01g016340	0	0.209653	0	0.194326	0.202286	0	0.919724	0.552597	FALSE	0	0	0	0	0	0.227092	#DIV/0!	0.42265	#DIV/0!
Solyc01g016350	0	0	0	0	0	0	#DIV/0!	#DIV/0!	#DIV/0!	0	0	0	0	0	0	#DIV/0!	#DIV/0!	#DIV/0!
Solyc01g016360	0.331541	0.337089	0	0.781115	0.325244	0.30052	1.07322	0.275774	FALSE	0	0	0	0	0	0	#DIV/0!	#DIV/0!	#DIV/0!
Solyc01g016370	3.68054	1.29678	0.278164	0.206053	0.178744	0.297281	-2.94581	0.269567	FALSE	0.188289	0.0422703	0.042935	0	0.0407378	0.0401325	-1.75783	0.315925	FALSE
Solyc01g016380	1.12032	0.949226	0.445404	0.791849	1.64857	1.10012	0.493436	0.350896	FALSE	0.361793	0.649769	0.329994	0.526597	0	0	-1.34914	0.267561	FALSE
Solyc01g016390	0.857338	0.392258	0.572627	0.686765	0.799	0.660551	0.236164	0.514416	FALSE	0.276865	0.198896	0.151518	0.24179	0.0958428	0	-0.893655	0.309878	FALSE
Solyc01g016400	0.313122	0	0.298769	0	0.614349	0.567648	0.94988	0.455474	FALSE	0.808947	0.726422	0.737847	0.706463	0.700086	1.72421	0.46178	0.489561	FALSE
Solyc01g016410	6.95981	6.04266	6.2677	8.32766	6.21389	6.16683	0.103846	0.581363	FALSE	5.85884	5.17044	5.43603	3.88156	5.76978	4.39223	-0.22952	0.28664	FALSE
Solyc01g016430	0	0	0	0	0	0	#DIV/0!	#DIV/0!	#DIV/0!	0	0	0	0	0	0	#DIV/0!	#DIV/0!	#DIV/0!
Solyc01g016450	0	0	0	0	0	0	#DIV/0!	#DIV/0!	#DIV/0!	0	0	0	0	0	0	#DIV/0!	#DIV/0!	#DIV/0!
Solyc01g016460	11.747	16.2867	16.5581	33.9662	25.1431	25.1677	0.918358	0.0276367	FALSE	7.93194	8.05182	6.29111	6.32471	25.0705	9.99681	0.893935	0.382188	FALSE
Solyc01g016470	24.4291	23.1288	26.9447	31.6817	20.777	24.1748	0.0406868	0.850933	FALSE	33.8721	31.5865	38.6848	23.8923	36.3292	34.432	-0.137844	0.522724	FALSE
Solyc01g016480	0	0.0444609	0	0.0824211	0	0.0396375	1.45697	0.417769	FALSE	0	0	0	0	0	0	#DIV/0!	#DIV/0!	#DIV/0!
Solyc01g016510	0	0	0	0	0	0	#DIV/0!	#DIV/0!	#DIV/0!	0	0	0	0	0	0	#DIV/0!	#DIV/0!	#DIV/0!
Solyc01g016520	0	0	0	0	0	0	#DIV/0!	#DIV/0!	#DIV/0!	0	0	0	0	0	0	#DIV/0!	#DIV/0!	#DIV/0!
Solyc01g016530	0	0	0	0	0	0	#DIV/0!	#DIV/0!	#DIV/0!	0	0	0	0	0	0	#DIV/0!	#DIV/0!	#DIV/0!
Solyc01g016540	0	0	0	0.169519	0	0	#DIV/0!	0.42265	#DIV/0!	0	0	0	0	0	0	#DIV/0!	#DIV/0!	#DIV/0!
Solyc01g016550	0	0	0	0	0	0	#DIV/0!	#DIV/0!	#DIV/0!	0.380957	0.684188	0.694949	0	0.989076	0.324794	-0.421831	0.669028	FALSE
Solyc01g016560	0	0	0	0	0	0	#DIV/0!	#DIV/0!	#DIV/0!	0	0	0	0	0.226828	0	#DIV/0!	0.42265	#DIV/0!
Solyc01g016570	0	0	0	0	0	0	#DIV/0!	#DIV/0!	#DIV/0!	0	0	0	0	0	0	#DIV/0!	#DIV/0!	#DIV/0!
Solyc01g016580	0	0	0	0	0	0	#DIV/0!	#DIV/0!	#DIV/0!	0	0	0	0	0	0	#DIV/0!	#DIV/0!	#DIV/0!
Solyc01g016590	0	0	0	0	0	0	#DIV/0!	#DIV/0!	#DIV/0!	0	0	0	0	0	0	#DIV/0!	#DIV/0!	#DIV/0!
Solyc01g016600	0	0	0	0	0	0	#DIV/0!	#DIV/0!	#DIV/0!	0	0	0	0	0	0	#DIV/0!	#DIV/0!	#DIV/0!
Solyc01g016610	0	0	0	0	0	0	#DIV/0!	#DIV/0!	#DIV/0!	0	0	0	0	0	0	#DIV/0!	#DIV/0!	#DIV/0!
Solyc01g016620	0	0	0	0	0	0	#DIV/0!	#DIV/0!	#DIV/0!	0	0	0	0	0	0	#DIV/0!	#DIV/0!	#DIV/0!
Solyc01g016630	0	0	0	0	0	0	#DIV/0!	#DIV/0!	#DIV/0!	0	0	0	0	0	0	#DIV/0!	#DIV/0!	#DIV/0!
Solyc01g016640	0	0.207962	0	0.192759	0	0	-0.109524	0.959826	FALSE	0	0	0	0	0	0	#DIV/0!	#DIV/0!	#DIV/0!
Solyc01g016650	0	0	0	0	0	0	#DIV/0!	#DIV/0!	#DIV/0!	0	0	0	0	0	0	#DIV/0!	#DIV/0!	#DIV/0!
Solyc01g016660	0	0	0	0	0	0	#DIV/0!	#DIV/0!	#DIV/0!	0.574778	0	0	0.501961	0	0	-0.19543	0.928648	FALSE
Solyc01g016670	0	0	0	0	0	0	#DIV/0!	#DIV/0!	#DIV/0!	0	0	0	0.608761	0	0	#DIV/0!	0.42265	#DIV/0!
Solyc01g016680	0	0	0	0	0	0	#DIV/0!	#DIV/0!	#DIV/0!	0	0	0	0	0	0	#DIV/0!	#DIV/0!	#DIV/0!
Solyc01g016690	0	0	0	0	0	0	#DIV/0!	#DIV/0!	#DIV/0!	0	0	0	0	0	0	#DIV/0!	#DIV/0!	#DIV/0!
Solyc01g016700	0	0	0	0	0	0	#DIV/0!	#DIV/0!	#DIV/0!	0	0	0	0	0	0	#DIV/0!	#DIV/0!	#DIV/0!
Solyc01g016710	0	0	0	0	0	0	#DIV/0!	#DIV/0!	#DIV/0!	0	0	0	0	0	0	#DIV/0!	#DIV/0!	#DIV/0!
Solyc01g016720	0.818158	1.10913	2.08175	1.02805	3.74555	2.47202	0.853853	0.307286	FALSE	0	0	0.32132	0	0	0	#NUM!	0.42265	#NUM!
Solyc01g016730	0	0	0	0	0	0	#DIV/0!	#DIV/0!	#DIV/0!	0	0	0	0	0	0	#DIV/0!	#DIV/0!	#DIV/0!
Solyc01g016740	0	0	0	0	0	0	#DIV/0!	#DIV/0!	#DIV/0!	0	0	0	0	0	0	#DIV/0!	#DIV/0!	#DIV/0!
Solyc01g016750	0	0	0	0	0	0	#DIV/0!	#DIV/0!	#DIV/0!	0	0	0	0	0	0	#DIV/0!	#DIV/0!	#DIV/0!
Solyc01g016760	0	0	0	0	0	0	#DIV/0!	#DIV/0!	#DIV/0!	0	0	0	0	0	0	#DIV/0!	#DIV/0!	#DIV/0!
Solyc01g016770	0	0	0	0	0	0	#DIV/0!	#DIV/0!	#DIV/0!	0	0	0	0	0	0	#DIV/0!	#DIV/0!	#DIV/0!
Solyc01g016780	0	0	0	0	0	0	#DIV/0!	#DIV/0!	#DIV/0!	0	0	0	0	0	0	#DIV/0!	#DIV/0!	#DIV/0!
Solyc01g016790	0	0	0	0	0	0	#DIV/0!	#DIV/0!	#DIV/0!	0	0	0	0	0	0	#DIV/0!	#DIV/0!	#DIV/0!
Solyc01g016800	0	0	0	0	0	0	#DIV/0!	#DIV/0!	#DIV/0!	0	0	0	0	0	0	#DIV/0!	#DIV/0!	#DIV/0!
Solyc01g016810	0	0	0	0	0	0	#DIV/0!	#DIV/0!	#DIV/0!	0	0	0	0	0	0	#DIV/0!	#DIV/0!	#DIV/0!
Solyc01g016820	0	0	0	0	0	0	#DIV/0!	#DIV/0!	#DIV/0!	0	0	0	0	0	0	#DIV/0!	#DIV/0!	#DIV/0!
Solyc01g016830	0	0	0	0	0	0	#DIV/0!	#DIV/0!	#DIV/0!	0	0	0	0	0	0	#DIV/0!	#DIV/0!	#DIV/0!
Solyc01g016840	0	0	0	0	0	0	#DIV/0!	#DIV/0!	#DIV/0!	0	0	0	0	0	0	#DIV/0!	#DIV/0!	#DIV/0!
Solyc01g016850	0	0	0	0	0	0	#DIV/0!	#DIV/0!	#DIV/0!	0	0	0	0	0	0	#DIV/0!	#DIV/0!	#DIV/0!
Solyc01g016860	0	0	0	0	0	0	#DIV/0!	#DIV/0!	#DIV/0!	0	0	0	0	0	0	#DIV/0!	#DIV/0!	#DIV/0!
Solyc01g016870	0	0	0	0	0	0	#DIV/0!	#DIV/0!	#DIV/0!	0	0	0	0	0	0	#DIV/0!	#DIV/0!	#DIV/0!
Solyc01g016880	0	0	0	0	0	0	#DIV/0!	#DIV/0!	#DIV/0!	0	0	0	0	0	0	#DIV/0!	#DIV/0!	#DIV/0!
Solyc01g016890	0	0	0	0	0	0	#DIV/0!	#DIV/0!	#DIV/0!	0	0	0	0	0	0	#DIV/0!	#DIV/0!	#DIV/0!
Solyc01g016900	0	0	0	0	0	0	#DIV/0!	#DIV/0!	#DIV/0!	0	0	0	0	0	0	#DIV/0!	#DIV/0!	#DIV/0!
Solyc01g016910	0	0	0	0	0	0	#DIV/0!	#DIV/0!	#DIV/0!	0	0	0	0	0	0	#DIV/0!	#DIV/0!	#DIV/0!
Solyc01g016920	0	0	0	0	0	0	#DIV/0!	#DIV/0!	#DIV/0!	0	0	0	0	0	0	#DIV/0!	#DIV/0!	#DIV/0!
Solyc01g016930	0	0	0	0	0	0	#DIV/0!	#DIV/0!	#DIV/0!	0	0	0	0	0	0	#DIV/0!	#DIV/0!	#DIV/0!
Solyc01g016940	0	0	0	0	0	0	#DIV/0!	#DIV/0!	#DIV/0!	0	0	0	0	0	0	#DIV/0!	#DIV/0!	#DIV/0!
Solyc01g016950	0.170794	0.173652	0.32593	0	0.16755	0	-2.00038	0.0919904	FALSE	1.9856	2.27832	2.01231	3.94977	2.38666	3.00954	0.574446	0.148168	FALSE
Solyc01g016960	0	0	0	0	0	0	#DIV/0!	#DIV/0!	#DIV/0!	0	0	0	0	0	0	#DIV/0!	#DIV/0!	#DIV/0!
Solyc01g016970	0	0.199902	0	0.185288	0	0	-0.109524	0.959826	FALSE	0.253972	0.228063	0.23165	0.443593	0.439589	0.216529	0.623768	0.227449	FALSE
Solyc01g016980	0	0	0	0	0	0	#DIV/0!	#DIV/0!	#DIV/0!	0	0	0	0	0	0	#DIV/0!	#DIV/0!	#DIV/0!
Solyc01g016990	0	0	0	0	0	0	#DIV/0!	#DIV/0!	#DIV/0!	0	0	0	0	0	0	#DIV/0!	#DIV/0!	#DIV/0!
Solyc01g017000	0	0	0	0	0	0	#DIV/0!	#DIV/0!	#DIV/0!	0	0	0	0	0	0	#DIV/0!	#DIV/0!	#DIV/0!
Solyc01g017010	0	0	0	0	0	0	#DIV/0!	#DIV/0!	#DIV/0!	0	0	0	0	0	0	#DIV/0!	#DIV/0!	#DIV/0!
Solyc01g017020	0	0	0	0	0	0	#DIV/0!	#DIV/0!	#DIV/0!	0	0	0	0	0	0	#DIV/0!	#DIV/0!	#DIV/0!
Solyc01g017030	0	0	0	0	0	0	#DIV/0!	#DIV/0!	#DIV/0!	0	0	0	0	0	0	#DIV/0!	#DIV/0!	#DIV/0!
Solyc01g017040	0	0	0	0	0	0	#DIV/0!	#DIV/0!	#DIV/0!	0	0	0	0	0	0	#DIV/0!	#DIV/0!	#DIV/0!
Solyc01g017050	0	0.243277	0	0.225492	0	0.216885	0.862676	0.577866	FALSE	0	0	0.281913	0	0.267486	0	-0.0757877	0.972169	FALSE
Solyc01g017060	0	0	0	0	0	0	#DIV/0!	#DIV/0!	#DIV/0!	0	0	0	0	0	0	#DIV/0!	#DIV/0!	#DIV/0!
Solyc01g017070	0	0	0	0	0	0	#DIV/0!	#DIV/0!	#DIV/0!	0	0	0	0	0	0	#DIV/0!	#DIV/0!	#DIV/0!
Solyc01g017080	0	0	0	0	0.101556	0	#DIV/0!	0.42265	#DIV/0!	0	0	0	0	0	0	#DIV/0!	#DIV/0!	#DIV/0!
Solyc01g017090	0	0	0	0.107345	0	0	#DIV/0!	0.42265	#DIV/0!	0	0	0	0	0	0	#DIV/0!	#DIV/0!	#DIV/0!
Solyc01g017100	0	0	0	0	0	0	#DIV/0!	#DIV/0!	#DIV/0!	0	0	0	0	0	0	#DIV/0!	#DIV/0!	#DIV/0!
Solyc01g017110	0.455232	0.462849	0.682572	0.367725	0.57418	0.117896	-0.594867	0.315793	FALSE	0	0	0	0	0	0	#DIV/0!	#DIV/0!	#DIV/0!
Solyc01g017120	0	0.265849	0	0	0	0.237008	-0.16567	0.939398	FALSE	0	0	0	0	0	0	#DIV/0!	#DIV/0!	#DIV/0!
Solyc01g017130	0	0	0.314289	0.310417	0	0	-0.0178861	0.993426	FALSE	0	0	0	0	0	0	#DIV/0!	#DIV/0!	#DIV/0!
Solyc01g017140	0	0	0	0	0	0	#DIV/0!	#DIV/0!	#DIV/0!	0	0	0	0	0	0	#DIV/0!	#DIV/0!	#DIV/0!
Solyc01g017150	0	0	0	0	0	0	#DIV/0!	#DIV/0!	#DIV/0!	0	0	0	0	0	0	#DIV/0!	#DIV/0!	#DIV/0!
Solyc01g017160	0	0	0	0	0	0	#DIV/0!	#DIV/0!	#DIV/0!	0	0	0	0	0	0	#DIV/0!	#DIV/0!	#DIV/0!
Solyc01g017170	0	0	0	0	0	0	#DIV/0!	#DIV/0!	#DIV/0!	0	0	0	0	0	0	#DIV/0!	#DIV/0!	#DIV/0!
Solyc01g017180	0	0	0	0	0	0	#DIV/0!	#DIV/0!	#DIV/0!	0	0	0	0	0	0	#DIV/0!	#DIV/0!	#DIV/0!
Solyc01g017190	0	0	0	0	0	0	#DIV/0!	#DIV/0!	#DIV/0!	0	0	0	0	0	0	#DIV/0!	#DIV/0!	#DIV/0!
Solyc01g017200	0	0	0	0	0	0	#DIV/0!	#DIV/0!	#DIV/0!	0	0	0	0	0	0	#DIV/0!	#DIV/0!	#DIV/0!
Solyc01g017210	0	0	0	0	0	0	#DIV/0!	#DIV/0!	#DIV/0!	0	0	0	0	0	0	#DIV/0!	#DIV/0!	#DIV/0!
Solyc01g017220	0	0	0	0	0	0	#DIV/0!	#DIV/0!	#DIV/0!	0	0	0	0	0	0	#DIV/0!	#DIV/0!	#DIV/0!
Solyc01g017230	0	0	0	0	0.119049	0	#DIV/0!	0.42265	#DIV/0!	0	0	0	0	0	0	#DIV/0!	#DIV/0!	#DIV/0!
Solyc01g017240	0.213134	0	0	0	0	0	#NUM!	0.42265	#NUM!	0	0	0	0	0	0	#DIV/0!	#DIV/0!	#DIV/0!
Solyc01g017250	0	0	0	0	0	0	#DIV/0!	#DIV/0!	#DIV/0!	0	0	0	0	0	0	#DIV/0!	#DIV/0!	#DIV/0!
Solyc01g017260	0	0	0	0	0	0	#DIV/0!	#DIV/0!	#DIV/0!	0	0	0	0	0	0	#DIV/0!	#DIV/0!	#DIV/0!
Solyc01g017270	0	0	0	0	0	0	#DIV/0!	#DIV/0!	#DIV/0!	0	0	0	0	0	0	#DIV/0!	#DIV/0!	#DIV/0!
Solyc01g017280	0	0	0	0	0	0	#DIV/0!	#DIV/0!	#DIV/0!	0	0	0	0	0	0	#DIV/0!	#DIV/0!	#DIV/0!
Solyc01g017290	0	0	0	0	0	0	#DIV/0!	#DIV/0!	#DIV/0!	0	0	0	0	0	0	#DIV/0!	#DIV/0!	#DIV/0!
Solyc01g017300	0	0.0924277	0	0.0856707	0	0.0824006	0.862676	0.577866	FALSE	0	0.210897	0.214214	0.205102	0.101625	0	-0.470879	0.691785	FALSE
Solyc01g017310	0	0	0	0	0	0	#DIV/0!	#DIV/0!	#DIV/0!	0	0	0	0	0	0	#DIV/0!	#DIV/0!	#DIV/0!
Solyc01g017320	0	0	0	0	0	0	#DIV/0!	#DIV/0!	#DIV/0!	0	0	0	0	0	0	#DIV/0!	#DIV/0!	#DIV/0!
Solyc01g017330	0	0	0	0	0	0	#DIV/0!	#DIV/0!	#DIV/0!	0	0	0	0	0.203982	0	#DIV/0!	0.42265	#DIV/0!
Solyc01g017340	0.217707	0.332026	0.207728	0.205168	0.106786	0.296006	-0.317195	0.505699	FALSE	0	0	0	0	0	0	#DIV/0!	#DIV/0!	#DIV/0!
Solyc01g017350	0.51761	0.175424	0	0.162599	1.01556	1.09475	1.71354	0.214693	FALSE	0	0	0.203284	0	0	0	#NUM!	0.42265	#NUM!
Solyc01g017360	0	0	0	0	0	0	#DIV/0!	#DIV/0!	#DIV/0!	0	0	0	0	0	0	#DIV/0!	#DIV/0!	#DIV/0!
Solyc01g017370	0	0	0	0	0	0	#DIV/0!	#DIV/0!	#DIV/0!	0	0	0	0	0	0	#DIV/0!	#DIV/0!	#DIV/0!
Solyc01g017380	0	0	0	0	0.289316	0	#DIV/0!	0.42265	#DIV/0!	0	0	0.347474	0.332695	0	0	-0.0627059	0.976966	FALSE
Solyc01g017390	0	0	0	0	0	0	#DIV/0!	#DIV/0!	#DIV/0!	0	0	0	0	0	0	#DIV/0!	#DIV/0!	#DIV/0!
Solyc01g017400	0	0	0	0	0	0	#DIV/0!	#DIV/0!	#DIV/0!	0	0	0	0	0	0	#DIV/0!	#DIV/0!	#DIV/0!
Solyc01g017410	0.151874	0	0.144912	0.143126	0	0.137663	-0.0799312	0.9414	FALSE	0	0	0	0	0	0	#DIV/0!	#DIV/0!	#DIV/0!
Solyc01g017420	0	0	0	0	0	0	#DIV/0!	#DIV/0!	#DIV/0!	0	0	0	0	0	0	#DIV/0!	#DIV/0!	#DIV/0!
Solyc01g017430	0	0	0	0	0	0	#DIV/0!	#DIV/0!	#DIV/0!	0	0	0	0	0	0	#DIV/0!	#DIV/0!	#DIV/0!
Solyc01g017440	0	0	0	0	0	0	#DIV/0!	#DIV/0!	#DIV/0!	0	0	0	0	0	0	#DIV/0!	#DIV/0!	#DIV/0!
Solyc01g017450	0	0	0	0	0	0	#DIV/0!	#DIV/0!	#DIV/0!	0	0	0	0	0	0	#DIV/0!	#DIV/0!	#DIV/0!
Solyc01g017460	0	0	0	0	0	0	#DIV/0!	#DIV/0!	#DIV/0!	0	0	0	0	0	0	#DIV/0!	#DIV/0!	#DIV/0!
Solyc01g017470	0	0	0	0	0	0	#DIV/0!	#DIV/0!	#DIV/0!	0	0	0	0	0	0	#DIV/0!	#DIV/0!	#DIV/0!
Solyc01g017480	0	0	0	0	0	0	#DIV/0!	#DIV/0!	#DIV/0!	0	0	0	0	0	0	#DIV/0!	#DIV/0!	#DIV/0!
Solyc01g017490	0	0	0	0	0.248811	0.229898	#DIV/0!	0.18414	#DIV/0!	0	0	0.298828	0.572235	0	0.558645	1.92006	0.283261	FALSE
Solyc01g017500	0	0	0	0	0	0	#DIV/0!	#DIV/0!	#DIV/0!	0	0	0	0	0	0	#DIV/0!	#DIV/0!	#DIV/0!
Solyc01g017510	0	0	0	0	0	0	#DIV/0!	#DIV/0!	#DIV/0!	0	0	0	0	0	0	#DIV/0!	#DIV/0!	#DIV/0!
Solyc01g017520	0	0	0	0	0	0	#DIV/0!	#DIV/0!	#DIV/0!	0	0	0	0	0	0	#DIV/0!	#DIV/0!	#DIV/0!
Solyc01g017530	0	0.128295	0	0	0	0	#NUM!	0.42265	#NUM!	0	0	0	0	0	0	#DIV/0!	#DIV/0!	#DIV/0!
Solyc01g017540	0	0	0	0	0	0	#DIV/0!	#DIV/0!	#DIV/0!	0	0	0	0	0	0	#DIV/0!	#DIV/0!	#DIV/0!
Solyc01g017550	0	0	0	0.277932	0	0	#DIV/0!	0.42265	#DIV/0!	0	0	0	0	0	0	#DIV/0!	#DIV/0!	#DIV/0!
Solyc01g017560	0	0	0	0	0	0	#DIV/0!	#DIV/0!	#DIV/0!	0	0.205735	0.626912	0.200082	0.594829	0.976652	1.08925	0.34381	FALSE
Solyc01g017570	0	0	0	0	0	0	#DIV/0!	#DIV/0!	#DIV/0!	0	0	0	0	0	0	#DIV/0!	#DIV/0!	#DIV/0!
Solyc01g017580	0	0	0	0	0	0	#DIV/0!	#DIV/0!	#DIV/0!	0	0	0	0	0	0	#DIV/0!	#DIV/0!	#DIV/0!
Solyc01g017590	0	0	0	0	0	0	#DIV/0!	#DIV/0!	#DIV/0!	0	0	0	0	0	0	#DIV/0!	#DIV/0!	#DIV/0!
Solyc01g017600	6.996	2.82171	3.64108	4.1411	3.6868	5.34564	-0.030906	0.949656	FALSE	0.0746862	0.0670671	0.204366	0	0.0646356	0.127351	-0.850264	0.425692	FALSE
Solyc01g017610	0	0	0	0	0	0	#DIV/0!	#DIV/0!	#DIV/0!	0	0	0	0	0	0	#DIV/0!	#DIV/0!	#DIV/0!
Solyc01g017620	0	0	0	0	0	0	#DIV/0!	#DIV/0!	#DIV/0!	0	0	0	0	0	0	#DIV/0!	#DIV/0!	#DIV/0!
Solyc01g017630	0	0	0	0	0	0	#DIV/0!	#DIV/0!	#DIV/0!	0	0	0	0	0	0	#DIV/0!	#DIV/0!	#DIV/0!
Solyc01g017640	0	0	0	0	0	0	#DIV/0!	#DIV/0!	#DIV/0!	0	0	0	0	0	0	#DIV/0!	#DIV/0!	#DIV/0!
Solyc01g017650	0	0	0	0	0	0	#DIV/0!	#DIV/0!	#DIV/0!	0	0	0	0	0	0	#DIV/0!	#DIV/0!	#DIV/0!
Solyc01g017660	0	0	0	0	0	0	#DIV/0!	#DIV/0!	#DIV/0!	0	0	0	0	0	0	#DIV/0!	#DIV/0!	#DIV/0!
Solyc01g017670	0	0	0	0	0	0	#DIV/0!	#DIV/0!	#DIV/0!	0	0	0	0	0	0	#DIV/0!	#DIV/0!	#DIV/0!
Solyc01g017680	0	0	0	0	0	0	#DIV/0!	#DIV/0!	#DIV/0!	0	0	0	0	0	0	#DIV/0!	#DIV/0!	#DIV/0!
Solyc01g017690	0	0	0	0	0	0	#DIV/0!	#DIV/0!	#DIV/0!	0	0	0	0	0	0	#DIV/0!	#DIV/0!	#DIV/0!
Solyc01g017700	0	0	0	0	0	0	#DIV/0!	#DIV/0!	#DIV/0!	0	0	0	0	0	0	#DIV/0!	#DIV/0!	#DIV/0!
Solyc01g017710	0.487748	2.97546	2.32695	2.75794	1.43545	4.86322	0.645368	0.435059	FALSE	0	0	0	0	0	0	#DIV/0!	#DIV/0!	#DIV/0!
Solyc01g017720	4.75554	0.805854	0	2.61429	1.1663	2.51451	0.178782	0.886337	FALSE	0	0	0	0	0	0	#DIV/0!	#DIV/0!	#DIV/0!
Solyc01g017730	3.2241	0.874146	1.6407	1.0128	0.632571	1.94829	-0.675332	0.431483	FALSE	0	0	0	0	0	0	#DIV/0!	#DIV/0!	#DIV/0!
Solyc01g017740	0	0	0	0	0.253889	0	#DIV/0!	0.42265	#DIV/0!	0	0.300205	0	0	0	0	#NUM!	0.42265	#NUM!
Solyc01g017750	0	0	0	0	0	0	#DIV/0!	#DIV/0!	#DIV/0!	0.642399	0.576865	0.195312	0.37401	0.555951	1.46051	0.756925	0.444394	FALSE
Solyc01g017760	0	0	0	0	0	0	#DIV/0!	#DIV/0!	#DIV/0!	0	0	0	0	0	0	#DIV/0!	#DIV/0!	#DIV/0!
Solyc01g017770	0	0	0	0	0	0	#DIV/0!	#DIV/0!	#DIV/0!	0	0	0	0	0	0	#DIV/0!	#DIV/0!	#DIV/0!
Solyc01g017780	0	0	0	0	0	0	#DIV/0!	#DIV/0!	#DIV/0!	0	0.11911	0	0	0.0573958	0.056543	-0.0640324	0.971324	FALSE
Solyc01g017790	0	0	0	0	0	0	#DIV/0!	#DIV/0!	#DIV/0!	0	0	0	0	0	0	#DIV/0!	#DIV/0!	#DIV/0!
Solyc01g017800	0	0	0	0	0	0	#DIV/0!	#DIV/0!	#DIV/0!	0	0	0	0	0	0	#DIV/0!	#DIV/0!	#DIV/0!
Solyc01g017810	0	0	0	0	0	0	#DIV/0!	#DIV/0!	#DIV/0!	0	0	0	0	0	0	#DIV/0!	#DIV/0!	#DIV/0!
Solyc01g017820	0	0	0	0	0	0	#DIV/0!	#DIV/0!	#DIV/0!	0	0	0	0	0	0	#DIV/0!	#DIV/0!	#DIV/0!
Solyc01g017830	0	0	0.0796062	0	0	0	#NUM!	0.42265	#NUM!	0	0	0	0	0	0	#DIV/0!	#DIV/0!	#DIV/0!
Solyc01g017840	0.0640477	0	0	0.0603589	0	0.058055	0.886618	0.56715	FALSE	0	0	0	0	0	0	#DIV/0!	#DIV/0!	#DIV/0!
Solyc01g017850	0	0	0	0	0.0328681	0.0303696	#DIV/0!	0.18414	#DIV/0!	0.0432792	0	0	0	0	0	#NUM!	0.42265	#NUM!
Solyc01g017860	2.90169	0.327805	2.46105	7.89985	5.69314	4.0914	1.63584	0.0477761	TRUE	4.58117	6.73172	3.41879	3.63709	9.7315	7.10142	0.474589	0.410095	FALSE
Solyc01g017870	0	0.289745	0	0	0	0.258312	-0.16567	0.939398	FALSE	0	0	0	0	0	0	#DIV/0!	#DIV/0!	#DIV/0!
Solyc01g017880	0	0	0	0	0	0	#DIV/0!	#DIV/0!	#DIV/0!	0	0	0	0	0	0	#DIV/0!	#DIV/0!	#DIV/0!
Solyc01g017890	0	0	0	0	0	0	#DIV/0!	#DIV/0!	#DIV/0!	0	0	0	0	0	0	#DIV/0!	#DIV/0!	#DIV/0!
Solyc01g017900	0	0	0	0	0	0	#DIV/0!	#DIV/0!	#DIV/0!	0	0	0	0	0	0	#DIV/0!	#DIV/0!	#DIV/0!
Solyc01g017910	0	0	0	0	0	0	#DIV/0!	#DIV/0!	#DIV/0!	0	0	0	0	0	0	#DIV/0!	#DIV/0!	#DIV/0!
Solyc01g017920	0	0	0	0	0	0	#DIV/0!	#DIV/0!	#DIV/0!	0	0	0	0	0	0	#DIV/0!	#DIV/0!	#DIV/0!
Solyc01g017930	0	0	0	0	0	0	#DIV/0!	#DIV/0!	#DIV/0!	0	0	0	0	0	0	#DIV/0!	#DIV/0!	#DIV/0!
Solyc01g017940	0	0	0	0	0	0	#DIV/0!	#DIV/0!	#DIV/0!	0	0	0	0	0	0	#DIV/0!	#DIV/0!	#DIV/0!
Solyc01g017950	0	0	0	0	0	0	#DIV/0!	#DIV/0!	#DIV/0!	0	0	0	0	0	0	#DIV/0!	#DIV/0!	#DIV/0!
Solyc01g017960	0	0	0	0	0	0	#DIV/0!	#DIV/0!	#DIV/0!	0	0	0	0	0	0	#DIV/0!	#DIV/0!	#DIV/0!
Solyc01g017970	0	0	0	0	0	0	#DIV/0!	#DIV/0!	#DIV/0!	0	0	0	0	0	0	#DIV/0!	#DIV/0!	#DIV/0!
Solyc01g017980	0	0	0	0	0	0	#DIV/0!	#DIV/0!	#DIV/0!	0	0	0	0	0	0	#DIV/0!	#DIV/0!	#DIV/0!
Solyc01g017990	0	0	0	0	0	0	#DIV/0!	#DIV/0!	#DIV/0!	0	0	0	0	0	0	#DIV/0!	#DIV/0!	#DIV/0!
Solyc01g018000	0	0	0	0	0	0	#DIV/0!	#DIV/0!	#DIV/0!	0	0	0	0	0	0	#DIV/0!	#DIV/0!	#DIV/0!
Solyc01g018010	0	0	0	0	0	0	#DIV/0!	#DIV/0!	#DIV/0!	0	0	0	0	0	0	#DIV/0!	#DIV/0!	#DIV/0!
Solyc01g018020	7.596	7.55948	8.04629	8.06848	6.82021	6.47681	-0.118951	0.333219	FALSE	0.582072	1.79209	0.530912	1.88809	2.95049	2.55219	1.34715	0.0482707	TRUE
Solyc01g018040	0.134195	0	0	0	0	0	#NUM!	0.42265	#NUM!	0	0	0	0	0	0	#DIV/0!	#DIV/0!	#DIV/0!
Solyc01g018050	0	0	0	0	0	0	#DIV/0!	#DIV/0!	#DIV/0!	0	0	0	0	0	0	#DIV/0!	#DIV/0!	#DIV/0!
Solyc01g018060	0	0	0	0	0	0	#DIV/0!	#DIV/0!	#DIV/0!	0	0	0	0	0	0	#DIV/0!	#DIV/0!	#DIV/0!
Solyc01g018070	0	0	0	0	0	0	#DIV/0!	#DIV/0!	#DIV/0!	0	0	0	0	0	0	#DIV/0!	#DIV/0!	#DIV/0!
Solyc01g018080	0	0	0	0	0	0	#DIV/0!	#DIV/0!	#DIV/0!	0	0	0	0	0	0	#DIV/0!	#DIV/0!	#DIV/0!
Solyc01g018090	0	0	0.242003	0.239021	0	0	-0.0178861	0.993426	FALSE	0	0	1.19531	0.286118	0.56707	0.279323	-0.0778624	0.963459	FALSE
Solyc01g018100	0	0	0	0	0	0	#DIV/0!	#DIV/0!	#DIV/0!	0	0	0	0	0	0	#DIV/0!	#DIV/0!	#DIV/0!
Solyc01g019100	0	0	0	0	0	0	#DIV/0!	#DIV/0!	#DIV/0!	0	0	0	0	0	0	#DIV/0!	#DIV/0!	#DIV/0!
Solyc01g020100	0	0	0	0	0	0	#DIV/0!	#DIV/0!	#DIV/0!	0	0	0	0	0	0	#DIV/0!	#DIV/0!	#DIV/0!
Solyc01g020110	0	0	0	0	0	0	#DIV/0!	#DIV/0!	#DIV/0!	0	0	0	0	0	0	#DIV/0!	#DIV/0!	#DIV/0!
Solyc01g020120	0	0	0	0	0	0	#DIV/0!	#DIV/0!	#DIV/0!	0	0.392268	0	0	0.189023	0.558645	0.930559	0.603854	FALSE
Solyc01g020130	1.03994	0.704893	1.32302	1.30672	0.765138	2.59224	0.604369	0.434103	FALSE	4.02999	4.52359	3.67579	3.03063	1.64696	2.57689	-0.753406	0.0345383	FALSE
Solyc01g020140	0.140905	0.143263	0	0.13279	0.276457	0	0.526227	0.681564	FALSE	0	0	0	0	0	0	#DIV/0!	#DIV/0!	#DIV/0!
Solyc01g020150	0.618607	0.943439	0.885376	1.16596	0.303429	1.68218	0.364804	0.622649	FALSE	0.399541	1.07635	0.728848	0.348924	1.72887	1.02191	0.491527	0.550909	FALSE
Solyc01g020160	0	0.6698	0.314289	0	0.323132	1.19427	0.624744	0.690177	FALSE	0.425485	0.764159	0	0.371581	0	0.362757	-0.696013	0.588935	FALSE
Solyc01g020170	0	0	0	0	0	0	#DIV/0!	#DIV/0!	#DIV/0!	0	0	0	0	0	0	#DIV/0!	#DIV/0!	#DIV/0!
Solyc01g020180	0	0	0	0	0	0	#DIV/0!	#DIV/0!	#DIV/0!	0	0	0	0	0	0	#DIV/0!	#DIV/0!	#DIV/0!
Solyc01g020190	2.24616	2.28375	2.679	1.71989	1.5149	3.69024	-0.0579591	0.904996	FALSE	6.16561	7.97925	6.45071	9.02696	8.47466	10.9771	0.467549	0.0545418	FALSE
Solyc01g020200	0	0.165303	0	0	0	0	#NUM!	0.42265	#NUM!	0	0	0	0	0	0	#DIV/0!	#DIV/0!	#DIV/0!
Solyc01g020210	0	0	0	0	0	0	#DIV/0!	#DIV/0!	#DIV/0!	0	0	0	0	0	0	#DIV/0!	#DIV/0!	#DIV/0!
Solyc01g020220	2.17635	2.72341	3.91358	4.02313	5.25542	4.09719	0.601857	0.0832822	FALSE	21.8416	27.5753	22.9792	20.4909	33.313	27.4713	0.166907	0.524993	FALSE
Solyc01g020230	0.528394	1.88033	2.52086	2.73878	1.55507	1.91581	0.333051	0.573547	FALSE	13.3097	15.9359	15.8752	10.7294	20.9698	18.0396	0.140578	0.668874	FALSE
Solyc01g020240	4.37553	7.22199	5.6389	7.17599	9.58825	7.0566	0.466765	0.132775	FALSE	19.7455	21.4224	20.8889	21.6031	28.65	31.416	0.396198	0.151168	FALSE
Solyc01g020250	0.596774	0.30338	0	0.140601	0.14636	0.135234	-1.09227	0.452724	FALSE	0	0	0	0	0	0	#DIV/0!	#DIV/0!	#DIV/0!
Solyc01g020260	2.20547	1.12119	6.31312	0	2.16358	4.99777	-0.428768	0.719683	FALSE	0	0	0	0	0	0	#DIV/0!	#DIV/0!	#DIV/0!
Solyc01g020270	0	0.599705	0	0.111173	0.231453	0.106929	-0.415758	0.827518	FALSE	0.152383	0.136838	0.13899	0	0.131877	0	-1.69913	0.152096	FALSE
Solyc01g020280	0	0	0	0	0	0	#DIV/0!	#DIV/0!	#DIV/0!	0	0	0	0	0	0	#DIV/0!	#DIV/0!	#DIV/0!
Solyc01g020290	0	0	0	0	0	0	#DIV/0!	#DIV/0!	#DIV/0!	0	0	0	0	0	0	#DIV/0!	#DIV/0!	#DIV/0!
Solyc01g020300	0	0	0	0	0	0	#DIV/0!	#DIV/0!	#DIV/0!	0	0	0	0	0	0	#DIV/0!	#DIV/0!	#DIV/0!
Solyc01g020310	0	0	0	0	0	0.383163	#DIV/0!	0.42265	#DIV/0!	0	0	0	0	0	0	#DIV/0!	#DIV/0!	#DIV/0!
Solyc01g020320	4.21155	4.28203	4.42035	7.93797	4.40699	8.01673	0.656929	0.172007	FALSE	13.4193	16.1213	15.8787	19.0041	21.1867	17.0067	0.332647	0.0634407	FALSE
Solyc01g020330	0	0	0	0	0	0	#DIV/0!	#DIV/0!	#DIV/0!	0	0	0	0	0	0	#DIV/0!	#DIV/0!	#DIV/0!
Solyc01g020340	0.335193	0.340802	0.266523	0.157943	0.602847	0.455744	0.368187	0.55935	FALSE	0	0	0	0	0.0624526	0.12305	#DIV/0!	0.223864	#DIV/0!
Solyc01g020350	0	0	0	0	0	0	#DIV/0!	#DIV/0!	#DIV/0!	0	0	0	0	0	0	#DIV/0!	#DIV/0!	#DIV/0!
Solyc01g020360	0	0	0	0	0	0	#DIV/0!	#DIV/0!	#DIV/0!	0	0	0	0	0	0	#DIV/0!	#DIV/0!	#DIV/0!
Solyc01g020370	0	0.0769771	0	0	0	0	#NUM!	0.42265	#NUM!	8.41063	8.60648	6.95778	8.19919	14.5576	11.0895	0.497475	0.209629	FALSE
Solyc01g020380	0.0792591	0	0	0	0	0	#NUM!	0.42265	#NUM!	0.307147	0.0919378	0.186767	0.0894118	0.177209	0.174577	-0.409111	0.535839	FALSE
Solyc01g020390	0	0	0	0	0	0	#DIV/0!	#DIV/0!	#DIV/0!	0	0	0	0	0	0	#DIV/0!	#DIV/0!	#DIV/0!
Solyc01g020400	0	0	0	0	0	0	#DIV/0!	#DIV/0!	#DIV/0!	0	0	0	0	0	0	#DIV/0!	#DIV/0!	#DIV/0!
Solyc01g020410	0	0	0	0	0	0	#DIV/0!	#DIV/0!	#DIV/0!	0	0	0	0	0	0	#DIV/0!	#DIV/0!	#DIV/0!
Solyc01g020430	0	0	0	0	0	0	#DIV/0!	#DIV/0!	#DIV/0!	0	0	0	0	0	0	#DIV/0!	#DIV/0!	#DIV/0!
Solyc01g020440	4.92203	4.82776	5.46993	12.8242	7.78246	12.3347	1.11396	0.0644344	FALSE	9.79878	9.87387	10.8479	10.4518	15.6009	16.7721	0.488667	0.165529	FALSE
Solyc01g020450	0	0	0	0	0	0	#DIV/0!	#DIV/0!	#DIV/0!	0	0	0	0	0	0	#DIV/0!	#DIV/0!	#DIV/0!
Solyc01g020460	0	0	0.0920163	0	0	0	#NUM!	0.42265	#NUM!	0	0	0	0	0	0.106206	#DIV/0!	0.42265	#DIV/0!
Solyc01g020470	0	0	0	0	0	0	#DIV/0!	#DIV/0!	#DIV/0!	0	0	0	0	0	0	#DIV/0!	#DIV/0!	#DIV/0!
Solyc01g020480	0	0	0	0	0	0	#DIV/0!	#DIV/0!	#DIV/0!	0	0	0	0	0	0	#DIV/0!	#DIV/0!	#DIV/0!
Solyc01g020490	0	0	0	0	0	0	#DIV/0!	#DIV/0!	#DIV/0!	0	0	0	0	0	0	#DIV/0!	#DIV/0!	#DIV/0!
Solyc01g020500	0	1.68178	1.05219	0	0	0	#NUM!	0.204329	#NUM!	0	0	0.649626	1.24399	1.84914	0.607223	2.50998	0.0860183	FALSE
Solyc01g020510	0	0	0	0	0	0	#DIV/0!	#DIV/0!	#DIV/0!	0	0	0	0	0	0	#DIV/0!	#DIV/0!	#DIV/0!
Solyc01g020520	3.66763	3.19629	4.33272	6.96764	4.74017	5.80461	0.645313	0.0622933	FALSE	4.36163	3.57903	3.08659	4.59715	5.20646	5.12911	0.437403	0.0527541	FALSE
Solyc01g020530	0	0	0	0	0	0	#DIV/0!	#DIV/0!	#DIV/0!	0	0	0	0	0	0	#DIV/0!	#DIV/0!	#DIV/0!
Solyc01g020550	0	0	0	0	0	0	#DIV/0!	#DIV/0!	#DIV/0!	0	0	0	0	0	0	#DIV/0!	#DIV/0!	#DIV/0!
Solyc01g020560	0	0	0	0	0	0	#DIV/0!	#DIV/0!	#DIV/0!	0	0	0	0	0	0	#DIV/0!	#DIV/0!	#DIV/0!
Solyc01g020570	0	0	0	0	0	0	#DIV/0!	#DIV/0!	#DIV/0!	0	0	0	0	0	0	#DIV/0!	#DIV/0!	#DIV/0!
Solyc01g020580	0	0	0	0	0	0	#DIV/0!	#DIV/0!	#DIV/0!	0	0	0	0	0	0	#DIV/0!	#DIV/0!	#DIV/0!
Solyc01g020590	0	0	0	0	0	0	#DIV/0!	#DIV/0!	#DIV/0!	0	0	0	0	0	0	#DIV/0!	#DIV/0!	#DIV/0!
Solyc01g020600	0	0	0	0	0	0	#DIV/0!	#DIV/0!	#DIV/0!	0	0	0	0	0	0	#DIV/0!	#DIV/0!	#DIV/0!
Solyc01g021600	0.889349	0.20094	0.282861	0.279375	0	0.179141	-1.58244	0.294277	FALSE	1.78704	1.83398	2.44496	1.56064	6.18622	3.59129	0.902374	0.31889	FALSE
Solyc01g021610	0	0	0	0	0	0	#DIV/0!	#DIV/0!	#DIV/0!	0	0	0	0	0	0	#DIV/0!	#DIV/0!	#DIV/0!
Solyc01g021620	0	0	0	0	0	0	#DIV/0!	#DIV/0!	#DIV/0!	0	0	0	0	0	0	#DIV/0!	#DIV/0!	#DIV/0!
Solyc01g021630	0	0	0.428324	0	0	0	#NUM!	0.42265	#NUM!	0.289932	0.260355	0	1.26601	1.00366	0.741564	2.4521	0.015326	TRUE
Solyc01g021640	13.3155	8.8241	9.26417	9.37411	7.6976	10.2376	-0.201544	0.459187	FALSE	8.0882	7.67681	7.75085	7.28706	6.86686	7.89959	-0.0926254	0.241128	FALSE
Solyc01g021650	0	0	0	0	0	0	#DIV/0!	#DIV/0!	#DIV/0!	0	0	0	0	0	0	#DIV/0!	#DIV/0!	#DIV/0!
Solyc01g021660	0	0	0	0	0.108179	0	#DIV/0!	0.42265	#DIV/0!	0	0	0	0	0	0	#DIV/0!	#DIV/0!	#DIV/0!
Solyc01g021670	54.6278	58.1454	62.8277	132.726	118.425	133.407	1.1309	0.00121775	TRUE	104.115	114.003	111.055	123.251	146.811	147.45	0.342973	0.0522895	FALSE
Solyc01g021680	0	0	0.366671	0	0	0	#NUM!	0.42265	#NUM!	0	0	0	0.433512	0	0	#DIV/0!	0.42265	#DIV/0!
Solyc01g021690	0.190699	0.581669	0.181957	0	0.374153	0.172855	-0.802918	0.471962	FALSE	0	0	0	0	0	0	#DIV/0!	#DIV/0!	#DIV/0!
Solyc01g021700	0	0	0	0	0	0	#DIV/0!	#DIV/0!	#DIV/0!	0	0	0	0	0	0	#DIV/0!	#DIV/0!	#DIV/0!
Solyc01g021710	0	0	0	0	0	0	#DIV/0!	#DIV/0!	#DIV/0!	0	0	0	0	0	0	#DIV/0!	#DIV/0!	#DIV/0!
Solyc01g021720	1.45764	1.77844	1.94715	2.1979	6.29178	2.6425	1.10281	0.265062	FALSE	0	0	0	0.328871	0.325902	0	#DIV/0!	0.183512	#DIV/0!
Solyc01g021730	0.285511	0.798294	0.272423	1.6144	1.12035	1.09989	1.49949	0.026758	TRUE	0.184403	0.0827958	0.168196	0.322084	0.319176	0.157217	0.874927	0.144321	FALSE
Solyc01g021740	0	0	0	0	0	0	#DIV/0!	#DIV/0!	#DIV/0!	0	0	0	0	0	0	#DIV/0!	#DIV/0!	#DIV/0!
Solyc01g022740	1.94882	2.58448	1.81906	3.753	2.32741	2.4961	0.4331	0.239845	FALSE	2.29847	2.21142	3.49409	3.39327	3.69416	3.63928	0.422418	0.154016	FALSE
Solyc01g022750	33.5592	30.3654	32.8265	42.9641	26.1925	44.6722	0.234516	0.436822	FALSE	79.8838	71.8569	92.2595	70.2397	68.7799	69.0364	-0.22991	0.180258	FALSE
Solyc01g022760	0	0	0	0	0	0	#DIV/0!	#DIV/0!	#DIV/0!	0	0	0	0	0	0	#DIV/0!	#DIV/0!	#DIV/0!
Solyc01g022770	0	0	0	0	0	0	#DIV/0!	#DIV/0!	#DIV/0!	0	0	0	0	0	0	#DIV/0!	#DIV/0!	#DIV/0!
Solyc01g022780	0	0	0	0	0	0	#DIV/0!	#DIV/0!	#DIV/0!	0	0	0	0	0	0	#DIV/0!	#DIV/0!	#DIV/0!
Solyc01g022790	0	0	0	0	0	0	#DIV/0!	#DIV/0!	#DIV/0!	0	0	0	0	0	0	#DIV/0!	#DIV/0!	#DIV/0!
Solyc01g028800	13.912	7.71534	8.93649	9.66393	6.13645	10.6273	-0.209773	0.589704	FALSE	20.62	13.6792	19.452	18.7789	18.5712	15.8484	-0.0149121	0.942724	FALSE
Solyc01g028810	66.5734	110.331	113.586	165.513	200.23	135.828	0.787965	0.0449142	FALSE	110.142	114.836	138.706	127.059	177.213	140.652	0.290868	0.210575	FALSE
Solyc01g028830	4.49182	6.08931	5.67127	9.02209	7.43319	11.2687	0.77048	0.0583892	FALSE	9.43602	6.47348	13.0436	11.0557	14.6079	12.9917	0.416948	0.22895	FALSE
Solyc01g028840	0	0	0	0	0	0	#DIV/0!	#DIV/0!	#DIV/0!	0	0	0	0	0	0	#DIV/0!	#DIV/0!	#DIV/0!
Solyc01g028850	0	0	0	0	0	0	#DIV/0!	#DIV/0!	#DIV/0!	0	0	0	0	0	0	#DIV/0!	#DIV/0!	#DIV/0!
Solyc01g028860	67.4598	38.0854	52.8353	60.6663	39.8024	47.473	-0.0983666	0.757293	FALSE	83.2284	66.4189	70.628	83.579	68.7064	69.731	0.0113586	0.9376	FALSE
Solyc01g028870	4.69944	5.26126	5.79396	11.1963	10.1527	10.8647	1.0319	0.000241356	TRUE	7.23	9.00365	8.46091	11.1389	17.6496	13.1423	0.763819	0.0873115	FALSE
Solyc01g028880	0	0	0	0	0	0	#DIV/0!	#DIV/0!	#DIV/0!	0	0	0	0	0	0	#DIV/0!	#DIV/0!	#DIV/0!
Solyc01g028890	0	0	0	0	0	0	#DIV/0!	#DIV/0!	#DIV/0!	0	0	0	0	0	0	#DIV/0!	#DIV/0!	#DIV/0!
Solyc01g028900	327.574	192.289	178.459	220.457	144.381	207.185	-0.287819	0.486801	FALSE	309.957	309.888	304.66	270.689	260.944	281.29	-0.185563	0.0174327	FALSE
Solyc01g028910	0	0	0	0	0	0	#DIV/0!	#DIV/0!	#DIV/0!	0	0.432649	0.439453	1.26228	0	0	0.533469	0.792924	FALSE
Solyc01g028920	0	0	0	0	0	0	#DIV/0!	#DIV/0!	#DIV/0!	0	0	0	0	0	0	#DIV/0!	#DIV/0!	#DIV/0!
Solyc01g028930	43.5472	32.7407	33.3186	39.6946	30.7904	34.4846	-0.0623612	0.742231	FALSE	50.1966	44.997	50.5072	48.5123	47.5427	42.1228	-0.0764826	0.401886	FALSE
Solyc01g028940	0	0	0	0	0	0	#DIV/0!	#DIV/0!	#DIV/0!	0	0	0	0	0	0	#DIV/0!	#DIV/0!	#DIV/0!
Solyc01g028950	0	0	0	0	0	0	#DIV/0!	#DIV/0!	#DIV/0!	0	0	0	0	0	0	#DIV/0!	#DIV/0!	#DIV/0!
Solyc01g028960	0	0	0	0	0	0	#DIV/0!	#DIV/0!	#DIV/0!	0	0	0	0	0	0	#DIV/0!	#DIV/0!	#DIV/0!
Solyc01g028970	0	0.182565	0.0428324	0.0423046	0.0440374	0.0406898	-0.827281	0.6123	FALSE	0	0.052071	0.15867	0.253202	0.15055	0	0.937998	0.508	FALSE
Solyc01g028980	0	0	0	0	0	0	#DIV/0!	#DIV/0!	#DIV/0!	0	0	0	0	0	0	#DIV/0!	#DIV/0!	#DIV/0!
Solyc01g033980	3.18935	4.32362	3.6228	7.87195	4.91663	5.09354	0.683317	0.131879	FALSE	1.96182	1.93785	0.894694	1.02797	1.52803	1.00355	-0.429642	0.372426	FALSE
Solyc01g033990	0	0	0	0	0	0	#DIV/0!	#DIV/0!	#DIV/0!	0	0	0	0	0	0	#DIV/0!	#DIV/0!	#DIV/0!
Solyc01g034000	0	0	0	0	0	0	#DIV/0!	#DIV/0!	#DIV/0!	0	0.0408046	0.0414463	0	0	0.038741	-1.08617	0.484365	FALSE
Solyc01g034010	0	0.0486553	0	0	0	0	#NUM!	0.42265	#NUM!	0	0.0555096	0.0563826	0.0539845	0	0	-1.05149	0.497818	FALSE
Solyc01g034020	8.56953	17.0374	17.2388	24.7937	21.6862	24.1937	0.722021	0.0709295	FALSE	31.5167	29.7578	37.0427	44.026	38.1369	38.2315	0.292253	0.0670696	FALSE
Solyc01g034030	0	0	0	0	0	0	#DIV/0!	#DIV/0!	#DIV/0!	0	0	0	0	0	0	#DIV/0!	#DIV/0!	#DIV/0!
Solyc01g034040	0	0	0	0	0	0	#DIV/0!	#DIV/0!	#DIV/0!	0	0	0.042267	0	0	0	#NUM!	0.42265	#NUM!
Solyc01g034050	0	0	0	0	0	0	#DIV/0!	#DIV/0!	#DIV/0!	0.219881	0.19745	0	0.192025	0	0	-1.1199	0.472652	FALSE
Solyc01g034060	0	0	0	0	0	0	#DIV/0!	#DIV/0!	#DIV/0!	0	0	0.269214	0	0	0.251642	-0.0973826	0.964263	FALSE
Solyc01g034070	0	0	0	0	0	0	#DIV/0!	#DIV/0!	#DIV/0!	4.64714	3.96441	3.17902	2.84088	6.63593	6.14113	0.405571	0.400488	FALSE
Solyc01g034080	2.80015	6.78902	3.28836	3.95831	2.48283	3.66079	-0.350225	0.546841	FALSE	1.25206	2.3736	1.3958	1.64017	2.46814	2.37217	0.367992	0.334636	FALSE
Solyc01g034090	0	0	0	0	0	0	#DIV/0!	#DIV/0!	#DIV/0!	0	0	0	0	0	0	#DIV/0!	#DIV/0!	#DIV/0!
Solyc01g034100	0	0	0	0	0	0	#DIV/0!	#DIV/0!	#DIV/0!	0.0689734	0	0.0629111	0	0	0	#NUM!	0.184365	#NUM!
Solyc01g034110	0	0	0	0	0	0	#DIV/0!	#DIV/0!	#DIV/0!	0	0	0	0	0	0	#DIV/0!	#DIV/0!	#DIV/0!
Solyc01g034120	0	0	0	0	0	0	#DIV/0!	#DIV/0!	#DIV/0!	0	0	0	0	0	0	#DIV/0!	#DIV/0!	#DIV/0!
Solyc01g034130	0.138848	0.235286	0.0441611	0.261702	0.0454035	0.0839042	-0.0973158	0.921487	FALSE	0.119571	0.107373	0	0	0	0	#NUM!	0.18468	#NUM!
Solyc01g034140	0	0	0	0	0	0	#DIV/0!	#DIV/0!	#DIV/0!	0.877563	0	0.266811	0	0	0.49879	-1.19805	0.530005	FALSE
Solyc01g034150	17.6315	16.0757	15.2793	25.2259	18.4211	19.8016	0.373202	0.135344	FALSE	10.4514	9.34613	9.01647	10.5345	10.8163	11.9551	0.209004	0.0712879	FALSE
Solyc01g034160	0.0865628	0.176023	0.495569	0.489463	0.339674	0.392317	0.688036	0.340691	FALSE	4.24904	4.41804	1.63182	3.41779	3.87079	2.57396	-0.0624599	0.892284	FALSE
Solyc01g034170	0	0	0	0	0	0	#DIV/0!	#DIV/0!	#DIV/0!	0	0	0	0	0	0	#DIV/0!	#DIV/0!	#DIV/0!
Solyc01g034180	0	0	0	0	0	0	#DIV/0!	#DIV/0!	#DIV/0!	0	0	0	0	0	0	#DIV/0!	#DIV/0!	#DIV/0!
Solyc01g034190	0	0	0	0	0	0	#DIV/0!	#DIV/0!	#DIV/0!	0	0	0	0	0	0	#DIV/0!	#DIV/0!	#DIV/0!
Solyc01g034200	0	0	0	0	0	0	#DIV/0!	#DIV/0!	#DIV/0!	0	0	0	0	0	0	#DIV/0!	#DIV/0!	#DIV/0!
Solyc01g034210	0	0	0	0	0	0	#DIV/0!	#DIV/0!	#DIV/0!	0	0	0	0	0	0	#DIV/0!	#DIV/0!	#DIV/0!
Solyc01g034220	0	0	0	0	0	0	#DIV/0!	#DIV/0!	#DIV/0!	0	0	0	0	0	0	#DIV/0!	#DIV/0!	#DIV/0!
Solyc01g035220	0	0	0	0	0	0	#DIV/0!	#DIV/0!	#DIV/0!	0	0	0	0	0	0	#DIV/0!	#DIV/0!	#DIV/0!
Solyc01g038220	0	0	0	0.109142	0	0	#DIV/0!	0.42265	#DIV/0!	0	0	0	0	0	0	#DIV/0!	#DIV/0!	#DIV/0!
[truncated: 32,726 more rows]
