# Supplementary material for: Dissection of the style’s response to pollination using transcriptome profiling in self-compatible (Solanum pimpinellifolium) and self-incompatible (Solanum chilense) tomato species
Source: BMC Plant Biol. 2015 May 15;15:119. doi: 10.1186/s12870-015-0492-7 (PMC4431037; doi:10.1186/s12870-015-0492-7)
Supplement: Additional file 2: Table S2. — List of differentially expressed genes for SI and SC compared with self-pollinated and unpollinated styles. [file 12870_2015_492_MOESM2_ESM.xlsx]

## Sheet: SCPvsSCUP
Gene	SCP1	SCP2	SCP3	SCUP1	SCUP2	SCUP3	log2(fold-changes)	p value	Significant
Solyc09g075330	18.8629	16.0685	10.0936	0.240222	0.500123	0.462106	-5.22667	0.0298443	TRUE
Solyc12g099730	2.91833	5.39484	4.70842	0	0.20821	0.144287	-5.20715	0.0285056	TRUE
Solyc08g068630	3.7682	6.55735	4.63263	0.0682917	0.213267	0.13137	-5.1789	0.027447	TRUE
Solyc01g059980	3.20461	3.02911	4.30356	0.0249848	0.0292592	0.237307	-5.17561	0.0114653	TRUE
Solyc00g233480	2.06763	2.38252	3.9457	0.129903	0.135224	0	-4.98492	0.0422609	TRUE
Solyc03g096550	33.0821	40.4562	35.599	0.779417	1.35224	1.58263	-4.87692	0.00344156	TRUE
Solyc12g098780	0.412033	0.279285	0.436828	0	0.0449118	0	-4.65072	0.0121095	TRUE
Solyc08g068770	46.3361	53.8889	48.866	0.306437	4.62534	1.32633	-4.57432	0.000216852	TRUE
Solyc12g007050	173.697	193.014	218.903	1.81077	14.3255	9.75323	-4.49951	0.00289905	TRUE
Solyc03g121150	0.299267	0.152138	0.285549	0	0	0.0339082	-4.44187	0.0319521	TRUE
Solyc07g008240	2.24616	4.09171	4.9115	0	0.183625	0.339332	-4.42701	0.0434319	TRUE
Solyc01g006950	93.1191	100.846	88.9204	0.895468	7.81569	4.6377	-4.40543	0.000131565	TRUE
Solyc01g103030	9.74341	9.73467	13.2197	0.9023	0.331503	0.357354	-4.36104	0.0107669	TRUE
Solyc11g005860	9.21583	6.811	5.94847	0.218951	0.569797	0.280791	-4.36082	0.0181276	TRUE
Solyc11g072920	8.96981	18.7115	18.3716	0.0728723	1.51714	0.700907	-4.32929	0.0426298	TRUE
Solyc05g008360	1.57425	2.8455	1.83588	0	0	0.3171	-4.30214	0.0291695	TRUE
Solyc07g049540	36.8647	51.3747	25.9825	0.833795	3.27891	1.78215	-4.27624	0.0379803	TRUE
Solyc08g023510	40.3501	32.1504	44.3148	0.465626	3.06975	2.53783	-4.26563	0.00705301	TRUE
Solyc06g062920	9.85077	9.67024	7.77866	0.160059	0.499844	0.769747	-4.25515	0.00372217	TRUE
Solyc09g075920	1.64568	2.23096	1.29315	0.0304098	0.0949662	0.146245	-4.25044	0.0254773	TRUE
Solyc11g006240	12.7846	22.8522	15.74	0	1.416	1.30836	-4.23713	0.0299047	TRUE
Solyc12g100270	7.55578	11.2949	11.652	0.0384897	0.560928	1.03658	-4.2207	0.0146337	TRUE
Solyc04g076730	45.0045	55.3763	48.7445	0.764188	3.44712	4.0426	-4.1753	0.00193943	TRUE
Solyc11g007890	92.5239	69.8664	80.2804	2.54956	6.36957	4.53665	-4.1727	0.00609986	TRUE
Solyc11g006910	2.8181	2.25127	1.92066	0	0.394939	0	-4.1456	0.00521528	TRUE
Solyc04g016230	15.9721	13.5881	11.2411	0.394955	1.27908	0.633133	-4.14442	0.0091421	TRUE
Solyc04g054950	61.3645	40.9809	38.4588	0.930244	3.79269	3.35526	-4.12351	0.024402	TRUE
Solyc10g009360	0.325513	0.4137	0.543536	0	0	0.0737639	-4.12018	0.0143069	TRUE
Solyc01g073890	18.0036	10.6359	11.8725	0.466973	0.756156	1.14782	-4.09481	0.029846	TRUE
Solyc10g055800	181.767	241.307	176.662	4.56313	11.4604	19.2278	-4.08858	0.00964387	TRUE
Solyc09g064760	3.27584	2.42229	1.56284	0	0.292147	0.134969	-4.08746	0.0406478	TRUE
Solyc03g096540	10.5819	10.5882	10.0968	0.158292	0.164776	1.5225	-4.0825	0.000754986	TRUE
Solyc01g005220	4.33459	6.27167	5.75844	0.251381	0.294387	0.423124	-4.07811	0.0120053	TRUE
Solyc10g055200	29.395	22.349	29.6609	1.9612	1.27596	1.65055	-4.05789	0.00835281	TRUE
Solyc08g079420	32.7685	45.9152	34.6378	0.638606	4.13103	2.14981	-4.03362	0.00978165	TRUE
Solyc12g009520	1.36159	2.4973	2.34361	0.0754804	0.183335	0.120999	-4.02948	0.0311602	TRUE
Solyc07g063710	1.57938	1.54283	1.62517	0.0291845	0.12152	0.140353	-4.02776	1.12991e-05	TRUE
Solyc04g054690	3.42268	4.16829	5.52671	0.0708911	0.295179	0.443204	-4.01874	0.0192523	TRUE
Solyc12g010710	6.47564	8.59577	9.95473	0	1.05877	0.489144	-4.01504	0.0109971	TRUE
Solyc06g074140	11.6444	9.25738	19.4053	0.129356	2.0647	0.311046	-4.00809	0.0494054	TRUE
Solyc03g116700	343.963	458.52	295.487	10.1502	37.0377	21.4151	-4.00042	0.0172419	TRUE
Solyc02g036480	72.3386	93.8177	99.5319	1.48807	8.90687	6.53017	-3.9725	0.00674099	TRUE
Solyc12g006840	0.970679	0.92325	0.86643	0.0295088	0.0614349	0.0851473	-3.97046	0.000119736	TRUE
Solyc07g039570	2.56479	2.48353	2.87451	0.0383662	0.319501	0.147607	-3.97031	0.000155848	TRUE
Solyc03g083480	21.458	34.4602	32.9544	0.500194	2.41745	2.81788	-3.95374	0.0187838	TRUE
Solyc01g103650	198.455	245.292	164.571	6.8228	19.8446	12.8031	-3.94598	0.0131637	TRUE
Solyc09g010020	37.0161	35.7189	33.6842	1.93801	2.35362	2.64072	-3.94027	0.000540727	TRUE
Solyc05g055030	0.27719	0.281829	0.396726	0	0	0.0628136	-3.92748	0.00634045	TRUE
Solyc07g043250	57.4998	51.0941	37.7284	1.4846	4.63624	3.56984	-3.91641	0.0141976	TRUE
Solyc11g071990	1.23387	0.76665	0.85028	0	0.0672463	0.124269	-3.89584	0.0202136	TRUE
Solyc03g123680	13.5621	7.70038	11.5119	0.663948	0.518357	1.03773	-3.88392	0.026471	TRUE
Solyc09g011390	0.899301	1.27214	1.00731	0.0736961	0	0.141766	-3.88295	0.00653948	TRUE
Solyc09g009980	18.4715	14.4194	12.7946	0.874023	1.25101	1.05083	-3.84652	0.01361	TRUE
Solyc01g107780	75.6613	70.9876	73.6885	2.48421	8.31701	4.58504	-3.84	9.79565e-06	TRUE
Solyc07g055710	12.2607	8.43282	6.97991	0.33984	0.808595	0.793824	-3.8327	0.0310834	TRUE
Solyc12g011210	1.9361	1.77165	1.29315	0	0	0.350989	-3.83269	0.00463059	TRUE
Solyc09g075820	42.3281	38.7241	31.9703	0.719462	4.32716	2.92178	-3.82618	0.00376099	TRUE
Solyc05g015850	155.828	160.616	148.962	4.91513	18.6466	9.34999	-3.82181	1.39879e-05	TRUE
Solyc07g040890	6.32169	8.82809	5.08715	0.287112	0.523027	0.621345	-3.82141	0.0286298	TRUE
Solyc01g010080	106.953	70.7218	129.187	3.27592	13.4338	5.31512	-3.80039	0.0274678	TRUE
Solyc08g076050	1.9686	2.93249	1.44153	0.172578	0.0898236	0.207489	-3.75468	0.0454951	TRUE
Solyc12g056600	238.351	308.387	176.326	10.8149	25.1086	17.7151	-3.75278	0.0268366	TRUE
Solyc02g080290	3.49681	3.64533	2.87194	0.20857	0.17369	0.361096	-3.75183	0.0039835	TRUE
Solyc01g101190	1.86247	0.877539	1.21363	0	0.0891265	0.205878	-3.74437	0.0467899	TRUE
Solyc04g072000	49.8995	65.4054	70.0535	0.838671	8.9173	4.20615	-3.73073	0.00551472	TRUE
Solyc07g063700	0.409587	0.352373	0.420875	0.0296921	0.0309083	0.0285587	-3.72972	0.00333932	TRUE
Solyc11g006030	9.592	8.07723	11.4544	0.0554573	1.73187	0.426724	-3.71743	0.00382207	TRUE
Solyc07g042430	11.3985	10.034	14.5484	0.65103	1.59743	0.491999	-3.71474	0.0104232	TRUE
Solyc06g066590	20.0867	42.0691	28.7047	0.87234	3.72309	2.34932	-3.70966	0.0464351	TRUE
Solyc08g062220	1.03012	0.71411	1.11694	0.088254	0.0918688	0.0424426	-3.6843	0.0174853	TRUE
Solyc01g087850	125.076	125.054	105.187	5.42181	12.7288	9.67523	-3.67461	0.00176304	TRUE
Solyc01g086730	12.2043	11.3362	12.5554	0.283985	1.28101	1.27468	-3.66804	2.43114e-05	TRUE
Solyc06g036440	4.59651	8.84614	6.57872	0.11603	1.20782	0.260402	-3.65966	0.0301835	TRUE
Solyc01g099610	1.81164	2.10509	2.46942	0	0.507778	0	-3.65267	0.00162037	TRUE
Solyc02g093230	144.482	223.173	139.263	5.86516	21.5987	12.9204	-3.64989	0.0264097	TRUE
Solyc06g008620	26.8594	16.9315	18.8184	0.759371	2.82313	1.53033	-3.61418	0.0209585	TRUE
Solyc08g082520	1.40905	1.17215	1.83336	0.120718	0.125662	0.11611	-3.60626	0.0198775	TRUE
Solyc09g075870	0.229567	0.389014	0.219044	0	0.0500459	0.0231208	-3.51705	0.0363196	TRUE
Solyc06g076070	1.51834	0.902945	0.956713	0.0269979	0.112415	0.155804	-3.51632	0.0309581	TRUE
Solyc12g036390	11.6457	8.36807	10.4708	0.52764	1.48298	0.65975	-3.51296	0.00639112	TRUE
Solyc04g024780	4.1271	1.98364	2.79234	0.212149	0.368064	0.204051	-3.50489	0.0484722	TRUE
Solyc02g093050	87.6527	108.257	65.6753	6.37647	10.4996	6.57912	-3.4793	0.0220853	TRUE
Solyc12g011100	7.29184	7.41385	4.84006	0	0.622029	1.14949	-3.4638	0.0108442	TRUE
Solyc09g014990	20.8392	11.8756	14.4843	0.808813	1.42078	2.07856	-3.45362	0.0309563	TRUE
Solyc03g097840	32.7488	24.89	21.5409	1.48841	3.91901	1.89476	-3.43873	0.0150386	TRUE
Solyc03g116510	144.941	295.702	183.941	8.37118	34.5162	15.2392	-3.42563	0.0490537	TRUE
Solyc05g056080	61.0344	71.9039	56.3436	4.06922	7.55593	6.24109	-3.40523	0.00474044	TRUE
Solyc01g111880	0.72492	0.585861	0.736029	0.0700685	0.0729385	0.0505455	-3.40258	0.0052755	TRUE
Solyc02g080930	2.64521	1.26564	2.22702	0.146639	0.152645	0.282083	-3.40022	0.0439015	TRUE
Solyc03g112700	20.3296	21.5494	14.3326	1.4823	2.1988	1.78215	-3.36304	0.0162804	TRUE
Solyc11g008600	4.13321	6.87662	5.5571	0	1.10583	0.510884	-3.35717	0.0142587	TRUE
Solyc06g072990	0.295777	0.275666	0.14111	0.0232285	0.0241799	0.0223418	-3.35273	0.0476868	TRUE
Solyc04g011540	5.73962	4.73162	4.36641	0.438571	0.456535	0.562441	-3.34765	0.00794014	TRUE
Solyc04g025530	28.6236	47.308	48.2112	1.56319	6.13336	4.51057	-3.34621	0.0240457	TRUE
Solyc11g068940	2.75164	5.53454	3.25334	0.0563729	0.762865	0.325327	-3.33371	0.0492216	TRUE
Solyc08g066770	0.142023	0.1083	0.0677563	0	0	0.0321835	-3.30499	0.0296294	TRUE
Solyc03g083470	21.9812	22.349	18.9065	0.697145	2.69546	3.01741	-3.30236	0.000313527	TRUE
Solyc02g014030	0.0439946	0.0894616	0.0629669	0	0	0.0199391	-3.30029	0.029106	TRUE
Solyc02g062500	0.622287	0.690218	0.809675	0.0533133	0.110994	0.0512783	-3.29922	0.00355724	TRUE
Solyc03g083680	9.59101	10.6183	10.9816	0.401716	1.04543	1.73872	-3.29137	8.3369e-05	TRUE
Solyc02g077520	0.115549	0.176223	0.220504	0	0	0.0523685	-3.29015	0.0195177	TRUE
Solyc12g049140	0.58083	0.492124	0.73894	0.0912294	0.0949662	0	-3.28261	0.00854423	TRUE
Solyc10g076480	11.2142	15.6642	8.8001	0.839537	1.13096	1.70998	-3.27709	0.0319964	TRUE
Solyc01g044520	43.2054	33.7334	27.7178	1.52862	5.497	4.00984	-3.24544	0.0155163	TRUE
Solyc02g065090	3.339	3.08625	2.60668	0.143031	0.39704	0.412715	-3.24481	0.00241875	TRUE
Solyc06g063180	69.5242	100.115	61.4972	7.03003	8.78158	8.65497	-3.23986	0.0277156	TRUE
Solyc01g105070	2.71037	4.50326	3.78458	0.124598	0.518808	0.539291	-3.21712	0.0190919	TRUE
Solyc04g077270	16.7535	15.6143	21.314	0	1.3696	4.42922	-3.2106	0.00245341	TRUE
Solyc03g112040	0.506246	0.360302	0.434736	0.0477088	0.049663	0.0458878	-3.18323	0.0116634	TRUE
Solyc12g096750	379.594	388.538	298.574	20.9451	69.3209	28.6187	-3.16553	0.00220052	TRUE
Solyc03g121510	6.59593	6.7063	6.18119	0.388502	1.03992	0.747345	-3.16265	2.47092e-05	TRUE
Solyc08g016150	53.1803	39.9288	39.0327	1.54207	4.81571	8.40486	-3.16206	0.00601928	TRUE
Solyc01g079940	342.255	357.799	488.772	19.4657	91.278	24.1654	-3.13948	0.00704705	TRUE
Solyc02g077260	1.09819	0.957055	0.59877	0.0492827	0.205205	0.0474016	-3.13608	0.0239815	TRUE
Solyc02g086210	2.58999	1.95894	1.41646	0.119064	0.309852	0.257669	-3.1191	0.0321972	TRUE
Solyc05g041540	2.22971	4.47736	4.6805	0.0525321	0.656206	0.606323	-3.11426	0.0437446	TRUE
Solyc02g070020	13.157	17.299	8.36927	0.647349	2.07343	1.77213	-3.11128	0.0438701	TRUE
Solyc06g062420	1.60317	1.21205	1.9219	0.154957	0.282282	0.111782	-3.10908	0.016356	TRUE
Solyc08g021820	61.4381	91.9694	60.3354	6.68071	9.7361	8.56761	-3.09678	0.0253671	TRUE
Solyc03g118900	2.64273	1.95924	1.576	0.311315	0.324067	0.0998108	-3.07094	0.0234803	TRUE
Solyc10g083290	348.698	574.664	444.901	42.7389	70.8536	49.4813	-3.06875	0.0239767	TRUE
Solyc02g062460	331.075	655.533	533.41	33.8627	106.348	41.4738	-3.06458	0.0359038	TRUE
Solyc04g071590	7.55726	11.0196	9.35651	0.347414	1.98904	1.00246	-3.06454	0.00595318	TRUE
Solyc12g096740	104.197	194.867	124.182	8.07004	27.4462	15.4648	-3.05347	0.040976	TRUE
Solyc09g091660	2735.93	2455.69	2074.31	234.582	332.696	309.705	-3.05053	0.00694241	TRUE
Solyc09g074280	4.24861	5.15419	3.17859	0.318493	0.899889	0.306336	-3.04468	0.0152333	TRUE
Solyc07g062480	2.29798	2.68257	1.62418	0	0.417469	0.385734	-3.03966	0.0135891	TRUE
Solyc08g078050	21.8208	22.7059	18.218	1.60656	3.1775	2.88445	-3.03247	0.00256453	TRUE
Solyc03g112030	5.13425	3.00983	3.88382	0.174362	0.816767	0.503119	-3.00889	0.0219867	TRUE
Solyc12g100010	0.646036	0.462226	0.50227	0.0450983	0.0938911	0.0650654	-2.98051	0.0102198	TRUE
Solyc03g112680	2.33291	2.49359	2.22597	0.338237	0.176046	0.379548	-2.98005	4.70956e-05	TRUE
Solyc07g056160	1.40737	2.6772	2.51244	0.213921	0.13361	0.493814	-2.97104	0.0330683	TRUE
Solyc08g078840	43.666	39.6114	42.6624	7.63882	3.33459	5.21417	-2.95978	3.05745e-05	TRUE
Solyc05g056500	36.8141	29.0588	34.6299	3.74585	5.43115	3.81733	-2.95128	0.00432995	TRUE
Solyc02g062650	0.12549	0.0850599	0.079825	0	0	0.037916	-2.93704	0.0122677	TRUE
Solyc04g007250	4.48142	4.94419	2.36544	0.179715	0.935381	0.432138	-2.92993	0.0416041	TRUE
Solyc05g012240	0.0899394	0.0914444	0.128725	0	0	0.040762	-2.92748	0.00856142	TRUE
Solyc08g078040	86.7844	82.433	72.548	7.67723	15.331	9.04186	-2.91521	0.000556858	TRUE
Solyc04g050010	2.75019	4.03898	4.95669	0.287977	0.299773	0.969448	-2.91513	0.0236399	TRUE
Solyc03g118190	81.9105	75.0218	66.9168	7.27271	14.4771	8.22232	-2.90083	0.000913936	TRUE
Solyc06g071070	10.8772	7.5213	9.39483	0.971631	1.64357	1.12145	-2.89492	0.0116309	TRUE
Solyc06g084280	1.56615	1.36014	1.89908	0.0614977	0.3841	0.207026	-2.88631	0.00351126	TRUE
Solyc07g066330	55.6932	84.7892	66.0211	8.81184	10.0327	9.27007	-2.87677	0.0197522	TRUE
Solyc09g074530	1516.15	1731.94	1080.64	112.429	295.449	190.933	-2.85377	0.017198	TRUE
Solyc08g008150	11.9847	15.5857	14.8925	0.525321	2.46077	3.03162	-2.81892	0.00140824	TRUE
Solyc03g114010	0.148033	0.15051	0.21187	0	0.0726103	0	-2.81342	0.010821	TRUE
Solyc07g043230	130.626	83.6302	81.8017	12.0173	18.2473	11.9884	-2.80875	0.0320459	TRUE
Solyc01g067020	6.97449	9.31663	9.80519	1.1887	1.23739	1.37871	-2.77796	0.013255	TRUE
Solyc09g011570	0.510663	0.445035	0.348039	0	0	0.198378	-2.71633	0.0132643	TRUE
Solyc04g049090	249.78	155.96	142.032	21.1912	27.6634	34.6683	-2.71333	0.043017	TRUE
Solyc12g006860	1.96152	3.75679	3.56911	0.472884	0.447503	0.496182	-2.71288	0.0439857	TRUE
Solyc01g073820	0.883818	1.87891	1.30329	0	0.551747	0.0728292	-2.70267	0.0368558	TRUE
Solyc04g054500	71.3796	95.9255	68.7383	9.88784	15.4798	11.083	-2.69504	0.013865	TRUE
Solyc02g067810	3.62327	4.91187	2.99623	0.227639	0.473927	1.09475	-2.68245	0.0160701	TRUE
Solyc11g068780	12.8652	10.4644	12.8016	1.73204	1.62268	2.33229	-2.6675	0.00367127	TRUE
Solyc02g090980	18.8992	20.6441	25.7421	2.64843	5.16921	2.48366	-2.66394	0.005544	TRUE
Solyc07g063730	2.58035	3.74332	2.19184	0.266897	0.740878	0.342279	-2.65707	0.0271541	TRUE
Solyc02g064540	0.273455	0.208523	0.326149	0	0.0670651	0.061967	-2.64685	0.00800349	TRUE
Solyc03g006650	0.635294	0.447179	0.652802	0.138162	0.0958811	0.0442963	-2.64024	0.00934775	TRUE
Solyc08g074860	4.63149	3.36356	2.31481	0.623533	0.432716	0.599733	-2.63827	0.0488764	TRUE
Solyc11g007500	0.627795	0.51064	0.35941	0.118327	0.123174	0	-2.63279	0.017311	TRUE
Solyc09g074290	2.69584	4.02752	2.62476	0.674029	0.593693	0.249347	-2.62339	0.0223446	TRUE
Solyc01g112120	14.8654	22.7272	14.4992	3.21693	4.21287	1.09792	-2.61082	0.022982	TRUE
Solyc02g092580	36.1089	18.6209	26.4605	4.24684	3.23058	5.86527	-2.60526	0.0437684	TRUE
Solyc03g115850	21.5976	27.4411	19.9753	3.60519	3.45736	4.28669	-2.6043	0.0127906	TRUE
Solyc04g077110	0.114505	0.116421	0.109256	0	0.0561651	0	-2.59856	0.0354745	TRUE
Solyc02g092820	80.1091	132.999	133.623	9.54213	37.906	9.92024	-2.59549	0.0166328	TRUE
Solyc04g005050	42.5931	57.8112	58.9882	5.06621	8.72192	12.7443	-2.58675	0.00658666	TRUE
Solyc10g080950	0.223955	0.170777	0.213689	0	0	0.1015	-2.58359	0.0223459	TRUE
Solyc12g010410	2.84372	5.15746	5.13339	0.651876	1.05556	0.487662	-2.58101	0.0363077	TRUE
Solyc07g052130	5.6362	9.07332	11.652	0	2.76457	1.70295	-2.56089	0.0356556	TRUE
Solyc02g078340	115.961	101.175	81.3217	16.1501	18.9411	15.7407	-2.55372	0.0137679	TRUE
Solyc03g121190	2.66798	2.24313	1.41971	0.241761	0.603993	0.232533	-2.55365	0.0308777	TRUE
Solyc12g013690	18.0897	13.2729	19.8703	2.40193	4.20784	2.1412	-2.54956	0.0122044	TRUE
Solyc02g079510	3.88818	2.43277	3.99533	0.338237	0.469456	0.975981	-2.532	0.0192548	TRUE
Solyc03g114890	4.67629	2.65932	3.85692	0.597553	0.777536	0.574744	-2.52111	0.0329731	TRUE
Solyc04g074480	6589.45	6376.95	3440.34	777.975	1176.1	907.23	-2.51954	0.0454452	TRUE
Solyc01g111610	16.9276	19.5578	13.5413	3.14219	2.76768	2.86726	-2.51088	0.0153583	TRUE
Solyc04g082900	7.84517	9.93052	6.88431	1.03922	2.10176	1.25658	-2.4874	0.0101969	TRUE
Solyc02g082240	12.334	10.4209	9.11655	1.47342	1.70419	2.51943	-2.48398	0.00639445	TRUE
Solyc02g021350	0.247443	0.251584	0.177075	0	0.121371	0	-2.47781	0.0251968	TRUE
Solyc09g090130	4.42982	5.03383	4.14388	0.409283	1.02251	1.02352	-2.47043	0.000496702	TRUE
Solyc11g044840	772.205	546.195	858.363	123.996	165.969	103.322	-2.46853	0.0203418	TRUE
Solyc03g112330	29.8264	35.7896	32.6042	5.44445	7.20513	5.19604	-2.46045	0.00165238	TRUE
Solyc01g097650	88.8514	77.461	48.1527	16.0215	11.899	11.0828	-2.45908	0.0385257	TRUE
Solyc05g009610	28.9548	42.8546	59.9412	2.76325	15.5327	5.91355	-2.44416	0.0412099	TRUE
Solyc00g005040	0.388208	0.197352	0.370413	0	0	0.175942	-2.44187	0.0371405	TRUE
Solyc04g072620	39.2366	50.9134	52.7442	1.83862	17.8634	6.87728	-2.42657	0.00378275	TRUE
Solyc06g073100	0.234842	0.477543	0.448153	0.110658	0	0.106434	-2.41842	0.036873	TRUE
Solyc09g074270	106.319	98.9816	92.5844	16.3573	26.7661	13.0043	-2.40797	0.000150777	TRUE
Solyc09g011000	0.0812914	0.0826517	0.0387825	0.0383047	0	0	-2.40394	0.0472909	TRUE
Solyc03g119810	8.33034	6.27668	6.17427	1.1916	1.53227	1.21354	-2.39997	0.0136094	TRUE
Solyc05g016310	61.1694	68.2606	60.0737	6.46763	17.5632	11.9006	-2.39891	0.000310828	TRUE
Solyc04g007390	8.41598	12.8352	11.1896	1.43023	2.36856	2.3761	-2.39333	0.0165897	TRUE
Solyc12g077360	0.422715	0.859577	0.806676	0.398369	0	0	-2.39062	0.0421883	TRUE
Solyc03g045140	3.14017	3.43831	2.76575	0.455278	0.236963	1.09475	-2.38654	0.00194028	TRUE
Solyc12g044940	112.548	100.495	82.7436	18.0145	20.3074	18.3411	-2.38408	0.0111733	TRUE
Solyc05g047530	4.66248	3.59881	3.35403	0.299064	1.22131	0.708058	-2.38193	0.0046568	TRUE
Solyc11g072630	16.4553	22.8837	14.0141	1.9865	6.0702	2.21885	-2.37635	0.017444	TRUE
Solyc06g053260	2.26647	3.6212	2.16258	0.305133	0.952895	0.293486	-2.37536	0.0280464	TRUE
Solyc07g008250	392.15	281.555	293.439	55.6962	81.3569	49.4892	-2.37423	0.0127292	TRUE
Solyc01g109710	63.5	92.1639	85.2253	8.67578	21.7587	16.0294	-2.37419	0.00836534	TRUE
Solyc02g072070	1.04972	1.68178	1.33547	0.269798	0.34326	0.173	-2.37125	0.0208074	TRUE
Solyc01g111970	13.8636	26.0605	20.8163	3.94993	4.53343	3.26338	-2.3704	0.0424255	TRUE
Solyc10g079810	47.5946	62.7173	68.4181	10.6232	12.287	11.9206	-2.35935	0.0158701	TRUE
Solyc12g042480	38.274	36.2164	32.5754	6.0116	8.51065	6.38348	-2.35653	0.000778396	TRUE
Solyc04g008100	35.0386	63.3914	48.7283	4.85596	14.5468	9.445	-2.35084	0.0299621	TRUE
Solyc02g092550	11.9847	16.1525	11.7012	1.57596	2.46077	3.78952	-2.34777	0.00845142	TRUE
Solyc06g076060	0.657682	0.823	1.15852	0.238385	0.0992599	0.183429	-2.34054	0.033336	TRUE
Solyc02g082950	13.8019	11.7545	8.45552	1.63187	2.64799	2.4467	-2.3381	0.0244204	TRUE
Solyc02g032210	0.168524	0.342689	0.321599	0	0.165323	0	-2.3327	0.0458902	TRUE
Solyc08g079050	0.0579062	0.11775	0.110504	0	0.0568063	0	-2.3327	0.0458902	TRUE
Solyc04g025650	0.931922	1.11473	1.83071	0.0516616	0.322666	0.397518	-2.32869	0.049275	TRUE
Solyc03g044300	539.754	475.857	279.438	91.5003	70.7558	96.6288	-2.32262	0.0464893	TRUE
Solyc06g082410	1.80346	0.87316	1.31108	0.404663	0.0842477	0.311374	-2.31697	0.0458146	TRUE
Solyc05g010720	9.39594	12.9249	8.48182	2.08348	2.43992	1.66996	-2.31426	0.0237149	TRUE
Solyc10g017570	10.9466	16.9336	10.5089	2.72142	1.71291	3.28715	-2.31374	0.0335629	TRUE
Solyc03g123380	0.918312	1.54724	1.00139	0.173084	0.386087	0.142695	-2.3044	0.0300607	TRUE
Solyc05g053600	44.256	57.5936	70.6573	6.82162	18.0498	10.1165	-2.30172	0.0149033	TRUE
Solyc10g055420	72.5497	65.3679	41.9284	12.7849	13.5978	10.1583	-2.29918	0.0340803	TRUE
Solyc01g097690	0.299562	0.152287	0.214373	0	0	0.135766	-2.29488	0.0469499	TRUE
Solyc08g005280	0.334309	0.317243	0.467844	0	0.10932	0.121211	-2.27969	0.00936515	TRUE
Solyc01g106500	179.654	191.686	243.616	29.0809	59.3001	38.3163	-2.2791	0.00613206	TRUE
Solyc06g036420	0.85397	1.12874	1.22224	0.241435	0.418874	0	-2.27908	0.00682577	TRUE
Solyc09g005560	26.9526	14.1059	19.8566	3.06437	6.02535	3.47139	-2.27784	0.0423188	TRUE
Solyc07g008020	2.45741	2.40599	1.73686	0.857731	0.178573	0.329997	-2.27225	0.00512757	TRUE
Solyc09g058980	2.41551	2.76293	3.16909	1.1382	0.592408	0	-2.27007	0.00754979	TRUE
Solyc04g080820	14.1664	22.4554	16.9695	4.1499	2.84643	4.20809	-2.25793	0.0252736	TRUE
Solyc09g010780	7.99044	8.94569	8.95196	1.90371	2.4661	1.05794	-2.25387	0.000272473	TRUE
Solyc08g066500	0.642217	1.19237	1.0657	0.236828	0.273921	0.101239	-2.24462	0.034695	TRUE
Solyc05g005810	37.1452	43.9946	34.6918	8.79118	7.11152	8.76124	-2.23155	0.00656721	TRUE
Solyc06g033910	0.809454	0.548666	1.0298	0	0.264693	0.244572	-2.22927	0.0260528	TRUE
Solyc09g089580	3.24089	3.88279	5.71195	0.389074	1.90355	0.449068	-2.22702	0.0248807	TRUE
Solyc01g111250	0.375791	0.509439	0.443938	0.118049	0.105329	0.0648817	-2.20508	0.00557352	TRUE
Solyc08g081930	19.9495	16.7159	16.3567	3.02319	5.11391	3.36214	-2.20505	0.0014343	TRUE
Solyc01g105620	22.7703	38.0506	26.8892	6.58636	7.0773	5.92625	-2.16263	0.0374911	TRUE
Solyc02g090970	315.532	308.137	430.683	35.8532	135.581	65.4624	-2.15403	0.00665037	TRUE
Solyc01g073830	0.978633	0.829174	1.32285	0.0768557	0.480022	0.147844	-2.15134	0.0142794	TRUE
Solyc09g008020	127.329	80.7887	75.1626	22.1256	22.6396	19.8313	-2.1327	0.0474238	TRUE
Solyc10g079690	355.081	269.907	327.188	50.6725	119.429	50.2709	-2.11128	0.00205916	TRUE
Solyc09g074350	6.17694	10.2769	12.368	1.49939	3.35115	1.82391	-2.11044	0.0452186	TRUE
Solyc07g008560	1.6004	2.33465	1.82581	0.557388	0.307175	0.47304	-2.10664	0.0136656	TRUE
Solyc09g011580	137.947	173.873	152.39	33.9205	36.2132	39.3026	-2.08469	0.00672407	TRUE
Solyc10g052500	70.0968	37.6378	62.5761	7.27119	24.3175	8.70486	-2.07955	0.0284701	TRUE
Solyc08g066210	50.6155	72.0924	50.4629	13.0734	13.1546	14.9334	-2.07283	0.024949	TRUE
Solyc03g006620	27.0785	31.1589	26.8975	8.7635	6.25375	5.24824	-2.07072	0.000369225	TRUE
Solyc02g080840	0.685484	0.887033	0.416221	0	0.305665	0.169458	-2.06548	0.0444059	TRUE
Solyc12g005820	22.7541	20.1878	21.2963	5.59992	5.11841	4.72932	-2.05604	0.000812384	TRUE
Solyc11g005480	12.3292	14.3263	22.9679	4.31566	6.79624	0.851473	-2.0524	0.0417167	TRUE
Solyc06g071610	1.02209	1.23163	0.650157	0.321073	0.222816	0.171565	-2.02105	0.0428864	TRUE
Solyc08g061270	81.7249	73.8355	60.811	17.7734	24.6685	11.0036	-2.01737	0.0030925	TRUE
Solyc02g079170	70.7879	49.853	49.2084	13.356	15.167	13.5136	-2.01454	0.0259242	TRUE
Solyc10g076670	3.75326	2.4284	2.71304	0.107184	1.89677	0.206186	-2.00881	0.0403977	TRUE
Solyc02g072210	53.4192	61.8439	41.5474	13.1144	14.092	11.8001	-2.00724	0.0206408	TRUE
Solyc04g063350	1115.58	1081.11	856.91	223.086	284.248	255.326	-2.0014	0.00864358	TRUE
Solyc06g051970	18.2486	20.732	22.4086	3.2152	7.39429	4.74658	-1.99918	0.000868635	TRUE
Solyc03g093140	178.155	170.817	107.75	45.686	28.8268	39.8246	-1.99802	0.0312837	TRUE
Solyc12g056960	6.2794	6.28472	4.72772	1.01711	1.73254	1.60083	-1.99084	0.00663205	TRUE
Solyc07g056390	51.8897	73.6879	98.9061	13.6219	28.9174	14.1693	-1.98497	0.0412054	TRUE
Solyc08g081230	86.4058	77.107	87.2646	12.5925	30.8906	19.9374	-1.98339	0.00136857	TRUE
Solyc06g050500	18.0846	30.6736	25.5256	5.34067	6.62225	6.87427	-1.97946	0.0350516	TRUE
Solyc10g085270	0.161205	0.163902	0.256359	0.0506401	0	0.0974143	-1.97357	0.0268974	TRUE
Solyc07g054840	5.34477	5.50968	7.64965	0.699574	3.34985	0.672871	-1.97028	0.0175723	TRUE
Solyc02g093220	36.2171	58.4077	46.8595	11.8027	13.0918	11.4639	-1.96028	0.0312028	TRUE
Solyc09g014310	104.49	142.796	111.7	30.7029	28.6485	33.1649	-1.95615	0.016126	TRUE
Solyc09g098160	8.1829	10.5343	12.5274	1.99504	3.7142	2.41706	-1.94294	0.0148958	TRUE
Solyc12g094650	0.838142	0.889218	0.834493	0.240395	0.393236	0.0330313	-1.94216	0.0235997	TRUE
Solyc04g074680	53.3341	47.9169	47.714	9.49304	12.0876	17.2831	-1.93848	0.000306865	TRUE
Solyc05g005930	21.9017	17.7108	11.7482	3.74306	4.17469	5.50314	-1.93619	0.0463033	TRUE
Solyc12g006790	0.108621	0.220876	0.155462	0	0.0532787	0.0738429	-1.93165	0.0456863	TRUE
Solyc02g071990	25.6147	24.6469	30.1412	5.3715	9.49885	6.22467	-1.93034	0.00104985	TRUE
Solyc07g065090	1555.02	1662.81	1280.25	329.164	476.838	377.579	-1.92615	0.00510995	TRUE
Solyc11g005700	60.5457	71.8492	57.7703	13.5691	16.9617	19.5495	-1.92494	0.00358876	TRUE
Solyc08g060970	9.8299	8.91391	8.77091	2.90431	2.18926	2.21549	-1.91245	0.000158033	TRUE
Solyc04g081560	9.4298	14.2161	15.0476	3.52403	3.66837	3.09478	-1.91124	0.031479	TRUE
Solyc09g090710	24.6322	25.8069	22.7325	6.41497	7.30023	5.80409	-1.90638	0.000467402	TRUE
Solyc07g066160	0.840337	0.854399	0.728924	0.215983	0.22483	0.207739	-1.90189	0.00400047	TRUE
Solyc12g010020	62.0954	63.2749	40.4509	2.68953	36.9379	4.96512	-1.89475	0.0459654	TRUE
Solyc05g005150	149.238	208.731	147.746	54.3113	40.239	41.7658	-1.89137	0.0213707	TRUE
Solyc07g063410	106.665	113.567	103.634	29.2231	36.897	21.4364	-1.88711	0.000302915	TRUE
Solyc08g063040	0.789848	0.579992	1.08859	0.413531	0.172188	0.0795494	-1.88573	0.0346286	TRUE
Solyc03g079980	3.99553	2.82601	2.81784	0.982279	0.681675	0.944785	-1.88559	0.0217551	TRUE
Solyc06g052000	0.105168	0.160391	0.100347	0	0.051585	0.0476636	-1.88235	0.0258581	TRUE
Solyc05g011960	8.5721	6.99091	8.49708	1.76982	3.20919	1.59244	-1.87236	0.00130665	TRUE
Solyc10g081970	1562.2	1157.21	1102.63	365.254	295.464	384.36	-1.87073	0.0206876	TRUE
Solyc04g064870	1.90222	1.60385	2.03637	0.349787	0.409629	0.75698	-1.86987	0.00173477	TRUE
Solyc06g083390	241.612	213.369	259.812	38.0217	82.3185	75.9218	-1.86474	0.000867144	TRUE
Solyc05g052680	120.995	165.608	143.106	36.7327	56.925	24.7812	-1.85922	0.00390073	TRUE
Solyc03g120980	226.196	232.474	195.508	61.9025	65.8273	52.7761	-1.85764	0.00248958	TRUE
Solyc03g031650	292.826	438.853	319.004	131.679	67.4053	91.9591	-1.85202	0.018283	TRUE
Solyc05g007010	0.133959	0.0908004	0.0852123	0.0420812	0.0438048	0	-1.85164	0.0239774	TRUE
Solyc02g083000	0.798133	0.450827	0.592315	0.0835738	0.347988	0.0803838	-1.84664	0.0306625	TRUE
Solyc02g062550	15.4764	9.90134	16.9646	1.71364	5.78754	4.2854	-1.84495	0.0236233	TRUE
Solyc01g091360	4.49436	6.81427	3.83694	1.11461	2.32052	0.786178	-1.84313	0.03729	TRUE
Solyc02g065030	0.75414	0.443913	0.53021	0.261838	0.0778753	0.143911	-1.83736	0.0267775	TRUE
Solyc11g012120	0.936215	0.692277	0.974508	0.240625	0.333975	0.154294	-1.83639	0.00712667	TRUE
Solyc05g052440	6.29576	5.9134	7.03696	1.29964	1.9999	2.11962	-1.82842	0.00052567	TRUE
Solyc03g117070	0.285511	0.217717	0.204318	0.134533	0	0.0646991	-1.82837	0.0281475	TRUE
Solyc08g069170	0.840096	0.793143	0.801587	0.282754	0.294335	0.108784	-1.8278	0.007661	TRUE
Solyc10g009430	10.0025	10.3475	7.21007	2.22281	2.91375	2.69226	-1.81571	0.0186725	TRUE
Solyc05g011970	19.8259	15.8412	18.2879	3.88442	7.72313	3.73615	-1.81411	0.00190383	TRUE
Solyc02g076930	7.40739	6.44683	5.99353	1.34031	2.44161	1.88	-1.80961	0.00113776	TRUE
Solyc07g049530	2139.1	1453.38	1444.42	409.042	612.43	418.492	-1.8065	0.027302	TRUE
Solyc09g066150	29.7291	20.3933	20.5024	7.94536	5.07386	7.24187	-1.80146	0.0253467	TRUE
Solyc10g005320	5.42424	4.60428	3.94105	1.12554	2.14801	0.766827	-1.78973	0.00516557	TRUE
Solyc01g095240	1.95099	1.84195	2.1275	0.787982	0.546838	0.378952	-1.78853	0.00107784	TRUE
Solyc04g008970	4.41805	6.86275	7.02589	2.02397	1.5651	1.77985	-1.76967	0.0335049	TRUE
Solyc09g059040	64.5171	112.436	83.5379	25.7196	27.8976	22.9568	-1.76631	0.0466249	TRUE
Solyc01g098960	1.82467	1.48416	1.13167	0.386905	0.716004	0.206742	-1.76154	0.0163483	TRUE
Solyc07g005520	3.27078	5.60087	4.43489	1.35193	1.06955	1.50838	-1.75959	0.0391951	TRUE
Solyc09g066030	2.95901	3.43831	3.02504	0.597553	1.03671	1.14949	-1.75905	0.000644779	TRUE
Solyc04g074380	1.45227	1.42384	1.53417	0.293277	0.30529	0.705207	-1.75818	0.0127963	TRUE
Solyc01g056850	13.2717	18.1038	11.7475	4.83449	3.86367	4.07996	-1.75478	0.0315598	TRUE
Solyc02g068300	9.76434	10.5286	12.0285	2.46623	2.48443	4.66767	-1.74863	0.00161841	TRUE
Solyc03g044900	36.9955	23.5576	26.4748	6.73932	9.44735	9.76633	-1.74558	0.0322568	TRUE
Solyc07g065330	1.1118	1.413	1.39235	0.654852	0.136335	0.377914	-1.7444	0.0102508	TRUE
Solyc02g079540	0.396295	0.309944	0.523564	0.0287285	0.0897157	0.248687	-1.74406	0.033496	TRUE
Solyc02g071970	24.7256	22.4181	17.5118	5.405	8.25204	5.6608	-1.74284	0.00991962	TRUE
Solyc02g078030	88.0016	128.351	79.8426	27.071	28.8395	32.6559	-1.74172	0.0424132	TRUE
Solyc06g074800	30.596	32.0597	26.5395	10.611	7.92349	8.14541	-1.74121	0.00149891	TRUE
Solyc04g080310	1.52942	0.944116	1.09449	0.308857	0.267923	0.495113	-1.73496	0.0286243	TRUE
Solyc12g094390	0.939367	0.742845	0.896307	0.196725	0.204783	0.378432	-1.72511	0.00204611	TRUE
Solyc05g016060	489.368	484.334	478.727	112.401	187.067	140.153	-1.72414	0.00358033	TRUE
Solyc03g044800	2.5469	2.67044	1.74667	0.300027	1.01503	0.79358	-1.72361	0.0131086	TRUE
Solyc01g106650	3.02841	3.07908	2.04679	0.951328	0.618934	0.915015	-1.71415	0.0221279	TRUE
Solyc01g005160	3.7844	2.98765	4.07822	0.419581	1.35398	1.53355	-1.71409	0.00615988	TRUE
Solyc03g082550	85.0992	83.0409	61.1376	22.8924	28.3273	19.0095	-1.70695	0.0126817	TRUE
Solyc06g074530	47.3052	33.6762	25.7924	10.8503	7.20244	14.7467	-1.70281	0.0469525	TRUE
Solyc05g013750	16.6131	17.0518	14.6207	3.99471	6.25042	4.60591	-1.70103	0.00040127	TRUE
Solyc02g063020	3.35288	4.45367	3.56038	1.2741	1.11408	1.12743	-1.693	0.0146065	TRUE
Solyc05g052300	41.2266	51.961	34.8049	15.8452	11.7417	12.0546	-1.69098	0.0218109	TRUE
Solyc01g006150	21.6949	21.8459	14.3311	5.89771	5.9858	6.09804	-1.68635	0.0330137	TRUE
Solyc11g008200	2.38956	2.55742	1.96002	0.711137	0.411259	1.02599	-1.68481	0.0032207	TRUE
Solyc12g089240	1.076	0.859577	0.586674	0.0724306	0.226192	0.487662	-1.68159	0.0372086	TRUE
Solyc03g083440	102.808	88.8973	111.784	31.3013	32.5834	31.0753	-1.67625	0.0087917	TRUE
Solyc05g055510	7.40625	6.46459	6.46674	1.64615	1.37086	3.35663	-1.67396	0.00712832	TRUE
Solyc01g108090	0.520087	0.317274	0.545871	0.0490132	0.102042	0.282854	-1.67258	0.0352822	TRUE
Solyc02g077110	3.93116	3.15548	3.55354	1.12117	1.5223	0.70329	-1.66869	0.00174095	TRUE
Solyc09g089670	250.594	215.556	175.607	61.0832	64.2231	76.829	-1.66671	0.0173628	TRUE
Solyc01g110150	74.9151	81.4389	54.4973	23.2262	23.0263	20.2121	-1.66557	0.0258677	TRUE
Solyc12g096570	1169.46	854.449	938.524	306.911	381.371	245.546	-1.66555	0.00990575	TRUE
Solyc06g064530	0.200629	0.254983	0.287149	0.094537	0.0492046	0.0909285	-1.66227	0.00848991	TRUE
Solyc11g010210	4.83726	6.0259	3.78389	1.14993	1.62454	1.85656	-1.6612	0.0265548	TRUE
Solyc02g092770	3.70495	5.72018	4.64803	1.93976	1.14422	1.36819	-1.66037	0.0196567	TRUE
Solyc05g053620	14.8609	18.4293	10.0527	3.71141	6.60415	3.41719	-1.65818	0.0400525	TRUE
Solyc07g008930	23.4607	32.3631	26.1363	5.49749	8.7084	11.8397	-1.65388	0.00620796	TRUE
Solyc01g095510	6.60327	8.64453	5.2299	2.15566	2.49799	1.87778	-1.64858	0.0389241	TRUE
Solyc04g074230	1215.84	973.156	831.414	372.342	225.478	368.245	-1.64455	0.0145726	TRUE
Solyc10g086680	5.19538	5.37836	8.20196	0.578636	3.33602	2.09776	-1.64285	0.029414	TRUE
Solyc03g005570	10.3546	9.75896	14.7089	2.46696	2.91041	5.80017	-1.63941	0.0181729	TRUE
Solyc08g077530	102.11	104.21	165.316	22.9191	72.3277	24.2836	-1.63652	0.035889	TRUE
Solyc02g064990	2.89808	2.59992	1.84349	0.481969	1.11491	0.772621	-1.63149	0.0169385	TRUE
Solyc11g005380	13.3973	17.8848	19.2724	4.38527	7.22356	4.72773	-1.62974	0.0109099	TRUE
Solyc05g054570	296.567	205.354	196.738	66.5893	87.2592	72.1425	-1.62832	0.0346797	TRUE
Solyc01g098720	0.432673	0.502758	0.471817	0.174751	0.0606364	0.224108	-1.61475	0.0125769	TRUE
Solyc05g006510	32.7221	30.731	27.7112	6.81148	9.08871	13.9368	-1.61137	0.00212907	TRUE
Solyc06g076080	21.0005	12.1127	18.1295	3.23703	6.48332	7.05457	-1.61104	0.0321015	TRUE
Solyc03g111170	32.7785	32.2442	27.5499	8.58692	10.8541	10.8871	-1.60993	0.0019867	TRUE
Solyc01g007780	15.7222	17.2675	10.3486	5.15018	3.05172	6.02052	-1.60748	0.0294034	TRUE
Solyc04g015530	445.303	434.907	314.85	148.643	118.834	125.127	-1.60593	0.0197516	TRUE
Solyc02g062490	1.39612	2.12923	1.71273	0.469897	1.07612	0.180785	-1.60094	0.0278146	TRUE
Solyc02g087860	36.4743	44.3296	53.5287	16.0486	14.6325	13.7391	-1.59652	0.0242398	TRUE
Solyc03g082530	73.0796	90.6927	89.0078	14.1792	43.8583	25.7174	-1.59364	0.00837019	TRUE
Solyc11g010320	3.40899	4.43653	2.73229	0.771036	1.87277	0.865206	-1.5919	0.0216842	TRUE
Solyc05g050730	0.400889	0.489117	0.459015	0.15112	0.0786548	0.218027	-1.59098	0.00550015	TRUE
Solyc06g034410	12.6982	10.0417	12.02	4.08394	3.85575	3.654	-1.58409	0.00918168	TRUE
Solyc03g113810	1.22025	1.00054	0.901408	0.0741918	0.540615	0.428159	-1.58187	0.01953	TRUE
Solyc05g009550	1.8848	2.3746	2.34575	0.695053	0.84411	0.668523	-1.58106	0.00646898	TRUE
Solyc11g017000	14.5886	20.0701	26.2639	4.74336	10.8397	4.81181	-1.57877	0.0361633	TRUE
Solyc01g105370	67.2908	48.8882	51.9053	20.81	17.8597	18.0023	-1.56848	0.0203245	TRUE
Solyc04g007180	2.34003	2.22569	1.72859	1.28047	0.296204	0.547375	-1.56723	0.0226885	TRUE
Solyc06g068460	106.92	86.4012	127.724	20.7721	47.0306	41.1748	-1.55875	0.0111412	TRUE
Solyc02g082510	48.4039	37.1071	28.8018	9.20175	16.0034	13.5996	-1.55868	0.0357352	TRUE
Solyc02g071780	77.0556	59.8931	88.1785	14.9651	35.753	25.8888	-1.5552	0.010334	TRUE
Solyc11g005150	12.3951	17.5936	14.5592	4.00939	6.01963	5.15416	-1.55288	0.0136911	TRUE
Solyc01g107980	26.3608	40.9215	35.7847	11.7551	8.48406	14.9245	-1.55142	0.0204908	TRUE
Solyc08g078950	394.412	460.434	325.827	153.458	135.224	115.282	-1.54731	0.0160147	TRUE
Solyc03g034250	45.3256	44.0482	39.2531	11.8367	18.6609	13.5299	-1.54672	0.000547203	TRUE
Solyc01g099060	1.99708	2.30123	1.39739	0.690087	0.718353	0.543065	-1.54529	0.0377632	TRUE
Solyc03g007870	84.4381	98.5479	69.3449	30.4478	23.2192	32.9052	-1.54334	0.0146494	TRUE
Solyc00g272810	24.7341	13.6396	19.6002	5.23476	6.47732	8.26491	-1.53706	0.0499406	TRUE
Solyc02g085830	74.7628	125.791	90.8971	23.7419	35.5207	41.3261	-1.53478	0.0400795	TRUE
Solyc05g005070	17.5373	25.9674	23.7728	6.51072	7.85075	8.98244	-1.52708	0.0217883	TRUE
Solyc06g071060	8.13727	7.27955	9.42803	1.76776	3.70625	3.16109	-1.52466	0.00320884	TRUE
Solyc03g116440	1.32493	1.53954	1.26419	0.535122	0.557041	0.343131	-1.52433	0.00134616	TRUE
Solyc07g007740	4.94083	4.0188	2.82861	0.620834	2.58505	0.895705	-1.52309	0.0416852	TRUE
Solyc03g098090	6.26245	4.77543	5.07907	2.3607	1.84305	1.41912	-1.5192	0.00533127	TRUE
Solyc01g103640	4.3312	3.2135	5.36129	0.992857	1.83738	1.69771	-1.51111	0.031369	TRUE
Solyc03g114180	3.63262	4.0927	4.87128	1.66544	1.63734	1.1569	-1.49802	0.00800052	TRUE
Solyc04g025880	2.83178	3.28601	2.93693	0.841215	1.389	1.00441	-1.48507	0.000908781	TRUE
Solyc12g013620	192.758	198.931	210.819	75.1892	100.235	40.0022	-1.48378	0.0121736	TRUE
Solyc06g082070	2.68836	4.96972	4.14566	1.25397	1.09221	1.8953	-1.4766	0.0498852	TRUE
Solyc09g075680	1.36016	1.62696	1.14512	0.226203	0.470936	0.797752	-1.46688	0.0162264	TRUE
Solyc01g009330	0.237592	0.362351	0.340051	0.111954	0.174809	0.0538402	-1.46456	0.0186391	TRUE
Solyc07g049180	17.5685	12.7521	20.0095	4.48893	8.32911	5.42502	-1.46407	0.0204391	TRUE
Solyc02g071520	14.7207	13.088	15.0796	4.56422	6.18903	4.79435	-1.46389	0.00039974	TRUE
Solyc05g041910	354.28	235.615	343.389	113.975	93.5007	130.921	-1.4636	0.0271179	TRUE
Solyc03g121890	14.6467	24.5809	23.3865	6.04542	6.54767	10.1168	-1.46317	0.0365697	TRUE
Solyc01g008800	1.19601	1.44764	0.869471	0.44727	0.540085	0.292534	-1.45673	0.0319085	TRUE
Solyc08g079060	13.3083	13.3349	15.4587	4.36236	4.25723	6.73084	-1.45561	0.0012409	TRUE
Solyc06g050630	39.2595	59.4946	43.6438	9.45514	24.3921	18.4144	-1.4461	0.0199433	TRUE
Solyc06g065570	502.647	606.705	564.527	187.306	232.073	196.876	-1.4416	0.00247181	TRUE
Solyc01g100010	27.1242	29.3689	36.9054	7.569	14.3067	12.5166	-1.44131	0.00765079	TRUE
Solyc09g098110	32.5817	25.6228	23.5825	8.96901	9.57456	11.5756	-1.44119	0.0178061	TRUE
Solyc02g086300	3.24934	4.68026	3.01427	1.10579	1.94799	0.981769	-1.43929	0.0278448	TRUE
Solyc09g098070	26.6786	22.889	26.9725	8.52417	9.37524	10.4017	-1.43536	0.00252383	TRUE
Solyc07g065340	59.8931	53.6718	40.7469	22.3902	16.4875	18.4195	-1.42931	0.0213777	TRUE
Solyc01g098010	3.42742	3.56221	2.32555	1.07667	0.523027	1.86403	-1.42726	0.0241683	TRUE
Solyc03g007220	59.0002	76.4475	79.9811	22.0374	32.469	25.9246	-1.42139	0.00956797	TRUE
Solyc05g005060	6.35646	6.91075	5.88493	2.07587	3.02525	2.05368	-1.42052	0.000809201	TRUE
Solyc12g096710	16.0088	16.5639	20.696	4.73309	8.0371	7.14162	-1.41966	0.00520679	TRUE
Solyc11g012980	8.53116	6.44683	9.46011	1.73834	2.9405	4.49345	-1.41378	0.0134414	TRUE
Solyc03g005990	7.78419	12.4777	9.76933	3.56879	4.40293	3.30544	-1.41306	0.037854	TRUE
Solyc06g060410	1.60598	2.42721	2.27784	1.02262	0.681286	0.668841	-1.41132	0.0208378	TRUE
Solyc01g091700	5.58644	7.47736	5.80267	1.53276	3.32982	2.24342	-1.40872	0.00818754	TRUE
Solyc04g009860	0.308676	0.418455	0.44179	0.145449	0.201875	0.0932648	-1.40767	0.0109268	TRUE
Solyc04g080070	0.222947	0.226678	0.273507	0.0900456	0.124979	0.057739	-1.40661	0.00446503	TRUE
Solyc08g078170	2.3089	2.56095	3.90543	1.08796	0.514782	1.71234	-1.4044	0.0456159	TRUE
Solyc06g072680	13.0523	9.04818	9.34046	3.77402	4.51062	3.62996	-1.39991	0.0323858	TRUE
Solyc09g059430	174.68	139.988	145.02	63.08	53.6909	57.7337	-1.39739	0.00932161	TRUE
Solyc10g005630	6.24806	5.59892	8.58883	2.0459	2.75303	2.97571	-1.39425	0.0339959	TRUE
Solyc01g079810	37.1834	39.0358	43.3829	10.7011	19.2201	15.6077	-1.39339	0.00181527	TRUE
Solyc02g079230	38.3723	46.4839	41.057	16.443	14.2852	17.3018	-1.39042	0.00390319	TRUE
Solyc06g082920	66.053	75.6304	70.2795	26.94	26.2535	27.8965	-1.38622	0.00323048	TRUE
Solyc03g116530	778.79	794.249	517.317	354.032	196.415	251.265	-1.38259	0.0240285	TRUE
Solyc04g011520	13.7287	14.4835	14.783	5.47531	6.54397	4.48612	-1.38124	0.000898495	TRUE
Solyc11g065070	55.257	71.678	59.7989	26.8414	26.6707	18.1891	-1.38091	0.00525237	TRUE
Solyc11g005740	4.64592	4.91646	3.25686	2.01046	1.62774	1.28915	-1.37943	0.0235889	TRUE
Solyc09g064940	25.4422	25.9485	18.4527	8.8886	8.86391	9.19591	-1.37392	0.0272433	TRUE
Solyc12g088040	14.4348	16.9152	12.8005	5.99474	4.48021	6.57906	-1.37232	0.00668493	TRUE
Solyc03g122350	3.69602	2.55535	3.9733	0.673408	2.05463	1.2284	-1.36978	0.0243557	TRUE
Solyc01g068380	22.9096	30.3538	23.336	11.3108	10.2561	8.07379	-1.36976	0.013464	TRUE
Solyc06g060250	128.668	135.307	104.202	48.2978	48.4382	46.9473	-1.3575	0.0154153	TRUE
Solyc02g081570	2.12012	2.46354	1.41284	0.475717	1.25451	0.610078	-1.35742	0.0388224	TRUE
Solyc03g080100	28.513	46.1342	44.067	9.69911	24.987	11.6465	-1.35739	0.0313662	TRUE
Solyc01g010020	3.86644	6.08215	4.87254	0.962501	2.71951	2.11603	-1.35402	0.0233536	TRUE
Solyc12g005140	18.2408	17.2957	14.1291	5.84274	7.18789	6.40927	-1.35323	0.00959663	TRUE
Solyc12g011160	237.094	244.209	182.728	93.6218	72.8985	93.5116	-1.35256	0.0125219	TRUE
Solyc11g010250	256.487	242.074	327.045	61.9435	146.483	114.949	-1.35224	0.00977065	TRUE
Solyc07g006560	7.5229	11.3639	9.12638	2.0256	6.22029	2.7276	-1.35208	0.0303341	TRUE
Solyc05g008070	5.34884	5.64751	3.47721	2.74196	1.52804	1.41189	-1.34898	0.029195	TRUE
Solyc02g090560	5.6362	4.29789	6.7223	1.3279	1.38229	3.83163	-1.34831	0.0370617	TRUE
Solyc03g095770	9.05383	11.7159	15.3142	2.75794	6.23524	5.18099	-1.34809	0.0361975	TRUE
Solyc09g008200	8.48077	11.1417	7.59195	4.49006	2.85113	3.36857	-1.34544	0.0214189	TRUE
Solyc04g081250	3.56365	3.3295	4.87069	0.907675	2.17316	1.57145	-1.33835	0.0194451	TRUE
Solyc04g009800	12.541	12.5109	17.917	5.46455	6.68054	4.85871	-1.33744	0.0319306	TRUE
Solyc10g054320	96.597	71.4188	74.7751	31.2782	33.2397	31.7007	-1.33533	0.0245734	TRUE
Solyc09g061250	0.685484	0.958313	0.572304	0.403752	0.168116	0.310672	-1.32829	0.0393947	TRUE
Solyc08g078820	1306.19	1137.51	947.845	505.928	420.676	426.588	-1.32558	0.0171367	TRUE
Solyc05g005050	5.27192	5.84015	5.18041	1.63137	3.08763	1.78307	-1.32523	0.00963535	TRUE
Solyc05g013810	404.104	282.385	293.225	143.666	126.604	122.098	-1.32016	0.0341678	TRUE
Solyc01g087840	0.988543	0.739033	0.887745	0.383603	0.45636	0.210835	-1.3155	0.00709815	TRUE
Solyc01g100760	3233.16	2442.09	2153.4	1214.49	1022.29	915.184	-1.31251	0.0329255	TRUE
Solyc04g079710	3.95937	3.76308	3.69575	2.06845	0.97104	1.56039	-1.31167	0.0145939	TRUE
Solyc06g082590	2.19515	2.59381	3.22671	0.838671	1.10583	1.29065	-1.30899	0.0204934	TRUE
Solyc00g217960	47.8125	64.1198	56.0858	19.5416	23.8724	24.6985	-1.30263	0.0123739	TRUE
Solyc08g076490	5.60343	9.39538	7.83226	2.77932	3.80932	2.71778	-1.2947	0.0439515	TRUE
Solyc04g050490	28.7741	19.7893	22.1325	9.83315	11.9288	7.05698	-1.29461	0.0190625	TRUE
Solyc03g082500	15.0172	25.1841	25.7631	6.54453	11.8052	8.63536	-1.28952	0.0482911	TRUE
Solyc06g054310	6.99106	11.2406	7.91163	1.83862	4.14686	4.71585	-1.28865	0.0361989	TRUE
Solyc02g085140	8.73249	10.7723	9.96368	3.79825	4.76256	3.57024	-1.28047	0.00246661	TRUE
Solyc08g077370	0.72862	0.952473	0.993172	0.359676	0.23826	0.503196	-1.28015	0.00966032	TRUE
Solyc09g009550	0.443666	0.45109	0.370413	0.26132	0.10881	0.150807	-1.28015	0.0157326	TRUE
Solyc02g067490	58.8145	67.9113	65.0661	23.7988	28.1628	27.1403	-1.27776	0.00126481	TRUE
Solyc10g062160	6.96831	7.789	8.83765	2.93678	3.48166	3.33469	-1.27454	0.00880905	TRUE
Solyc02g093520	212.012	182.075	216.38	84.4155	79.8657	88.1417	-1.27407	0.00603936	TRUE
Solyc02g093290	36.9589	42.5987	32.5202	16.2132	16.0254	14.2169	-1.27058	0.0140438	TRUE
Solyc11g010430	59.1427	48.608	39.9412	23.6906	16.514	21.057	-1.26953	0.023868	TRUE
Solyc01g098590	22.8798	18.6642	20.3714	10.0289	6.13329	9.70634	-1.2591	0.00235165	TRUE
Solyc07g017780	223.032	289.819	206.798	109.503	93.0042	99.0176	-1.25502	0.028092	TRUE
Solyc06g076320	425.734	276.702	339.572	148.914	162.122	126.626	-1.25148	0.0368758	TRUE
Solyc06g035960	71.7301	70.5247	60.679	26.0146	29.6863	29.5744	-1.25081	0.00405524	TRUE
Solyc08g080680	105.172	76.8709	75.7752	36.7634	32.2683	39.3485	-1.25025	0.0306567	TRUE
Solyc11g056620	4.87297	7.46161	7.28249	2.1025	3.85888	2.28833	-1.24969	0.0249715	TRUE
Solyc11g005070	22.0663	19.7865	22.9827	8.41835	9.96289	8.91637	-1.24801	0.00157523	TRUE
Solyc05g007580	1.27666	1.81723	1.70539	0.882293	0.834938	0.308587	-1.24431	0.0204671	TRUE
Solyc05g012770	44.629	67.1958	47.7025	23.9021	24.8811	18.5687	-1.24401	0.0407797	TRUE
Solyc04g007580	176.003	255.685	242.736	69.0988	123.199	92.5164	-1.24363	0.0163829	TRUE
Solyc07g052460	154.379	190.544	162.01	66.1727	80.2437	68.0822	-1.24083	0.0060672	TRUE
Solyc03g122120	31.2533	50.4857	42.966	16.0112	21.5382	15.2235	-1.24065	0.0382978	TRUE
Solyc02g083870	0.496231	0.504535	0.473484	0.311767	0.162268	0.149933	-1.24044	0.0288585	TRUE
Solyc01g066040	3.55081	4.12597	4.35605	2.07152	1.49287	1.53265	-1.23925	0.00200883	TRUE
Solyc02g093360	192.033	176.643	156.783	72.9014	68.2454	82.2705	-1.23384	0.00454511	TRUE
Solyc06g061190	13.2745	13.427	16.4527	5.2877	6.37691	6.69846	-1.23269	0.00763763	TRUE
Solyc12g045030	232.089	202.98	196.182	79	109.221	81.0558	-1.22913	0.00128032	TRUE
Solyc01g106890	15.3024	17.7723	11.9462	7.06803	6.05217	6.08553	-1.22906	0.0323267	TRUE
Solyc01g108030	135.673	143.881	123.397	61.0979	60.2793	50.7872	-1.22682	0.0012233	TRUE
Solyc09g010650	0.934292	0.64595	0.713172	0.45785	0.183309	0.338749	-1.22678	0.0209028	TRUE
Solyc02g080070	24.0433	28.6671	17.0753	7.97748	10.1987	11.6991	-1.22398	0.0476211	TRUE
Solyc03g031750	55.5063	87.0153	73.9946	28.2195	32.8926	31.7764	-1.2209	0.0430075	TRUE
Solyc06g065560	4.32202	5.08576	5.50815	1.9511	1.80864	2.64371	-1.21993	0.00367523	TRUE
Solyc07g043310	115.963	78.1652	82.757	38.6744	38.423	41.9469	-1.21779	0.0464514	TRUE
Solyc06g071280	4.06494	2.67769	4.15174	1.61865	1.51646	1.55687	-1.21531	0.0489281	TRUE
Solyc01g112140	29.2773	26.8232	24.8654	12.5827	10.8888	11.5192	-1.21034	0.00292119	TRUE
Solyc09g063150	11.5985	13.3979	11.4724	6.12337	5.18274	4.45851	-1.20997	0.00121912	TRUE
Solyc01g104690	80.4016	69.6535	65.2368	31.532	27.5682	34.1143	-1.20767	0.00538079	TRUE
Solyc03g006640	25.1575	21.5068	15.9702	12.3865	8.1594	6.60839	-1.20578	0.0269592	TRUE
Solyc01g095490	84.5326	89.4766	57.2034	35.2785	29.0842	35.8878	-1.20561	0.0435827	TRUE
Solyc01g066450	12.838	19.8021	15.4762	8.14442	5.2834	7.49296	-1.20159	0.0317939	TRUE
Solyc10g076530	0.452909	0.306992	0.336115	0.142274	0.197469	0.136844	-1.20146	0.0288137	TRUE
Solyc08g078780	6.20582	8.09283	5.34208	2.89241	2.74619	2.90429	-1.20105	0.0444852	TRUE
Solyc02g083460	76.2466	74.3525	87.5127	38.6054	32.792	32.1952	-1.20072	0.00249871	TRUE
Solyc03g112340	71.3424	99.0022	77.7664	35.1543	38.122	35.0224	-1.19597	0.0291728	TRUE
Solyc12g007040	0.350639	0.475342	0.446088	0.220296	0.229319	0.105944	-1.19517	0.0120927	TRUE
Solyc02g088160	6.52189	9.28343	8.98868	3.82434	3.98098	3.15288	-1.17798	0.0265845	TRUE
Solyc04g081550	75.7612	59.2347	50.008	33.4277	15.7458	32.6607	-1.17678	0.0249171	TRUE
Solyc01g094040	92.7309	67.6825	90.0057	37.4626	37.9277	35.5716	-1.17428	0.0270907	TRUE
Solyc04g080740	10.7954	12.7091	11.7914	5.53303	5.10938	5.02141	-1.17207	0.00433034	TRUE
Solyc06g008870	56.1303	49.7327	37.3899	25.6524	16.8463	21.4856	-1.16277	0.0253279	TRUE
Solyc06g051620	74.9514	74.9001	67.5601	29.5261	40.3809	27.2352	-1.16226	0.00241661	TRUE
Solyc02g070450	1.90222	2.90107	3.26704	1.0756	0.87084	1.66676	-1.15935	0.0466541	TRUE
Solyc07g062740	0.767539	1.04051	0.781179	0.530444	0.351381	0.278289	-1.15826	0.015718	TRUE
Solyc03g080110	8.53181	9.00192	11.4687	3.84322	4.94815	4.28018	-1.14974	0.0189625	TRUE
Solyc03g025330	4.72564	4.86553	3.36749	2.31129	1.52573	2.00618	-1.14909	0.0227803	TRUE
Solyc02g088090	346.42	355.676	316.67	157.404	145.039	157.844	-1.14622	0.00165783	TRUE
Solyc04g078470	28.0611	23.044	25.745	9.83207	18.5285	6.52192	-1.13954	0.0445956	TRUE
Solyc04g079960	4.12383	3.53514	3.16327	2.05746	0.951882	1.90563	-1.13874	0.0126181	TRUE
Solyc01g079780	105.399	149.771	104.895	61.9714	49.3503	52.6024	-1.13523	0.0409724	TRUE
Solyc09g061280	11.2014	16.4163	14.2506	5.32567	7.42474	6.31151	-1.13516	0.0248112	TRUE
Solyc05g007060	258.96	256.874	214.461	108.32	128.49	96.3732	-1.13216	0.00285419	TRUE
Solyc11g005750	3.44377	3.17018	3.10829	1.535	1.55222	1.34986	-1.13168	0.000377946	TRUE
Solyc11g020610	4.92116	6.39872	3.92803	2.0513	1.99606	2.91661	-1.13063	0.0457376	TRUE
Solyc01g096790	11.7967	16.7917	12.5691	5.92921	5.40056	7.48504	-1.12929	0.0276439	TRUE
Solyc07g017860	23.7539	19.9217	18.2108	9.87608	8.53602	9.9021	-1.1281	0.0154186	TRUE
Solyc01g111980	174.929	134.659	184.461	62.7825	76.4931	86.7813	-1.12797	0.0154359	TRUE
Solyc01g095630	5.23708	7.93587	6.96699	3.27448	1.9266	4.01674	-1.12756	0.0242501	TRUE
Solyc07g056340	34.9068	47.1404	33.4037	19.5127	16.5487	16.8796	-1.12482	0.0359112	TRUE
Solyc03g117870	296.719	282.459	200.802	136.302	100.506	121.211	-1.1234	0.0313259	TRUE
Solyc07g055950	0.536781	0.682204	0.704241	0.442632	0.197469	0.243278	-1.12242	0.0238701	TRUE
Solyc03g114820	0.288215	0.325597	0.427783	0.181077	0.0942468	0.203192	-1.12216	0.0265022	TRUE
Solyc06g053670	351.558	280.509	274.135	145.803	133.114	137.939	-1.12029	0.0204608	TRUE
Solyc08g081540	93.5882	90.6715	110.376	32.9404	60.2855	42.9719	-1.11323	0.00754045	TRUE
Solyc01g097400	1.746	1.21462	1.13987	0.95262	0.360596	0.583074	-1.11261	0.0466891	TRUE
Solyc02g078370	1.77138	2.12848	2.45844	1.1382	0.71089	1.09475	-1.11094	0.0122119	TRUE
Solyc05g056200	19.0222	17.7776	16.3169	10.8646	6.03179	7.83742	-1.10268	0.00880679	TRUE
Solyc03g044350	22.236	18.7223	21.5482	10.8051	9.20261	9.13292	-1.10098	0.0028155	TRUE
Solyc10g080930	289.515	241.962	223.466	113.154	124.406	115.193	-1.09771	0.0183679	TRUE
Solyc05g054560	148.018	106.661	116.407	59.1613	57.281	57.1773	-1.09582	0.033833	TRUE
Solyc03g083960	343.298	265.386	369.864	114.429	184.747	159.48	-1.09323	0.0139144	TRUE
Solyc10g085070	2.28266	3.35235	2.29903	0.956084	1.61727	1.14949	-1.09165	0.0379032	TRUE
Solyc01g112220	9.97371	11.7031	8.73844	4.04937	4.83059	5.40155	-1.09065	0.0129729	TRUE
Solyc03g025290	31.9315	29.2356	23.3305	14.6293	11.4017	13.6699	-1.08974	0.017755	TRUE
Solyc01g014840	0.521156	0.378483	0.337431	0.210488	0.21911	0.15184	-1.08923	0.0453075	TRUE
Solyc01g079750	6.00214	8.76268	7.19547	3.16181	5.13325	2.03671	-1.08781	0.0332895	TRUE
Solyc06g050790	72.0695	58.4325	54.4396	28.6042	29.1866	29.2711	-1.08696	0.0255789	TRUE
Solyc08g076970	35.6393	48.7958	52.886	24.0051	19.6261	21.107	-1.08486	0.0367692	TRUE
Solyc05g056140	8.42411	11.7885	13.1805	5.46334	4.08762	6.19903	-1.0842	0.0370608	TRUE
Solyc01g104050	5.82624	7.46475	7.49625	3.17122	3.57394	3.06278	-1.08368	0.0162121	TRUE
Solyc07g045100	18.953	16.2226	19.0962	7.30101	7.91673	10.4499	-1.08025	0.00208369	TRUE
Solyc07g047800	207.564	160.444	149.371	84.9357	77.0012	83.08	-1.07834	0.0345156	TRUE
Solyc02g077780	34.449	25.2659	26.1363	13.5218	13.2554	13.9454	-1.07601	0.0352947	TRUE
Solyc04g007070	4.79096	3.24742	3.73572	2.20896	1.44031	1.93786	-1.07544	0.0283287	TRUE
Solyc04g082380	0.597413	0.60741	0.414566	0.153547	0.319672	0.295372	-1.07516	0.0266373	TRUE
Solyc00g095860	586.517	557.766	660.862	200.5	388.435	269.001	-1.07317	0.0136512	TRUE
Solyc02g070700	0.174316	0.177232	0.166325	0.0821378	0.0855022	0.0790026	-1.07018	0.000101873	TRUE
Solyc06g082010	386.416	284.742	333.105	188.287	140.619	149.656	-1.06936	0.013569	TRUE
Solyc10g006500	0.366398	0.413922	0.271913	0.191831	0.199688	0.110705	-1.06705	0.027447	TRUE
Solyc08g081550	922.5	933.884	1068.26	338.465	642.339	420.173	-1.06183	0.0157166	TRUE
Solyc08g078070	280.521	352.61	401.279	116.035	207.696	171.853	-1.06161	0.0174016	TRUE
Solyc03g113540	37.1519	45.167	34.1874	20.0603	17.4449	18.4557	-1.05792	0.0208631	TRUE
Solyc06g005500	58.5492	65.6871	56.066	31.3938	24.4273	31.1487	-1.05183	0.00133752	TRUE
Solyc06g071210	263.935	218.338	179.933	128.327	80.5231	111.371	-1.04821	0.0237337	TRUE
Solyc08g078390	248.037	243.007	258.88	108.769	152.603	101.32	-1.048	0.0102057	TRUE
Solyc02g081430	69.7208	64.662	60.5267	31.0061	32.7566	30.6366	-1.04596	0.0042579	TRUE
Solyc04g077180	64.3203	73.8549	60.2103	38.817	25.0802	32.3696	-1.0432	0.00386256	TRUE
Solyc05g013760	0.487584	0.443559	0.367289	0.120921	0.276923	0.232611	-1.0423	0.0213145	TRUE
Solyc00g201160	6.77266	5.90227	5.80279	2.93078	3.05082	3.00684	-1.03965	0.00868305	TRUE
Solyc02g087250	54.5788	60.2442	50.1109	28.2752	26.7711	25.2371	-1.03871	0.00670324	TRUE
Solyc06g063070	400.404	477.592	347.354	219.326	181.531	198.375	-1.03201	0.0240354	TRUE
Solyc02g082250	73.6407	54.3515	53.4853	33.0518	24.0153	31.6996	-1.0317	0.0280828	TRUE
Solyc07g043550	40.5581	53.0105	33.902	15.9702	26.6544	19.764	-1.03081	0.0402248	TRUE
Solyc02g088390	52.2849	79.2302	64.9503	27.2342	31.2175	37.9293	-1.02745	0.0361642	TRUE
Solyc07g062500	2.81697	2.92637	4.06097	1.87562	1.77222	1.16568	-1.02633	0.0329309	TRUE
Solyc04g072010	7.10549	5.48758	4.80307	2.91141	2.83456	2.80028	-1.0254	0.0492941	TRUE
Solyc11g066040	24.8663	21.0881	22.8882	10.1872	12.0659	11.5988	-1.02407	0.00247869	TRUE
Solyc02g086460	109.348	68.8473	84.4727	46.4513	51.4054	31.6651	-1.02004	0.0447498	TRUE
Solyc06g062490	3.68915	4.45417	3.30004	1.52104	2.26192	1.88098	-1.01463	0.0130319	TRUE
Solyc08g078310	10.818	11.6135	15.685	5.41072	7.17383	6.29982	-1.01322	0.0397787	TRUE
Solyc03g082740	92.5746	116.043	89.1377	48.9993	51.421	47.129	-1.01293	0.0252787	TRUE
Solyc03g123370	185.21	177.246	176.44	97.6285	82.5107	86.9208	-1.01284	0.000222025	TRUE
Solyc06g053700	29.5583	39.7474	37.1192	15.0961	22.2621	15.3841	-1.0128	0.0112838	TRUE
Solyc05g007070	111.471	143.558	125.064	63.1565	65.9307	59.4473	-1.01152	0.0173902	TRUE
Solyc12g009180	76.6037	78.5401	69.8983	36.3992	36.3745	38.9776	-1.0099	0.00232631	TRUE
Solyc11g065660	18.5235	16.8535	11.9189	6.57979	8.48009	8.43819	-1.00917	0.0465526	TRUE
Solyc07g008110	604.64	442.355	522.561	249.403	227.318	304.27	-1.00698	0.0162841	TRUE
Solyc11g011610	33.8172	42.8226	30.8004	15.0656	20.3573	18.2525	-1.0012	0.0246135	TRUE
Solyc02g014240	14.2601	9.52473	10.1304	7.06273	4.69712	5.18921	-1.00073	0.0442721	TRUE
Solyc00g098560	28.7708	22.6291	30.1281	46.8948	49.7031	66.509	1.00045	0.0343634	TRUE
Solyc01g088490	0.620288	0.49052	0.986425	1.42893	1.08179	1.68675	1.00103	0.0394689	TRUE
Solyc01g111320	6.37522	8.12343	7.22849	16.7757	12.3052	14.4468	1.00243	0.0191923	TRUE
Solyc09g005750	5.30628	10.5949	11.0654	19.0749	16.912	18.0421	1.00256	0.0291764	TRUE
Solyc01g104030	29.9894	34.1871	37.0493	72.8742	55.1113	74.9601	1.00352	0.023911	TRUE
Solyc11g072430	15.0337	17.7808	22.639	34.8894	42.6391	33.6503	1.00353	0.00759709	TRUE
Solyc03g083200	2.16054	4.87094	5.19858	8.76411	9.21524	6.55634	1.00445	0.0327794	TRUE
Solyc01g096970	2.27981	4.05643	4.89444	7.38548	8.94603	6.19949	1.00447	0.0272944	TRUE
Solyc03g097460	13.1112	22.9686	26.7532	45.4882	42.5058	38.0895	1.00479	0.0189836	TRUE
Solyc06g083250	1.29256	1.83987	2.30218	3.97917	3.80403	3.12432	1.00508	0.00986578	TRUE
Solyc01g099660	0.143361	0.0728798	0.136789	0.202656	0.246116	0.259894	1.00531	0.0158777	TRUE
Solyc04g025120	6.82847	11.4059	10.704	18.8459	22.0102	17.2423	1.00552	0.00824073	TRUE
Solyc01g107180	6.91183	7.1466	6.14788	15.7323	10.688	14.1761	1.00655	0.0402828	TRUE
Solyc06g075010	3.12961	3.55132	4.79918	8.92708	5.72915	8.40904	1.00659	0.0409699	TRUE
Solyc11g011790	0.410182	0.486553	0.26092	0.773114	0.871846	0.681637	1.00702	0.0114578	TRUE
Solyc01g008530	8.0787	5.06814	5.19359	12.527	11.0167	13.3472	1.00824	0.00907536	TRUE
Solyc08g006720	105.999	109.707	101.892	240.402	186.158	213.032	1.00995	0.0189162	TRUE
Solyc07g054480	1.07449	0.584343	0.906021	1.74262	1.54435	1.87995	1.01043	0.0104635	TRUE
Solyc10g081310	12.2469	17.8342	23.6726	38.4965	34.1825	35.738	1.01216	0.0204007	TRUE
Solyc06g069450	4.17109	7.04534	5.96983	13.2508	10.6916	10.7326	1.01264	0.00808364	TRUE
Solyc07g061790	84.0178	68.2925	77.4749	175.027	118.248	170.488	1.0131	0.0434371	TRUE
Solyc11g065240	2.05963	1.79494	2.18982	4.65842	3.86783	3.6805	1.01401	0.0119386	TRUE
Solyc04g005130	8.91129	15.2633	14.8472	27.5843	25.4864	25.7858	1.01495	0.0159047	TRUE
Solyc03g118320	0.430101	0.27828	0.223846	0.736961	0.652075	0.496182	1.01598	0.0282765	TRUE
Solyc12g036140	0.626245	0.955086	1.34446	1.81971	2.25261	1.84486	1.01608	0.021101	TRUE
Solyc05g013740	8.10931	8.91352	9.75912	18.7614	16.9856	18.4426	1.01675	0.000254485	TRUE
Solyc07g032240	2.29183	1.91593	3.15867	5.85554	3.74716	5.30888	1.0174	0.0370107	TRUE
Solyc03g062910	0.451931	0.668354	0.548819	1.35514	1.16882	0.85653	1.01816	0.0431019	TRUE
Solyc11g045100	7.26001	9.77809	6.74729	17.8599	16.0016	14.3579	1.01954	0.00418524	TRUE
Solyc02g091240	8.82412	21.4851	17.6517	30.4187	38.195	28.6261	1.01969	0.0284768	TRUE
Solyc12g094500	6.04808	7.07498	9.1837	15.4444	11.4198	18.3918	1.02063	0.0457157	TRUE
Solyc12g019560	1.60286	2.97177	3.95841	4.9759	7.21461	5.12783	1.02117	0.0422981	TRUE
Solyc02g085490	50.5224	53.5052	90.5893	124.751	133.387	136.955	1.02156	0.0278878	TRUE
Solyc07g054740	20.3865	20.345	35.0735	47.0554	53.598	53.3332	1.02244	0.0204224	TRUE
Solyc09g008630	0.600898	0.840061	0.645022	1.06179	1.47371	1.7021	1.02252	0.0473175	TRUE
Solyc02g072040	9.77242	10.974	16.0511	21.3057	26.1371	27.3674	1.02363	0.00902411	TRUE
Solyc06g005140	0.923017	0.89766	1.22533	1.89099	2.51961	1.78243	1.02373	0.0289507	TRUE
Solyc11g071640	650.216	623.234	977.307	1437.39	1366.61	1779.23	1.02595	0.0107136	TRUE
Solyc12g016220	0.744508	1.53916	1.77595	2.78312	2.33717	3.14928	1.02647	0.0259023	TRUE
Solyc05g015050	4.68572	8.7395	7.72791	14.7097	12.9378	15.4421	1.02647	0.0112809	TRUE
Solyc02g069630	0.763103	0.8009	0.986489	1.92547	1.35232	1.91891	1.02682	0.031584	TRUE
Solyc11g065530	6.93085	15.6766	12.8908	26.6946	21.2845	24.3555	1.02693	0.0223254	TRUE
Solyc07g064910	2.16937	3.43105	4.59984	7.34479	6.30568	7.13727	1.02713	0.0228907	TRUE
Solyc02g077190	0.711941	1.17626	0.50948	1.67734	1.92065	1.29065	1.02779	0.0371376	TRUE
Solyc07g047790	9.3588	8.19226	9.53745	21.9972	15.5915	17.6439	1.02784	0.0330309	TRUE
Solyc06g084470	1.16629	1.28067	1.60247	2.76977	2.6544	2.8332	1.02796	0.00369583	TRUE
Solyc03g116910	0.975496	1.20743	0.971249	2.15838	2.12197	2.15289	1.02828	0.00437276	TRUE
Solyc02g080770	2.54843	4.07168	5.21059	9.72095	5.83338	8.57991	1.02855	0.049495	TRUE
Solyc11g066960	1.30066	1.32243	2.01669	3.5751	3.24306	2.65266	1.02943	0.0112891	TRUE
Solyc11g013090	1.11078	1.55289	1.5898	2.79149	2.4972	3.39812	1.03019	0.0145529	TRUE
Solyc02g036470	7.03381	13.0467	11.3821	22.0359	21.8662	20.3763	1.0307	0.019085	TRUE
Solyc06g036120	5.86398	3.63543	4.91284	11.1873	8.27812	9.9824	1.03086	0.0107894	TRUE
Solyc01g028870	4.69944	5.26126	5.79396	11.1963	10.1527	10.8647	1.0319	0.000241356	TRUE
Solyc02g086550	5.264	12.5963	11.9733	21.3465	18.9869	20.6763	1.0321	0.038237	TRUE
Solyc04g079030	11.1597	10.8307	14.0362	24.8582	25.3788	23.4496	1.03234	0.00136347	TRUE
Solyc00g024150	6.28394	17.0119	13.9423	27.6836	25.8467	22.7153	1.03387	0.0383796	TRUE
Solyc03g121120	3.52493	4.12694	4.17871	9.19398	6.2523	8.7785	1.03396	0.0402929	TRUE
Solyc06g050170	5.88023	9.72427	10.9059	19.2953	15.1279	19.8859	1.03464	0.012189	TRUE
Solyc01g096400	5.33865	7.37784	6.08304	11.8208	13.0677	13.6247	1.03466	0.00125844	TRUE
Solyc06g050350	6.8862	10.8099	12.5273	22.3213	16.7029	22.9097	1.03506	0.0159267	TRUE
Solyc04g081360	2.24857	3.46617	4.3602	8.54461	5.33676	6.77201	1.03561	0.0412878	TRUE
Solyc03g097850	0.653122	0.730456	1.05941	1.78496	1.21736	2.01284	1.03765	0.0483675	TRUE
Solyc04g049720	3.68487	5.10166	6.39606	10.4918	9.88324	10.802	1.03807	0.0133835	TRUE
Solyc11g006990	0.334603	0.408243	0.510824	0.882928	0.722144	0.970544	1.03876	0.0101911	TRUE
Solyc03g120610	5.11708	7.91716	9.55275	14.8864	19.4248	12.0999	1.03898	0.0439266	TRUE
Solyc01g110550	3.15519	3.82491	3.24214	6.51876	6.90482	7.58992	1.0396	0.00126234	TRUE
Solyc02g055550	2.05645	5.05292	5.88656	9.20554	9.75072	7.76681	1.04003	0.0399036	TRUE
Solyc03g093480	29.0777	21.4894	34.7115	66.1533	50.1393	59.0999	1.04033	0.00822117	TRUE
Solyc03g083090	48.056	138.437	158.788	220.99	206.033	283.137	1.04037	0.0490607	TRUE
Solyc08g067990	1.81164	2.53268	3.24111	6.61576	4.88737	4.10531	1.04102	0.0483441	TRUE
Solyc07g015860	1.06029	1.54005	1.63798	2.42669	2.82328	3.47821	1.04219	0.0211843	TRUE
Solyc04g072260	42.1343	24.7935	33.2324	86.2512	56.727	63.42	1.04312	0.0378966	TRUE
Solyc09g009040	10.8883	10.5434	15.0273	26.3249	19.4556	29.3736	1.04358	0.0306185	TRUE
Solyc09g082170	0.590343	0.333457	0.688456	1.05087	0.965217	1.30804	1.04389	0.0181173	TRUE
Solyc12g013920	20.6074	26.7946	28.1706	57.5145	48.0128	50.2901	1.04392	0.00224895	TRUE
Solyc12g056730	0.188222	0.263136	0.224492	0.443453	0.438536	0.511831	1.04427	0.0017744	TRUE
Solyc07g007160	44.1805	35.8451	37.3295	89.9308	63.4068	88.723	1.04449	0.032115	TRUE
Solyc10g074710	8.4345	14.0109	14.5655	24.4619	22.4921	29.3967	1.04469	0.00992118	TRUE
Solyc03g119640	47.6094	71.366	95.932	145.717	138.986	159.451	1.04735	0.019083	TRUE
Solyc04g079740	1.03346	1.08359	1.38669	2.34354	2.43953	2.45901	1.04751	0.00427521	TRUE
Solyc01g112280	182.348	185.23	182.372	426.176	330.448	381.059	1.04873	0.0192417	TRUE
Solyc07g062820	0.615605	0.834541	1.5272	1.8178	2.33512	2.00881	1.04931	0.0406917	TRUE
Solyc01g103230	14.8466	32.1817	36.7923	59.561	57.1457	56.8202	1.04978	0.0444148	TRUE
Solyc04g057860	0.183789	0.467162	0.526093	0.779417	0.99164	0.66637	1.05019	0.0424285	TRUE
Solyc09g042740	15.2177	17.7288	14.5202	38.5422	31.1014	28.7372	1.05146	0.0204803	TRUE
Solyc05g010780	1.23165	0.834841	0.870514	2.53638	1.56626	1.98473	1.05147	0.0473301	TRUE
Solyc09g064900	1.83737	2.41756	2.57816	4.37979	4.9833	4.80042	1.05157	0.00130406	TRUE
Solyc11g008850	0.851104	0.735544	0.974508	2.00521	1.37765	1.92867	1.05233	0.0323093	TRUE
Solyc06g011380	4.08741	3.83613	7.00008	11.4572	11.6181	7.88492	1.05282	0.0294475	TRUE
Solyc04g073980	0.994364	1.09188	1.63191	2.39896	3.04349	2.27134	1.05285	0.0137082	TRUE
Solyc05g053350	0.73548	0.815768	1.14834	1.63828	1.90216	2.06059	1.05295	0.00540784	TRUE
Solyc04g082050	41.7759	55.0343	55.4124	123.243	105.696	86.9697	1.05332	0.0217572	TRUE
Solyc09g097820	7.56161	16.4975	21.7953	32.8097	38.1717	24.2749	1.05476	0.0469107	TRUE
Solyc02g030380	4.94886	4.71719	6.19763	9.91063	11.8337	11.2145	1.05494	0.00171979	TRUE
Solyc03g113510	0.434958	1.35619	1.21739	1.69428	2.56018	1.99759	1.05526	0.0484558	TRUE
Solyc10g078920	5.83211	13.2384	13.7178	21.2179	22.3531	24.588	1.05572	0.0308921	TRUE
Solyc06g007850	1.88605	3.01339	3.23927	5.94167	5.18063	5.81257	1.05712	0.007659	TRUE
Solyc11g069350	67.9087	53.051	87.4258	173.975	106.41	153.777	1.05898	0.0450737	TRUE
Solyc02g077910	1.71161	2.29396	3.19206	4.03256	6.02948	4.93645	1.05922	0.0257449	TRUE
Solyc12g010900	1.64876	4.06605	2.40999	6.18215	4.23289	6.51854	1.05948	0.0435946	TRUE
Solyc10g008630	13.5013	22.1608	28.7457	46.1235	41.9891	46.1531	1.05978	0.0255425	TRUE
Solyc00g013170	0.724654	0.36839	1.03716	1.70729	1.42178	1.3137	1.06047	0.0364409	TRUE
Solyc04g082720	2.06763	4.06431	2.76199	6.36524	7.4373	4.74789	1.06056	0.0336317	TRUE
Solyc02g068640	14.6691	11.0344	14.4519	30.8517	25.7391	27.1877	1.06099	0.00208792	TRUE
Solyc05g014720	1.27931	0.991026	0.523145	2.12421	1.55383	2.15356	1.06183	0.0268932	TRUE
Solyc09g007280	4.88365	7.641	10.1405	16.0725	15.7876	15.459	1.06195	0.0310221	TRUE
Solyc05g013210	0.376677	0.212767	0.239607	0.552194	0.533754	0.644927	1.06197	0.0110887	TRUE
Solyc03g051900	46.4512	33.0309	50.7118	105.008	81.353	85.5013	1.06221	0.00812433	TRUE
Solyc06g008840	0.0560506	0.113977	0.133703	0.158467	0.247437	0.228627	1.0629	0.0377722	TRUE
Solyc06g007350	2.39154	5.18306	3.72312	8.24415	7.10008	8.27175	1.06373	0.0213085	TRUE
Solyc10g078860	0.813195	1.34076	1.88737	3.08615	2.43637	2.92851	1.0643	0.0222941	TRUE
Solyc12g027770	5.07258	4.56237	5.02621	9.00926	10.5266	11.1412	1.06516	0.010075	TRUE
Solyc05g012510	122.29	218.58	245.931	428.371	408.996	391.583	1.06648	0.0225412	TRUE
Solyc12g005880	42.4637	35.0343	34.7115	91.323	72.4443	71.4657	1.0679	0.0143032	TRUE
Solyc12g044280	9.5776	11.3608	10.4924	24.905	19.4873	21.5429	1.06887	0.0119277	TRUE
Solyc01g094180	1.90222	1.05494	0.990012	2.77047	2.37502	3.13497	1.06889	0.0197013	TRUE
Solyc01g060250	7.51006	9.84607	10.183	20.115	19.3879	18.2724	1.06897	0.0011881	TRUE
Solyc12g055720	2.29593	3.06384	2.22492	6.35587	4.36388	5.20278	1.06991	0.0251153	TRUE
Solyc01g111870	3.20102	2.76827	2.10641	5.72125	5.66684	5.56957	1.07028	0.0102452	TRUE
Solyc03g119690	17.2411	35.3489	24.8801	56.6668	45.8484	60.1867	1.07052	0.0150068	TRUE
Solyc12g036850	2.17396	2.94712	3.45718	5.46334	5.33167	7.22535	1.07087	0.0176879	TRUE
Solyc02g062240	8.00934	4.92888	4.62554	14.7981	9.40797	12.7049	1.07145	0.0332467	TRUE
Solyc06g074850	0.558962	0.568316	0.600007	1.25107	1.30232	1.07666	1.07148	0.00957974	TRUE
Solyc04g007110	2.97043	4.18173	3.10679	8.18271	7.1169	6.26523	1.0718	0.00708187	TRUE
Solyc05g050840	3.19533	6.39607	7.14575	11.1041	13.3222	10.7708	1.0724	0.0179316	TRUE
Solyc03g120710	4.6508	8.47744	8.73529	16.742	13.0708	16.1789	1.07285	0.0104756	TRUE
Solyc07g008850	1.94646	3.6582	3.43306	6.05891	5.84418	7.11079	1.07302	0.00941366	TRUE
Solyc05g006070	0.469104	0.715431	0.447601	1.10521	1.01243	1.31816	1.07388	0.00859349	TRUE
Solyc01g080700	0.580166	0.973292	0.830357	2.02298	1.36595	1.63023	1.07417	0.0246455	TRUE
Solyc07g054090	2.16115	3.27524	2.37334	6.14845	4.72022	5.58112	1.07472	0.00649206	TRUE
Solyc12g008320	0.147459	0.149926	0.187599	0.324253	0.385754	0.311877	1.07522	0.00541499	TRUE
Solyc07g056580	2.73621	6.35082	5.85448	11.2	12.5807	7.71614	1.07588	0.0427787	TRUE
Solyc08g065800	3.34456	3.96728	4.04225	8.87793	8.91346	6.16429	1.07716	0.0375713	TRUE
Solyc11g069260	2.23505	4.14968	4.07974	8.15053	7.14975	6.78242	1.07742	0.00989776	TRUE
Solyc10g079300	0.161891	0.2469	0.334685	0.432272	0.476447	0.660344	1.07755	0.0376824	TRUE
Solyc05g051520	3.93286	4.24348	4.90132	10.287	8.58242	8.73029	1.07755	0.0041802	TRUE
Solyc10g083870	3.43296	3.5946	3.56893	8.49853	5.93126	7.94192	1.07809	0.03679	TRUE
Solyc06g074050	4.51733	9.18584	10.6409	15.4322	18.9724	17.0184	1.07884	0.0216806	TRUE
Solyc03g120080	1.37203	1.71384	1.53356	3.36181	2.84576	3.55329	1.07929	0.00630364	TRUE
Solyc10g018530	2.32824	2.2161	4.20669	5.97553	6.46327	6.06175	1.08004	0.0317676	TRUE
Solyc09g042780	1.25861	2.85018	2.18348	4.15142	5.10718	4.04482	1.08014	0.0179041	TRUE
Solyc08g083230	4.18357	4.05419	4.36603	9.42532	7.63107	9.59882	1.08056	0.0160076	TRUE
Solyc12g008420	1.45207	3.937	3.87944	6.75098	6.36274	6.49329	1.08096	0.0496381	TRUE
Solyc03g083130	1.56079	1.88446	3.35081	5.05622	4.01926	5.30533	1.08137	0.0241296	TRUE
Solyc01g100400	1.38476	2.07484	1.94715	3.29684	3.86087	4.29406	1.08274	0.00632146	TRUE
Solyc12g006030	2.13333	5.18156	4.29725	8.37691	7.09229	9.13145	1.08306	0.0214965	TRUE
Solyc08g048240	4.04562	7.59381	9.00706	13.6863	14.0433	16.0317	1.08376	0.0195301	TRUE
Solyc02g076720	1.87548	3.66319	4.3482	7.48847	6.11673	7.35175	1.08384	0.0195613	TRUE
Solyc05g054350	9.67382	27.4504	31.8955	48.943	53.1876	44.1883	1.08404	0.0486794	TRUE
Solyc09g011210	1.19261	2.3443	1.97244	3.63402	3.93886	4.10789	1.08418	0.0154679	TRUE
Solyc07g066000	5.42657	9.49226	7.9616	19.1913	15.7988	13.54	1.08477	0.0164189	TRUE
Solyc08g083350	1.22508	1.4947	1.82777	3.21167	2.88435	3.55345	1.08536	0.00293559	TRUE
Solyc04g015490	2.18748	4.14761	3.92056	6.99234	7.97473	6.80583	1.08611	0.0105583	TRUE
Solyc08g068200	3.08925	6.49703	6.37983	12.403	10.2956	11.2008	1.08625	0.0170013	TRUE
Solyc02g084720	0.545617	0.83212	1.51449	2.05677	1.70308	2.3829	1.0867	0.0423107	TRUE
Solyc04g071000	0.0881677	0.29881	0.252378	0.526234	0.432465	0.39959	1.0871	0.0431449	TRUE
Solyc07g065430	1.78024	1.07261	1.82446	2.6719	3.62221	3.64569	1.08754	0.0140993	TRUE
Solyc08g083080	0.390199	0.859577	0.372312	1.28704	1.27596	0.884222	1.08758	0.0444221	TRUE
Solyc04g006970	14.5336	13.6026	17.4641	31.3356	32.9611	32.6478	1.08812	0.00145116	TRUE
Solyc02g083970	3.13122	6.84478	7.91738	10.3281	15.5123	12.2044	1.08827	0.0329121	TRUE
Solyc05g056550	0.697635	1.08761	0.798787	1.53406	2.19003	1.77061	1.08842	0.0187205	TRUE
Solyc06g069400	4.9495	3.83415	6.18438	10.0322	9.59536	12.2129	1.08898	0.00651596	TRUE
Solyc04g010320	5.7435	10.1806	4.84976	17.5793	15.2578	11.3797	1.08983	0.0335018	TRUE
Solyc10g005050	7.12414	16.5776	11.5629	25.7478	20.6062	28.7594	1.09085	0.0221507	TRUE
Solyc09g064720	73.783	143.337	165.316	276.271	248.488	289.91	1.09099	0.0211537	TRUE
Solyc03g117300	7.83016	24.0566	18.0284	41.548	30.0578	34.8704	1.09298	0.0364961	TRUE
Solyc04g050820	3.07429	4.3413	5.94822	11.106	7.95862	9.44361	1.09305	0.0151244	TRUE
Solyc01g094500	0.495692	1.38596	1.41891	2.10214	2.06667	2.88308	1.0953	0.0369024	TRUE
Solyc06g065490	0.841182	1.08851	1.45931	2.30613	2.0255	2.91127	1.09571	0.019652	TRUE
Solyc01g094190	2.16366	4.46084	4.75977	8.32609	7.72377	8.28067	1.09573	0.0288342	TRUE
Solyc02g050200	1.75909	2.01616	2.07518	4.28008	3.73374	4.49359	1.09617	0.00425481	TRUE
Solyc11g008060	0.495692	0.503987	0.867111	1.40143	1.62092	0.973508	1.09795	0.0433332	TRUE
Solyc04g056370	1.40432	1.36292	1.33995	2.76719	3.19364	2.83515	1.09869	0.00624581	TRUE
Solyc03g119670	0.366693	0.683519	0.699767	1.15191	1.37895	1.21873	1.0994	0.0103624	TRUE
Solyc07g007620	2.89296	1.69229	2.45784	4.96716	3.80993	6.32218	1.1002	0.0473165	TRUE
Solyc08g076430	1.27952	0.693829	1.13948	2.70641	2.03624	1.933	1.10068	0.0198417	TRUE
Solyc01g111310	1.01339	0.601036	1.12809	2.22839	1.73975	1.91369	1.10076	0.0084476	TRUE
Solyc10g084040	5.85298	9.25699	14.8925	22.8807	23.6052	17.8809	1.10124	0.0283204	TRUE
Solyc04g064660	0.773456	0.688099	0.461251	1.3667	1.70722	1.05163	1.10137	0.0418824	TRUE
Solyc06g068500	19.7574	28.982	19.2835	62.3255	40.9096	42.7213	1.10145	0.0454932	TRUE
Solyc02g080550	24.1317	18.0261	28.6644	59.1751	38.1672	54.6844	1.10205	0.0339113	TRUE
Solyc04g074280	4.04954	2.8171	3.66055	7.23089	6.48164	8.8868	1.10216	0.0152843	TRUE
Solyc01g107670	14.9774	27.824	25.3177	57.7659	35.1903	53.3821	1.10318	0.0428679	TRUE
Solyc01g008490	3.35091	4.87551	4.35495	10.236	9.46504	7.33159	1.10341	0.0161055	TRUE
Solyc11g006170	1.05354	3.01513	2.94127	5.4791	4.63172	4.95164	1.10348	0.0390358	TRUE
Solyc12g019110	2.31559	3.5315	5.24742	7.39908	8.87345	7.5758	1.10404	0.0205372	TRUE
Solyc07g017260	1.02445	1.04159	1.51067	2.54527	2.19271	2.95462	1.10484	0.00923179	TRUE
Solyc05g006810	0.851867	0.796832	0.910356	1.89461	1.57109	2.0385	1.10492	0.0152344	TRUE
Solyc09g005730	32.3723	15.7537	23.8923	57.3651	37.7289	59.8152	1.10499	0.037123	TRUE
Solyc10g049210	3.5999	10.4258	10.0965	16.6544	18.6742	16.5625	1.10513	0.0430126	TRUE
Solyc12g019100	1.06952	2.87389	3.64462	4.67963	6.52006	5.12422	1.10519	0.0414302	TRUE
Solyc01g079710	9.34081	8.06266	10.1196	22.6948	16.3223	20.1969	1.1053	0.021106	TRUE
Solyc03g093380	0.216777	0.535268	0.590972	1.22575	0.850637	0.814045	1.10581	0.0433825	TRUE
Solyc08g029360	1.17512	2.09086	2.10234	4.42974	2.73789	4.3938	1.10678	0.0454399	TRUE
Solyc12g006120	5.49738	13.2112	10.2523	22.0182	21.5718	18.7995	1.1072	0.0238572	TRUE
Solyc08g076480	23.2672	40.9205	36.9738	70.9002	79.3427	67.7287	1.10748	0.00592504	TRUE
Solyc08g005510	0.0428427	0.0653395	0.0613183	0.121126	0.147101	0.0970851	1.10784	0.0289334	TRUE
Solyc02g090260	5.95644	8.98649	13.9335	23.9021	18.6609	19.6806	1.10803	0.0213122	TRUE
Solyc09g065130	9.17189	17.6851	16.9333	36.0066	29.1227	29.2947	1.10854	0.00959673	TRUE
Solyc10g051010	0.513419	0.783016	0.587861	1.54831	1.30953	1.20999	1.11024	0.00552228	TRUE
Solyc12g088410	2.46896	1.36924	1.92746	5.07655	3.30281	4.06898	1.1104	0.0288707	TRUE
Solyc01g081090	1.48434	0.918632	0.615783	2.06787	1.7727	2.69091	1.11346	0.0346394	TRUE
Solyc10g074970	8.01872	23.0093	18.4761	33.4182	41.9542	31.7657	1.11385	0.0287246	TRUE
Solyc02g091640	5.90343	7.89181	8.03199	16.4842	16.3014	14.4677	1.11429	0.000860943	TRUE
Solyc01g091450	0.457264	1.1158	1.09076	2.02536	1.79431	1.94805	1.11451	0.0313702	TRUE
Solyc11g066410	4.86232	5.74536	7.6488	11.6414	13.1496	14.7706	1.1157	0.00447788	TRUE
Solyc10g008680	1.75725	2.85864	1.95614	5.52012	3.67758	5.04394	1.1157	0.0240678	TRUE
Solyc02g030130	0.171758	0.174632	0.294992	0.550342	0.404389	0.435923	1.11651	0.0144418	TRUE
Solyc06g050980	59.9612	101.467	100.089	214.34	206.825	146.185	1.11733	0.0225002	TRUE
Solyc03g123830	109.046	125.123	171.907	327.914	277.28	276.175	1.11799	0.0034932	TRUE
Solyc08g075510	0.85541	1.86991	1.91807	3.50672	3.02098	3.56671	1.12031	0.0191803	TRUE
Solyc04g082310	3.08051	7.36035	7.6422	13.4994	12.642	13.1702	1.12032	0.0376166	TRUE
Solyc05g047420	24.508	22.0206	34.2611	68.215	48.9236	58.6368	1.12149	0.0126489	TRUE
Solyc08g067840	1.40471	4.12597	4.84006	6.32487	7.04328	9.19591	1.12151	0.0419406	TRUE
Solyc11g007350	0.601276	0.444609	0.678025	1.49388	1.01884	1.23867	1.12174	0.0226104	TRUE
Solyc08g078720	1.54495	2.2253	3.93101	5.82386	5.68351	5.25147	1.12176	0.0443651	TRUE
Solyc01g068460	6.61641	8.15328	12.3485	21.0006	18.0183	20.0311	1.12268	0.0118261	TRUE
Solyc09g007190	3.2261	4.40011	3.829	10.4556	6.94717	7.56023	1.12379	0.0429202	TRUE
Solyc07g062870	3.91834	6.94868	6.78188	10.8204	12.5151	15.198	1.12653	0.0141993	TRUE
Solyc01g094340	1.06058	2.46474	3.5274	4.51199	5.91559	4.9715	1.12659	0.0393021	TRUE
Solyc07g008760	3.20455	3.77948	5.62608	10.0022	8.37475	9.17886	1.12778	0.0073258	TRUE
Solyc10g086150	13.3993	21.8949	22.0694	53.5167	34.2703	37.7379	1.12977	0.0433376	TRUE
Solyc01g067840	2.13333	3.18124	3.39256	6.83556	6.41794	5.80116	1.12987	0.00273694	TRUE
Solyc08g008000	0.759621	1.45885	1.208	2.94302	2.06998	2.48641	1.13005	0.0151551	TRUE
Solyc10g008130	7.13138	7.37681	8.52039	15.3698	16.5469	18.493	1.13027	0.00349686	TRUE
Solyc01g021670	54.6278	58.1454	62.8277	132.726	118.425	133.407	1.1309	0.00121775	TRUE
Solyc08g068100	2.14609	2.67791	2.88542	6.15939	5.07193	5.65902	1.1315	0.00209966	TRUE
Solyc08g077680	244.802	234.926	305.649	590.129	465.782	664.83	1.13157	0.0218756	TRUE
Solyc01g100080	1.93628	2.26034	1.91595	5.13636	3.6583	4.61529	1.13345	0.0243072	TRUE
Solyc10g076890	11.7558	17.1288	24.112	41.6106	32.4181	42.2877	1.13408	0.0119716	TRUE
Solyc09g061340	0.510663	0.576898	0.974508	1.28333	1.39156	1.85152	1.13428	0.0235173	TRUE
Solyc02g061770	4999.52	2815.99	3846.05	8531.42	6931.81	10143.4	1.13476	0.0185331	TRUE
Solyc02g069770	1.04012	0.976176	1.48866	3.01604	1.96224	2.71961	1.13507	0.0289386	TRUE
Solyc09g090870	7.96503	7.96664	9.57714	17.3926	19.5661	19.0766	1.13534	0.000347801	TRUE
Solyc07g026640	0.510974	0.850131	1.01943	1.83862	1.41267	1.97897	1.1356	0.0142674	TRUE
Solyc03g097690	0.509636	1.29541	1.02118	1.63296	2.54978	2.03258	1.13695	0.0333494	TRUE
Solyc11g006350	2.41551	2.25127	2.81696	5.18511	4.41015	6.8726	1.13782	0.0479075	TRUE
Solyc02g067750	822.177	1368.73	1704.67	2807.16	2863.01	2903.32	1.13804	0.0250073	TRUE
Solyc05g017840	4.982	5.98634	5.18578	12.3779	13.3292	9.85276	1.13835	0.0181375	TRUE
Solyc04g082170	1.75906	0.989381	0.678513	2.71588	1.94594	2.88362	1.13868	0.0340993	TRUE
Solyc04g079850	0.994191	1.41516	0.948618	2.12371	3.05596	2.22288	1.14043	0.0275524	TRUE
Solyc07g041870	1.64543	2.15458	3.25895	6.08517	4.67133	4.81339	1.14123	0.012418	TRUE
Solyc09g010710	0.429395	0.174632	0.573596	0.971192	0.926724	0.700591	1.14181	0.034629	TRUE
Solyc01g010510	0.25377	0.344022	0.363206	0.677603	0.829832	0.613401	1.14203	0.0126006	TRUE
Solyc09g008940	3.40132	4.05595	6.25041	9.57667	8.69192	11.9897	1.14235	0.0140506	TRUE
Solyc05g006880	4.68238	7.1411	5.39853	15.0767	13.3975	9.54959	1.14265	0.0352313	TRUE
Solyc11g006400	5.29313	11.9967	10.5219	19.7452	22.0685	19.5913	1.14266	0.0201397	TRUE
Solyc03g077910	30.7025	40.2644	53.9199	92.6731	96.0325	87.1191	1.14313	0.00970196	TRUE
Solyc02g089330	2.15565	1.36242	1.77889	4.06299	3.20064	4.436	1.14323	0.0120885	TRUE
Solyc02g030230	6.94097	5.41489	4.20693	14.728	9.03601	12.8205	1.14328	0.039721	TRUE
Solyc05g013720	11.6879	30.9448	27.8428	56.9215	47.0177	51.7625	1.14359	0.0253838	TRUE
Solyc10g045310	1.87465	2.91509	4.84006	8.62554	7.35616	5.29764	1.14388	0.0412407	TRUE
Solyc01g005830	0.997308	2.50517	3.41454	4.92048	4.25876	6.11524	1.14479	0.0380676	TRUE
Solyc03g063710	0.316049	0.642675	0.829293	0.967998	1.62774	1.36076	1.14587	0.0441202	TRUE
Solyc01g103440	3.11544	2.68026	3.69674	7.71643	6.26926	7.02364	1.14618	0.00254925	TRUE
Solyc02g086640	6.26613	7.88789	8.25657	19.6841	16.685	13.2529	1.1468	0.0296337	TRUE
Solyc02g065510	0.31025	0.11829	0.444042	0.804047	0.532624	0.597593	1.14842	0.04845	TRUE
Solyc05g049900	22.6061	42.8854	36.3004	84.9564	66.53	74.217	1.1488	0.00695285	TRUE
Solyc02g079770	13.2594	18.3899	20.5021	40.4349	31.7518	43.4525	1.14885	0.011068	TRUE
Solyc04g056400	0.385911	0.261579	0.306851	0.727368	0.630967	0.757904	1.14893	0.00185189	TRUE
Solyc06g073940	2.01017	0.90836	1.63387	4.1396	2.92147	3.03681	1.14935	0.0228506	TRUE
Solyc08g045780	0.938209	3.1002	2.95417	4.55348	5.47631	5.48523	1.14977	0.0389228	TRUE
Solyc05g015310	1.53901	3.81803	3.75927	5.8595	7.79046	6.58445	1.15029	0.0194098	TRUE
Solyc05g041130	0.504734	0.769771	0.601997	1.78374	1.23787	1.14377	1.1504	0.0476176	TRUE
Solyc06g069350	0.532554	1.75976	1.0798	2.3212	2.93872	2.2326	1.15179	0.0394189	TRUE
Solyc11g012480	6.24883	4.67162	6.05007	15.1553	9.64595	12.9109	1.152	0.0397162	TRUE
Solyc02g084440	38.4534	74.3673	54.2815	147.165	93.7992	130.374	1.152	0.0288372	TRUE
Solyc03g019760	6.991	14.5109	13.092	31.5748	24.2741	21.0352	1.15217	0.0253791	TRUE
Solyc02g081660	1.14419	1.62036	2.1055	4.19763	2.52553	4.11149	1.15364	0.0477552	TRUE
Solyc03g123920	1.65719	3.12914	4.6985	7.00554	7.57118	6.56646	1.1565	0.0367416	TRUE
Solyc07g065360	1.20776	1.58913	2.37258	3.61545	4.11201	3.79943	1.15691	0.0143163	TRUE
Solyc02g071190	77.7526	62.4565	72.6009	178.588	128.861	167.573	1.15843	0.0212508	TRUE
Solyc08g067210	1.59279	2.83402	3.95774	6.14492	7.11277	5.45919	1.15854	0.0181407	TRUE
Solyc04g064720	1.61233	3.84003	4.95245	7.41	7.43184	8.42847	1.16124	0.0373102	TRUE
Solyc04g014830	2.51798	2.8394	3.75672	6.7737	6.10801	7.5111	1.16189	0.00245511	TRUE
Solyc01g087200	1.27434	1.37664	1.57057	3.82801	2.39609	3.22466	1.16235	0.047119	TRUE
Solyc08g077890	16.7431	31.5627	31.6101	63.1712	53.8345	62.0021	1.16347	0.00837507	TRUE
Solyc01g095740	4.01161	4.05191	5.03648	11.2671	8.64756	9.44949	1.16449	0.0102024	TRUE
Solyc03g080010	5.77459	14.0449	15.6654	23.2619	31.7679	24.5293	1.16482	0.0229986	TRUE
Solyc04g049630	1.99991	4.84881	6.31184	10.2065	10.3227	8.98023	1.16496	0.038662	TRUE
Solyc09g010400	34.454	81.0826	76.3561	131.31	164.459	134.622	1.16535	0.0149524	TRUE
Solyc08g082840	4.63956	12.5792	10.7721	22.1532	19.2677	21.4478	1.16739	0.0288138	TRUE
Solyc11g006200	1.80661	2.05154	3.46998	6.19111	4.53431	5.76339	1.16997	0.0131752	TRUE
Solyc01g008930	0.939978	1.65991	1.93539	3.72985	3.2517	3.22873	1.17076	0.0102921	TRUE
Solyc01g109060	0.70657	0.718393	0.674181	1.7063	1.34298	1.6812	1.17219	0.0164025	TRUE
Solyc03g044470	12.0776	30.6992	37.2059	57.7228	52.9782	69.5949	1.17261	0.0266799	TRUE
Solyc06g051170	1.06032	1.85427	1.98297	3.31752	3.53662	4.19044	1.1732	0.00643089	TRUE
Solyc04g076740	0.718787	3.44527	3.23324	5.4191	6.54767	4.74687	1.17596	0.0498084	TRUE
Solyc12g013880	2.29529	3.11159	2.9201	6.99398	5.25394	6.58832	1.17765	0.0106687	TRUE
Solyc05g050260	2.58805	2.10509	2.22248	5.12188	6.09334	4.4572	1.1803	0.0183774	TRUE
Solyc01g081400	4.00467	3.10223	7.00535	10.4235	11.9729	9.59347	1.18067	0.0190812	TRUE
Solyc02g069620	1.36649	1.07359	1.65945	3.57068	2.742	2.98398	1.18125	0.00631866	TRUE
Solyc03g062900	2.05645	3.58434	4.01781	8.12118	7.49316	6.30221	1.18214	0.00713572	TRUE
Solyc03g114040	0.242211	0.914693	0.693323	1.69565	1.18805	1.31729	1.18302	0.0380873	TRUE
Solyc03g005030	1.50458	3.86081	4.78537	7.08961	7.94229	8.05291	1.18536	0.0378825	TRUE
Solyc06g068480	4.38087	4.63	5.39006	11.7338	10.5745	10.4499	1.18569	0.000429937	TRUE
Solyc10g005610	1.22724	0.970491	0.780654	2.63437	1.739	2.41022	1.18752	0.025925	TRUE
Solyc03g093880	10.0002	21.3666	21.5728	41.2482	41.516	37.8346	1.18779	0.0200054	TRUE
Solyc08g077430	4.59288	11.0517	12.2706	21.5937	23.0455	18.9808	1.18843	0.0217928	TRUE
Solyc02g082610	7.31622	7.43865	16.754	20.2249	27.752	23.874	1.18925	0.0291764	TRUE
Solyc07g056540	44.3264	68.0499	68.6235	149.997	128.149	135.012	1.19071	0.0019851	TRUE
Solyc09g059340	1.24736	1.79666	1.38854	3.33062	3.87493	2.92083	1.19191	0.00765635	TRUE
Solyc02g084020	3.50045	5.4322	5.62525	11.5459	9.57894	12.1907	1.1944	0.00409092	TRUE
Solyc03g019840	0.993325	1.68325	1.57965	3.68205	3.11826	2.94125	1.19458	0.00414746	TRUE
Solyc12g006480	5.85714	6.05142	7.39561	16.4064	13.4159	14.3701	1.19489	0.00328694	TRUE
Solyc06g053980	5.80049	11.7951	14.976	27.332	19.414	27.8351	1.1952	0.0216688	TRUE
Solyc05g054990	0.573821	1.63359	2.00757	3.38884	3.03978	3.22481	1.19552	0.0454291	TRUE
Solyc12g044410	1.63436	3.04647	2.28141	5.73308	4.09737	6.14523	1.19825	0.0212338	TRUE
Solyc11g066020	15.7738	22.6721	24.3627	54.6487	35.123	54.4142	1.1989	0.0378479	TRUE
Solyc02g005280	0.083706	0.12766	0.199672	0.394424	0.246348	0.303495	1.19992	0.0341768	TRUE
Solyc01g087390	3.46149	3.78011	4.15911	9.9676	8.74089	7.4954	1.20066	0.0147804	TRUE
Solyc01g088670	0.585298	0.453403	0.797812	1.65476	1.53115	1.0358	1.20086	0.0331363	TRUE
Solyc11g067140	1.76698	2.26641	2.04911	4.53448	4.69355	4.75565	1.20101	0.000708575	TRUE
Solyc06g068330	1.71134	1.73997	1.88411	4.96238	3.4868	3.81837	1.20117	0.0338581	TRUE
Solyc05g021580	3.32628	1.69097	1.98363	5.87757	5.71043	4.52258	1.2024	0.0106666	TRUE
Solyc07g044750	1.08698	1.95917	3.81862	5.91344	4.55616	5.32945	1.20256	0.0472236	TRUE
Solyc01g108540	1.86885	2.93161	2.39455	6.29003	4.7667	5.51754	1.20388	0.00607232	TRUE
Solyc07g063510	0.974182	1.25114	1.17414	2.7059	2.66584	2.46319	1.20462	0.000197858	TRUE
Solyc12g055920	0.223462	0.113601	0.213218	0.526478	0.438434	0.303829	1.20516	0.0456441	TRUE
Solyc07g054100	0.626245	1.03468	1.49384	2.95088	1.91984	2.41251	1.20704	0.0252635	TRUE
Solyc06g076470	4.06892	11.5147	15.0119	21.7931	21.4883	27.4156	1.20833	0.0330528	TRUE
Solyc01g087670	3.40019	3.73878	4.90254	10.9897	7.04183	9.81688	1.20958	0.0327754	TRUE
Solyc12g036120	0.335488	0.477543	0.640219	1.01173	1.38229	0.973112	1.21223	0.0199966	TRUE
Solyc12g098110	2.68746	2.2201	3.3656	7.12315	6.26148	5.7855	1.21235	0.00232357	TRUE
Solyc11g065820	7.49471	9.03313	11.1293	25.586	20.5476	18.0409	1.21435	0.0176649	TRUE
Solyc03g113260	0.0777407	0.296406	0.370886	0.531158	0.705442	0.493267	1.21529	0.0444238	TRUE
Solyc04g007160	2.8181	1.24161	0.896307	4.51484	3.59394	3.40589	1.21622	0.0450179	TRUE
Solyc10g054480	0.0831571	0.338194	0.317381	0.548573	0.489465	0.678386	1.21628	0.0362547	TRUE
Solyc12g005040	6.82847	5.20705	10.0059	15.3985	17.4646	18.5687	1.22244	0.00677138	TRUE
Solyc04g080550	28.7088	38.345	40.6754	94.8688	68.0787	88.4394	1.2225	0.0149717	TRUE
Solyc02g084450	1.07009	1.25978	1.42407	3.42343	2.37577	2.96093	1.22255	0.0222754	TRUE
Solyc06g072070	0.761976	1.54945	1.24637	2.46202	2.88322	2.96006	1.22305	0.00682213	TRUE
Solyc02g071260	2.06916	2.16116	2.51276	6.25769	4.09662	5.38796	1.22316	0.0361009	TRUE
Solyc01g096900	2.70507	2.65631	2.9561	7.6478	5.71563	6.05656	1.22333	0.02272	TRUE
Solyc04g007330	0.339871	0.518338	0.68912	1.20111	1.33366	1.07825	1.22342	0.00680697	TRUE
Solyc03g121030	3.85003	3.36506	6.76706	10.9803	10.0055	11.6632	1.22346	0.0154902	TRUE
Solyc12g013970	0.557427	1.41689	1.39617	2.69227	2.59748	2.58951	1.2251	0.0322265	TRUE
Solyc06g005890	3.49672	3.34192	1.66822	7.90879	5.83152	6.14892	1.22529	0.0123985	TRUE
Solyc12g070120	0.939367	1.27345	2.09138	4.13123	3.37892	2.55442	1.22547	0.0314085	TRUE
Solyc07g041970	6.22438	10.2617	12.1834	22.5042	19.1174	25.468	1.22657	0.00730411	TRUE
Solyc08g075500	0.185221	0.263648	0.282769	0.59348	0.581448	0.537249	1.22663	0.00192395	TRUE
Solyc03g019880	51.7875	47.9764	57.1802	140.3	109.13	119.119	1.2316	0.0114871	TRUE
Solyc01g088470	0.547401	0.695701	1.17519	2.06349	1.87951	1.73664	1.23181	0.0150512	TRUE
Solyc08g081080	4.79299	5.82076	6.03419	13.4253	13.2569	12.4302	1.23228	0.000145671	TRUE
Solyc04g077780	1.71892	5.24306	7.73204	11.108	9.77351	13.6412	1.23232	0.0416317	TRUE
Solyc10g074960	10.3757	32.8202	26.4003	49.9771	63.8993	49.637	1.23233	0.0226011	TRUE
Solyc03g095180	0.838443	2.66398	3.70004	5.72861	6.16888	5.03495	1.23323	0.0458617	TRUE
Solyc04g072240	1.60294	4.54254	4.52332	8.67804	8.02977	8.37771	1.23346	0.0349239	TRUE
Solyc09g010300	1.66989	2.60826	2.17064	5.65622	4.01232	5.50614	1.23457	0.0160894	TRUE
Solyc11g069770	3.2052	11.9018	10.3716	20.8815	17.3621	21.7266	1.23496	0.0323798	TRUE
Solyc06g071290	4.93548	19.6541	19.3602	25.0649	39.5408	38.8962	1.23573	0.042846	TRUE
Solyc11g006710	3.81527	4.8489	6.12247	11.3586	11.4836	12.0254	1.23759	0.00595521	TRUE
Solyc01g087370	1.76577	2.36656	2.22091	5.67297	4.80301	4.51065	1.23811	0.00525356	TRUE
Solyc07g006810	1.19192	2.08553	1.87784	3.84001	4.48676	3.84419	1.23932	0.00294935	TRUE
Solyc11g020780	5.90643	6.07592	7.49214	19.0562	12.3383	14.6757	1.24225	0.0389314	TRUE
Solyc07g062430	1.59452	2.48247	2.18706	5.11853	5.2793	4.42632	1.24278	0.00151618	TRUE
Solyc10g080880	1.34059	2.2304	2.6358	5.85749	3.38745	5.44979	1.24338	0.046707	TRUE
Solyc08g075880	1.30456	0.497398	1.15141	2.82768	2.01566	2.15806	1.24528	0.0185755	TRUE
Solyc10g086320	1.14419	0.678614	1.2737	2.51601	2.15138	2.67926	1.24645	0.00431895	TRUE
Solyc02g068930	0.902887	2.42017	2.5845	4.87325	4.1066	5.05924	1.24882	0.0198618	TRUE
Solyc11g007830	3.48654	13.1369	18.8514	25.3195	26.0213	32.9665	1.24886	0.0477759	TRUE
Solyc02g079790	0.841922	2.35403	2.71124	5.45484	3.81993	4.76966	1.24945	0.0231531	TRUE
Solyc01g099230	1.39482	1.53393	2.06422	4.6141	2.93212	4.33477	1.25069	0.0341955	TRUE
Solyc04g077660	0.718339	3.08998	3.5325	5.98855	6.77591	4.70814	1.25108	0.0395414	TRUE
Solyc09g031750	116.371	232.844	200.364	524.792	353.825	430.382	1.25206	0.0173151	TRUE
Solyc12g014470	2.26455	5.37236	5.32983	10.8129	11.1077	9.03169	1.25523	0.0120886	TRUE
Solyc07g045170	0.871441	2.03264	2.576	4.55713	5.17961	3.34547	1.25534	0.0264961	TRUE
Solyc06g084120	1.65051	2.18157	2.44103	4.27749	5.18132	5.5355	1.25716	0.00503131	TRUE
Solyc01g068260	2.16846	2.44971	3.10358	5.85821	6.28726	6.31163	1.25718	0.00134531	TRUE
Solyc03g120160	0.131074	0.399803	0.500264	0.926438	0.707216	0.831671	1.25753	0.0294997	TRUE
Solyc10g005910	0.491106	0.865495	0.749751	1.94385	1.28474	1.8103	1.25836	0.0221157	TRUE
Solyc06g007250	39.154	53.9922	64.1308	114.182	112.121	149.96	1.25844	0.0119067	TRUE
Solyc06g035830	0.792591	0.805854	1.51252	2.24082	2.33261	2.87372	1.25933	0.010261	TRUE
Solyc09g048970	1.39357	4.39235	3.59015	7.09184	9.43296	5.93692	1.26041	0.033856	TRUE
Solyc01g073750	12.1863	16.2919	19.6988	44.8748	34.3398	36.3173	1.26187	0.0067041	TRUE
Solyc10g079070	8.54772	14.1759	14.7742	31.2312	24.4687	34.2306	1.262	0.0102898	TRUE
Solyc08g013850	0.271745	0.552585	0.432148	0.882102	1.03671	1.09475	1.26209	0.00564182	TRUE
Solyc11g067130	0.844151	1.13136	1.83058	3.65221	2.07029	3.40847	1.26246	0.0476397	TRUE
Solyc08g077870	0.320558	0.355551	0.389281	1.01614	0.800466	0.739617	1.26263	0.0224652	TRUE
Solyc01g099200	0.293882	0.271636	0.40787	0.931578	0.629018	0.774936	1.26266	0.0200955	TRUE
Solyc03g117010	7.72049	15.7939	22.4548	37.694	38.4167	34.2317	1.26325	0.02874	TRUE
Solyc07g065060	0.441094	0.448475	0.49102	1.24707	0.93755	1.13283	1.26479	0.0167608	TRUE
Solyc11g068560	6.13619	6.03091	6.4404	13.4931	15.651	15.5737	1.26497	0.00539006	TRUE
Solyc01g094020	0.31689	0.82338	0.839899	1.75865	1.72706	1.27662	1.26604	0.0164055	TRUE
Solyc07g063530	7.10863	11.0421	11.8071	27.169	20.146	24.7597	1.26656	0.00694154	TRUE
Solyc11g066850	1.2728	1.79912	1.71801	4.00807	4.11133	3.40485	1.2666	0.00170285	TRUE
Solyc06g043060	1.31755	3.349	3.45718	5.89792	6.78577	6.86707	1.26701	0.018651	TRUE
Solyc01g008960	31.4347	50.165	64.6862	136.744	104.684	110.659	1.26714	0.00759089	TRUE
Solyc05g024160	13.6177	24.0566	24.2003	62.723	42.0809	44.4366	1.27022	0.0281486	TRUE
Solyc03g120850	4.36242	25.4779	29.1371	42.2589	58.3214	41.8414	1.27193	0.0481538	TRUE
Solyc02g082820	0.284267	0.240853	0.271236	0.714384	0.65069	0.558282	1.27214	0.0098087	TRUE
Solyc01g109790	9.62755	19.3879	18.7281	45.1896	27.7552	42.5358	1.27427	0.0328774	TRUE
Solyc01g068470	2.24558	1.91148	2.54128	5.70895	4.20093	6.29576	1.27462	0.0287126	TRUE
Solyc05g008350	0.271422	0.889218	0.805717	1.64842	1.3905	1.72218	1.27577	0.0234494	TRUE
Solyc11g067120	0.520265	0.925699	1.73746	2.20635	2.67951	2.82951	1.27716	0.0329371	TRUE
Solyc02g005180	1.56944	2.2458	2.55129	5.47795	5.47423	4.47853	1.27722	0.00254442	TRUE
Solyc07g049230	1.40905	1.96986	4.20144	6.80546	5.18357	6.38605	1.27741	0.0319162	TRUE
Solyc11g065960	4.35221	4.11987	5.58468	12.7289	11.0419	10.3386	1.27891	0.0026019	TRUE
Solyc01g102550	0.614815	0.819101	0.970978	2.01793	2.07978	1.74873	1.28159	0.00137602	TRUE
Solyc01g107730	5.56187	8.39497	7.33121	15.8327	14.1749	21.881	1.28537	0.0370223	TRUE
Solyc01g108000	0.182139	0.370374	0.260685	0.686596	0.759389	0.536565	1.28568	0.0110911	TRUE
Solyc07g007670	6.09574	8.5274	7.63134	18.0488	14.6318	21.5921	1.28613	0.0235369	TRUE
Solyc12g005030	1.96721	4.64315	4.69258	8.47499	9.09781	9.99832	1.28646	0.0133971	TRUE
Solyc01g010910	0.757102	1.0007	0.866876	2.63993	1.70826	2.05878	1.2875	0.0363842	TRUE
Solyc10g055390	0.617449	0.917526	1.72212	3.22276	2.18991	2.54007	1.28787	0.0253268	TRUE
Solyc01g058160	1.29651	2.55402	3.94318	6.33826	7.86975	4.84768	1.28984	0.0325742	TRUE
Solyc02g076730	1.87103	5.70703	4.46317	8.66941	9.48339	11.3064	1.29074	0.0171583	TRUE
Solyc09g059300	1.73917	2.3577	1.38287	3.96092	5.11841	4.33521	1.29162	0.00441022	TRUE
Solyc04g072270	3.47664	1.81791	3.12771	8.33142	6.72376	5.58237	1.29299	0.0179097	TRUE
Solyc04g080390	0.944699	3.92436	3.29653	5.62153	6.85798	7.53549	1.29345	0.0285347	TRUE
Solyc06g061100	3.10955	2.58088	6.05512	11.7816	9.96076	7.07525	1.29484	0.0335398	TRUE
Solyc08g007240	2.73429	13.1813	16.5084	24.4352	23.54	31.6216	1.29565	0.041759	TRUE
Solyc10g076920	0.535836	0.817204	0.255637	1.3466	1.31414	1.2952	1.29815	0.0393318	TRUE
Solyc04g050810	0.347437	0.942003	1.32604	2.51027	1.93141	1.99455	1.29914	0.0261982	TRUE
Solyc04g015190	1.82272	3.11498	3.2193	6.7613	7.3426	5.97593	1.29964	0.00282531	TRUE
Solyc10g018820	5.96774	9.60704	7.11773	15.9347	21.954	18.0312	1.30114	0.00986728	TRUE
Solyc12g056160	2.91786	3.6839	4.00789	10.2438	6.19669	9.70743	1.30132	0.0476861	TRUE
Solyc11g020870	2.90055	3.01766	3.28249	8.20046	6.28646	8.19316	1.30161	0.0170666	TRUE
Solyc01g088340	2.74194	2.09086	0.654062	3.23002	4.70724	5.5921	1.30204	0.0448082	TRUE
Solyc07g043570	236.558	357.402	374.546	832.759	754.186	802.696	1.30296	0.00226013	TRUE
Solyc01g007130	0.173917	0.353655	0.477091	1.06535	0.746434	0.669987	1.30466	0.0345788	TRUE
Solyc12g011280	23.1413	18.8229	18.2827	54.6085	48.2186	46.2312	1.30692	0.00139504	TRUE
Solyc07g017240	5.18787	2.3443	5.50007	8.96329	11.0269	12.2786	1.30805	0.0100565	TRUE
Solyc02g079320	2.35084	1.99181	4.03754	7.90173	5.61171	7.24497	1.30864	0.0114301	TRUE
Solyc06g084030	2.77641	3.81469	4.22431	9.1224	7.36129	10.3386	1.31034	0.0123568	TRUE
Solyc01g010130	14.7498	39.8876	46.5888	81.8999	74.7432	94.5715	1.31134	0.0178461	TRUE
Solyc11g006680	1.19611	2.92975	3.42383	6.09722	6.61364	6.03697	1.31223	0.0246867	TRUE
Solyc06g008220	0.959412	1.95093	1.40836	3.89482	2.82356	4.01373	1.31326	0.0126945	TRUE
Solyc07g063310	3.3233	6.65696	6.01063	15.192	13.3327	11.2401	1.31424	0.0068541	TRUE
Solyc11g012180	1.89275	2.11687	2.16719	4.8161	5.75609	4.80383	1.31575	0.00714472	TRUE
Solyc01g095320	15.2333	18.9066	19.4951	44.1157	40.3156	49.2068	1.31709	0.00272011	TRUE
Solyc10g012050	0.682793	0.95455	1.01796	2.05105	2.05133	2.5143	1.31723	0.00342003	TRUE
Solyc04g064940	2.37777	6.5169	7.10226	15.2961	10.5474	14.0562	1.31858	0.0180209	TRUE
Solyc03g114970	10.5283	20.9415	20.0036	42.9805	31.481	54.0503	1.32	0.0396882	TRUE
Solyc07g039190	0.321804	1.56324	1.26233	2.76312	2.59568	2.52801	1.3253	0.0474714	TRUE
Solyc06g065150	1.31187	1.33383	2.08623	3.70895	3.0029	5.15288	1.32618	0.0488544	TRUE
Solyc08g006500	0.892324	1.25054	1.74886	3.15917	2.91003	3.69439	1.327	0.00455868	TRUE
Solyc04g017670	11.1103	22.5924	16.9456	45.5304	38.3126	43.2584	1.32739	0.00500968	TRUE
Solyc05g012920	0.62106	0.252581	0.44021	1.35453	0.800746	1.14198	1.32746	0.0334979	TRUE
Solyc01g096250	6.27856	3.79225	6.05007	12.7126	11.4648	16.2844	1.32763	0.0147817	TRUE
Solyc11g073210	261.728	215.544	296.165	721.951	521.528	700.576	1.32971	0.016294	TRUE
Solyc04g039940	0.287398	0.328734	0.239946	0.812536	0.528636	0.814085	1.33205	0.0371669	TRUE
Solyc05g013920	4.66506	8.66846	11.9722	16.3727	23.04	24.3507	1.33326	0.0176945	TRUE
Solyc04g081910	5.09381	9.12806	10.5104	21.5419	20.7378	20.0848	1.33433	0.0121587	TRUE
Solyc09g008920	40.2411	43.6049	40.7308	114.57	85.9085	113.682	1.33446	0.0203847	TRUE
Solyc08g082470	0.192143	0.586075	0.366671	0.814845	0.942468	1.13207	1.33555	0.0180101	TRUE
Solyc06g061040	0.278713	0.141689	0.221614	0.656651	0.546838	0.421058	1.33936	0.0220266	TRUE
Solyc01g081110	0.117663	0.358896	0.449078	0.924051	0.884948	0.533268	1.33939	0.043629	TRUE
Solyc07g056140	8.48085	11.1327	13.0309	28.63	25.0374	29.0891	1.34203	0.000817796	TRUE
Solyc11g065980	4.19607	4.83512	4.80447	12.6541	11.2514	11.2413	1.345	0.00125075	TRUE
Solyc01g087770	0.156026	0.211516	0.248123	0.539145	0.510208	0.518566	1.34863	0.00383829	TRUE
Solyc04g011970	0.506775	0.588864	0.759857	1.4555	1.68084	1.59682	1.351	0.000695355	TRUE
Solyc01g056830	1.30865	3.04126	3.38923	6.87112	6.60237	6.26994	1.35113	0.0191211	TRUE
Solyc08g065830	0.840759	1.62417	2.08577	4.19938	4.37138	3.04837	1.35234	0.01345	TRUE
Solyc09g082810	1.19489	1.23658	2.05628	4.38362	4.10267	2.97848	1.35315	0.0148185	TRUE
Solyc11g017370	0.212369	0.277615	0.578954	1.08646	1.01191	0.632493	1.35318	0.0395059	TRUE
Solyc04g080380	5.82772	11.1829	8.77163	21.7362	22.9486	21.2042	1.35366	0.00784825	TRUE
Solyc03g119930	2.82078	4.38777	5.45197	11.9283	9.3186	11.1452	1.35531	0.00376709	TRUE
Solyc12g010280	2.11358	0.859577	1.21001	3.58532	2.9028	4.21479	1.35534	0.0150455	TRUE
Solyc08g076250	406.729	657.577	908.061	1735.62	1507.91	1816.92	1.35934	0.00645036	TRUE
Solyc05g015510	3.58731	8.70242	6.30529	18.6235	11.1749	17.9126	1.35941	0.0339288	TRUE
Solyc06g069770	3.11652	6.0282	7.47042	15.4015	13.0496	14.1935	1.35986	0.00896676	TRUE
Solyc02g050150	0.685484	0.348477	0.163515	1.29201	1.0087	0.776681	1.36171	0.0425866	TRUE
Solyc06g070950	0.326717	0.664368	0.658119	1.71055	1.24643	1.2833	1.36239	0.0116455	TRUE
Solyc04g014650	0.430204	0.641524	0.24629	1.13519	0.956606	1.29984	1.36361	0.0107301	TRUE
Solyc05g007100	2.64282	2.43709	3.45998	8.63025	6.27053	7.0752	1.36364	0.0120088	TRUE
Solyc08g061980	4.08034	5.13639	7.78661	15.7476	12.0466	16.0271	1.36581	0.00654266	TRUE
Solyc03g118490	0.463015	0.313842	0.0736317	0.799969	0.832736	0.559589	1.36608	0.0383266	TRUE
Solyc07g063190	18.876	41.1012	30.7617	92.0927	60.4686	81.5367	1.36732	0.0171317	TRUE
Solyc08g080180	0.0494886	0.0754751	0.0472201	0.139915	0.16992	0.134574	1.36794	0.00352367	TRUE
Solyc01g098560	1.11706	3.49461	3.52551	7.81441	5.98496	7.20458	1.36806	0.0150065	TRUE
Solyc03g113060	6.78018	10.4681	10.383	22.0089	22.2534	27.1628	1.37013	0.00301275	TRUE
Solyc06g073910	3.39971	2.7159	2.62599	8.39117	6.51145	7.70402	1.37078	0.00607608	TRUE
Solyc05g054240	2.86296	8.2288	9.71864	19.2497	16.4194	18.1656	1.37123	0.0221288	TRUE
Solyc04g049650	1.13991	2.31796	1.08765	4.29701	3.0752	4.3913	1.3718	0.0146968	TRUE
Solyc09g075770	7.57329	20.7229	21.4844	41.4814	43.6293	43.722	1.37184	0.0256133	TRUE
Solyc07g019650	0.330821	0.825602	0.803488	1.8706	1.32765	1.88098	1.37382	0.0134314	TRUE
Solyc07g041780	1.01047	0.61643	2.31397	3.52342	3.76687	2.93097	1.37498	0.0371974	TRUE
Solyc01g091800	0.215092	1.2028	1.53924	2.02703	3.11234	2.53456	1.37577	0.0386579	TRUE
Solyc04g051490	0.0630657	0.320605	0.330961	0.62405	0.773347	0.457318	1.37593	0.0398883	TRUE
Solyc03g115640	14.6782	27.802	26.789	63.3894	42.6598	73.9016	1.37732	0.0395097	TRUE
Solyc06g008740	0.899618	3.12914	2.21372	6.5147	4.59844	5.10725	1.37762	0.0188355	TRUE
Solyc12g068060	40.3928	54.4399	58.26	150.495	107.818	139.642	1.3782	0.0132014	TRUE
Solyc09g083150	1.04231	1.46074	1.45148	4.00876	2.84645	3.44719	1.3814	0.0139498	TRUE
Solyc06g084250	3.30065	6.71177	13.4262	20.4641	23.177	17.636	1.38646	0.0322136	TRUE
Solyc05g015720	1.30705	2.0883	2.76151	5.98286	5.12887	4.99287	1.38721	0.00416509	TRUE
Solyc04g072550	0.192508	0.489323	0.734734	1.04317	1.27475	1.39596	1.39053	0.0201606	TRUE
Solyc03g061620	0.642099	0.326422	0.306333	1.21023	1.2598	0.873029	1.39084	0.0137406	TRUE
Solyc06g048410	116.972	71.5117	84.2314	264.778	234.848	215.761	1.39133	0.0017072	TRUE
Solyc03g083100	0.689626	2.00333	3.47807	5.81821	3.89808	6.48913	1.39289	0.0404107	TRUE
Solyc08g065970	1.258	2.5581	1.78114	5.88948	3.46346	5.37041	1.39532	0.0353361	TRUE
Solyc07g064540	0.0708461	0.360158	0.202796	0.667657	0.486503	0.513738	1.39593	0.0329581	TRUE
Solyc08g083320	27.528	38.2879	35.5626	105.738	72.5953	88.8751	1.39821	0.019931	TRUE
Solyc11g010280	17.437	27.399	34.0317	73.2002	56.3713	78.3089	1.39825	0.00807482	TRUE
Solyc04g054740	62.0301	71.1905	85.9029	236.044	139.145	204.068	1.40246	0.0452365	TRUE
Solyc03g118480	0.278713	0.170026	0.478687	0.73545	0.656206	1.06107	1.40308	0.0337002	TRUE
Solyc12g014490	0.580489	0.908004	1.27818	2.60903	2.40927	2.30707	1.40475	0.00823742	TRUE
Solyc01g102790	0.191178	0.485942	0.820864	1.71158	1.21905	1.03974	1.40625	0.0388403	TRUE
Solyc03g116560	1.64187	2.00321	2.05896	5.34924	4.37184	5.40018	1.40652	0.005402	TRUE
Solyc01g073760	6.66029	9.43939	10.0139	28.3402	18.4134	22.5019	1.40713	0.0268902	TRUE
Solyc03g121430	0.0763177	0.0775947	0.145639	0.287688	0.299472	0.20753	1.40759	0.0123548	TRUE
Solyc02g014360	0.75825	0.837976	1.38407	2.98259	2.32856	2.5998	1.40839	0.00386407	TRUE
Solyc03g111930	0.462077	1.20062	0.587861	2.32247	1.511	2.14075	1.40846	0.0210276	TRUE
Solyc07g054150	0.731622	0.99182	0.698085	2.29828	2.15318	1.9895	1.41136	0.00048534	TRUE
Solyc08g080250	0.487748	1.28937	0.806676	2.26764	2.8709	1.73897	1.4124	0.0278008	TRUE
Solyc11g068680	1.19261	2.82933	2.12416	5.02019	4.13386	7.20682	1.41251	0.045308	TRUE
Solyc11g071720	0.471138	0.319348	0.149847	1.036	0.693283	0.782933	1.41772	0.0196712	TRUE
Solyc03g045110	6.88869	7.00396	6.27415	22.7218	14.7444	16.4618	1.41905	0.042337	TRUE
Solyc08g006100	61.0901	82.5023	135.473	221.313	230.874	295.583	1.42199	0.00833193	TRUE
Solyc07g005850	0.256191	0.423277	0.488895	1.14682	0.942468	1.04499	1.42364	0.00216676	TRUE
Solyc08g065810	1.15286	0.23443	1.54002	2.17292	3.39288	2.29898	1.42583	0.0397384	TRUE
Solyc12g038360	0.478545	0.243277	0.456609	1.12746	1.17364	0.867538	1.42699	0.00633545	TRUE
Solyc11g072380	0.64398	0.453293	0.378129	1.49388	1.36069	1.12255	1.43061	0.00459518	TRUE
Solyc10g054730	0.171758	0.291053	0.273141	0.755371	0.561651	0.674643	1.43629	0.00540564	TRUE
Solyc06g075410	19.2901	6.53763	10.5663	43.4278	24.8811	30.4372	1.44002	0.0419691	TRUE
Solyc01g007200	0.42988	0.65561	0.478537	1.55296	1.26514	1.42874	1.44113	0.00135392	TRUE
Solyc11g011520	0.338172	1.37532	1.93602	3.50564	3.64923	2.75877	1.44171	0.0270841	TRUE
Solyc04g071340	1.53363	2.26806	1.89567	5.87972	5.02638	4.5811	1.44271	0.00426098	TRUE
Solyc04g079700	1.11895	1.89613	1.77943	4.56952	4.75669	3.71893	1.44406	0.00304175	TRUE
Solyc04g064750	3.42742	5.57564	11.1191	19.3801	16.1391	19.2617	1.44489	0.0223826	TRUE
Solyc11g042950	1.90904	2.49555	5.7248	10.0235	10.434	7.16885	1.4475	0.0212784	TRUE
Solyc03g071590	8.85689	17.6009	19.2066	48.1836	46.6028	29.9232	1.44943	0.0270547	TRUE
Solyc09g074090	1.57179	1.74337	2.38594	6.73299	4.13518	4.72747	1.45183	0.0420791	TRUE
Solyc07g045460	0.388538	1.9752	1.66828	2.62415	4.89153	3.58053	1.46049	0.0496237	TRUE
Solyc04g082870	0.103452	0.210366	0.394838	0.58496	0.710407	0.656404	1.46163	0.0257569	TRUE
Solyc11g020280	2.90012	7.47886	6.28906	17.1439	12.9061	15.8682	1.46198	0.00646075	TRUE
Solyc01g099980	29.37	53.0214	58.5239	131.698	112.166	144.408	1.46224	0.00315078	TRUE
Solyc02g063330	0.870943	2.4553	3.09744	5.26045	6.13614	6.31561	1.46327	0.0155927	TRUE
Solyc05g006740	0.46161	0.391112	0.146817	1.23257	0.83021	0.697364	1.46541	0.0464	TRUE
Solyc03g114640	32.8778	46.7992	52.434	123.494	126.71	115.8	1.47011	0.00108736	TRUE
Solyc09g075400	0.618049	0.512023	0.677084	1.83365	1.48209	1.70141	1.47315	0.00311441	TRUE
Solyc11g020960	8.4543	16.4899	16.6274	32.6825	31.1437	51.6097	1.47342	0.0489553	TRUE
Solyc01g110160	0.331903	0.253093	0.395861	0.860163	0.813996	1.05297	1.47527	0.00522497	TRUE
Solyc01g111740	0.989282	0.481052	0.65665	2.31049	1.30805	2.30028	1.4765	0.0455953	TRUE
Solyc01g109900	7.82432	8.53172	10.0083	31.258	21.581	20.5572	1.47711	0.040102	TRUE
Solyc11g010270	48.1967	69.9417	75.6345	173.716	148.011	217.846	1.47745	0.0183472	TRUE
Solyc05g023670	2.45646	4.24585	3.98455	10.9383	9.03674	9.85276	1.48082	0.0012416	TRUE
Solyc03g033240	0.11116	0.226039	0.106064	0.36665	0.517979	0.352655	1.48094	0.018651	TRUE
Solyc09g061760	0.133841	0.136081	0.383118	0.756795	0.459546	0.60659	1.48102	0.0307979	TRUE
Solyc04g011580	0.612427	5.38936	5.94428	9.61259	12.5752	11.179	1.48188	0.0335452	TRUE
Solyc08g075100	0.806452	1.80388	1.57744	4.10402	4.39079	3.21637	1.48363	0.00611975	TRUE
Solyc03g116730	251.224	342.571	285.396	897.566	632.324	930.094	1.4844	0.0236542	TRUE
Solyc12g098510	1.98925	7.75305	5.53601	16.2472	10.8957	15.627	1.48511	0.0183476	TRUE
Solyc01g099260	1.03964	1.71769	1.30198	4.77634	2.99594	3.59276	1.4853	0.0307976	TRUE
Solyc08g076520	2.87545	6.97157	9.28616	17.6487	15.623	20.3165	1.48584	0.00975031	TRUE
Solyc05g024380	0.226455	0.230244	0.540185	1.06706	1.11077	0.615797	1.48664	0.0417385	TRUE
Solyc01g067220	0.694874	1.05975	2.65209	3.27426	4.09005	5.03885	1.49293	0.0288684	TRUE
Solyc04g081810	2.97415	5.79585	7.15367	18.5689	14.4667	11.7944	1.49329	0.0204265	TRUE
Solyc09g083110	0.334982	1.11907	0.913218	2.34511	2.30033	2.03871	1.49752	0.0150846	TRUE
Solyc10g050190	0.547795	2.11645	1.51578	4.4397	2.9019	4.46885	1.49848	0.0216988	TRUE
Solyc01g021730	0.285511	0.798294	0.272423	1.6144	1.12035	1.09989	1.49949	0.026758	TRUE
Solyc06g071220	0.0661066	0.134426	0.0315382	0.280346	0.226978	0.149803	1.50161	0.0457354	TRUE
Solyc09g009190	1.27574	7.47369	5.82546	13.6829	12.7832	14.8126	1.50191	0.0312886	TRUE
Solyc06g074970	0.188962	0.864558	0.751251	1.66207	2.22447	1.22752	1.50265	0.0411947	TRUE
Solyc05g014740	0.357224	0.847471	0.454465	1.90768	1.28494	1.51106	1.50334	0.0136262	TRUE
Solyc08g067500	0.613619	1.03981	1.75647	3.85518	3.41112	2.41022	1.50476	0.0203027	TRUE
Solyc11g010690	0.0710446	0.505634	0.779561	1.1382	1.3939	1.32014	1.50608	0.0431586	TRUE
Solyc02g077880	35.7657	284.97	253.819	576.172	480.614	576.899	1.50761	0.0319195	TRUE
Solyc11g012960	2.2379	3.0338	6.40596	13.3571	12.4406	7.43786	1.50897	0.0384264	TRUE
Solyc01g091610	0.197486	0.0573689	0.0538382	0.265874	0.332118	0.281299	1.51016	0.0409611	TRUE
Solyc05g053550	2.46971	3.21264	4.4011	10.7132	8.76481	9.25077	1.51051	0.00157524	TRUE
Solyc06g075350	0.335404	1.07177	1.55443	2.66415	3.0083	2.77962	1.51293	0.0279662	TRUE
Solyc09g056210	2.31978	5.18891	4.42688	9.18191	12.744	12.1958	1.51542	0.00729512	TRUE
Solyc12g021160	1.40905	3.3428	5.37784	9.29527	8.29371	11.4949	1.52163	0.0141547	TRUE
Solyc10g082020	0.0706488	0.071831	0.134821	0.332898	0.20792	0.256153	1.52308	0.0227288	TRUE
Solyc09g030420	0.347437	0.706502	1.32604	2.94684	2.04503	1.88957	1.53176	0.0271451	TRUE
Solyc02g086180	36.7415	39.8732	60.9151	142.799	139.317	115.736	1.53249	0.00167961	TRUE
Solyc01g008610	371.137	182.317	430.657	865.297	868.819	1120.32	1.53631	0.00546313	TRUE
Solyc04g007150	2.33591	0.943013	1.04886	4.62935	3.97649	4.01672	1.54431	0.0129941	TRUE
Solyc00g020540	0.212538	0.0720316	0.101398	0.433977	0.243251	0.449521	1.54561	0.0436453	TRUE
Solyc08g029090	1.1517	0.85871	0.989013	2.56869	2.82455	3.37539	1.54767	0.00864681	TRUE
Solyc06g007780	1.10644	1.29802	1.94902	4.41146	3.3815	4.9374	1.54804	0.0114834	TRUE
Solyc12g010850	1.30905	1.33096	1.56131	3.70097	3.69204	4.89459	1.54829	0.0180278	TRUE
Solyc04g078740	0.489092	0.497276	0.766676	1.67907	1.64503	1.80498	1.54884	0.00153199	TRUE
Solyc11g042940	0.848258	0.948697	2.42812	5.03623	3.49501	3.84444	1.55046	0.0174049	TRUE
Solyc11g067060	4.0326	16.0766	18.6312	32.5029	35.0835	46.2681	1.55528	0.0155243	TRUE
Solyc07g064260	0.259246	0.856649	0.927609	2.07667	1.65309	2.29114	1.55894	0.00975185	TRUE
Solyc11g018500	0.583055	1.48203	1.46036	4.46447	3.21739	2.70856	1.55938	0.0287746	TRUE
Solyc10g007120	1.99394	2.35167	2.73966	7.21573	5.86819	7.80784	1.56004	0.0083656	TRUE
Solyc01g111840	0.10901	2.10584	1.6642	4.52017	3.95674	2.9643	1.56046	0.0326224	TRUE
Solyc03g111050	7.9942	10.1161	13.5544	35.0673	27.2508	31.1222	1.56117	0.00256742	TRUE
Solyc01g100800	0.0679971	0.13827	0.12976	0.384484	0.300175	0.308174	1.56297	0.00368228	TRUE
Solyc11g006020	2.04794	2.08221	1.50312	6.08687	4.17261	6.42571	1.56653	0.0276878	TRUE
Solyc02g081920	0.570869	0.995009	1.01159	2.68995	2.36011	2.58727	1.56711	0.00117531	TRUE
Solyc01g097820	10.5601	14.7898	16.6155	43.1688	33.96	47.2262	1.56719	0.00962507	TRUE
Solyc10g006920	2.48475	5.33337	4.63634	11.1879	10.4544	15.2653	1.56725	0.0156654	TRUE
Solyc05g042010	1.62583	7.60395	7.13598	13.1768	15.6305	19.7476	1.56894	0.0167444	TRUE
Solyc02g070770	15.4517	20.5175	17.906	57.3283	45.4268	57.7027	1.5745	0.00686738	TRUE
Solyc03g033550	1.82986	3.99157	1.01584	7.65035	5.61376	7.11708	1.57575	0.017732	TRUE
Solyc05g005450	0.296642	0.527811	0.212283	1.11823	1.30953	0.672215	1.58021	0.0485722	TRUE
Solyc02g083030	1.06418	3.24596	2.28464	8.19023	5.7418	5.78763	1.58024	0.0146936	TRUE
Solyc00g168200	5.51368	10.0907	6.31312	23.9021	22.7176	18.9915	1.58186	0.00207082	TRUE
Solyc09g091050	0.154408	1.39548	1.42419	2.71627	3.06316	3.15688	1.58724	0.0319304	TRUE
Solyc02g079380	0.187411	0.222304	0.149017	0.588722	0.612836	0.481313	1.5907	0.00368873	TRUE
Solyc11g007850	1.13271	1.85268	3.19538	6.2656	6.47393	5.93716	1.59538	0.0156187	TRUE
Solyc06g034390	1.09638	3.64144	3.76604	8.33474	6.38162	11.0642	1.6001	0.0305242	TRUE
Solyc01g097090	0	0.696955	0.436041	1.50734	0.896618	1.03557	1.60207	0.0493972	TRUE
Solyc06g005000	0.168338	0.256732	0.401553	0.67423	1.07341	0.762935	1.60272	0.0248445	TRUE
Solyc07g005930	1.071	1.52449	2.65696	6.0559	4.27268	5.65216	1.60527	0.00791007	TRUE
Solyc09g007510	0.960385	1.24276	0.999668	3.04433	2.82643	3.87779	1.60585	0.0154985	TRUE
Solyc01g091230	1.14086	1.22439	0.755944	4.0318	2.48708	2.98742	1.60679	0.0331537	TRUE
Solyc04g081770	2.18558	3.61746	3.20084	9.2926	10.9198	7.23325	1.60796	0.0178673	TRUE
Solyc04g050920	3.289	6.88771	7.30693	17.3946	16.2289	19.8009	1.61149	0.00220336	TRUE
Solyc06g059840	2.96209	6.21154	5.38766	13.434	16.1637	14.935	1.61273	0.00160702	TRUE
Solyc06g065620	0.84543	0.429789	0.605007	1.79266	1.65874	2.29898	1.61275	0.00830908	TRUE
Solyc11g043110	7.89068	6.59009	9.61289	24.6988	22.1166	26.8853	1.61302	0.00119376	TRUE
Solyc04g071420	1.49438	4.05169	4.21822	10.4449	9.95653	9.53831	1.61648	0.0114687	TRUE
Solyc01g068070	0.92504	1.16282	1.70108	4.1052	4.17436	3.39968	1.62408	0.00149794	TRUE
Solyc10g009190	18.9215	13.917	14.2129	51.4085	56.8712	37.7689	1.63414	0.0216161	TRUE
Solyc01g017860	2.90169	0.327805	2.46105	7.89985	5.69314	4.0914	1.63584	0.0477761	TRUE
Solyc09g059580	0.122526	0.249153	0.292274	0.808284	0.480795	0.777432	1.63804	0.0293401	TRUE
Solyc04g015390	0.259158	0.105398	0.197823	0.488463	0.762705	0.5168	1.65248	0.0264004	TRUE
Solyc10g039390	2.00544	2.75864	4.1647	11.2284	8.10084	9.08898	1.67028	0.00633872	TRUE
Solyc06g084580	0.277359	0	0.35286	0.522768	0.816271	0.670418	1.67288	0.030569	TRUE
Solyc02g091370	8.50493	11.5811	5.79648	29.9134	18.6236	34.2781	1.67792	0.0428118	TRUE
Solyc01g067480	0.732797	1.52116	1.19448	4.11477	3.02528	3.90236	1.67904	0.0049439	TRUE
Solyc09g090400	3.94153	2.61358	3.59734	13.2431	7.73333	11.6502	1.68422	0.0381918	TRUE
Solyc12g098930	0.0689209	0.210223	0.0657617	0.324757	0.473283	0.312361	1.68681	0.0224196	TRUE
Solyc11g028320	1.23721	1.88688	1.77075	4.95532	5.76514	5.04653	1.68757	0.000498688	TRUE
Solyc00g013160	0	0.452409	0.283044	0.838671	0.727519	0.806658	1.68991	0.046616	TRUE
Solyc09g010730	0	0.0254648	0.0477952	0.0708094	0.0982797	0.0681066	1.69498	0.0370726	TRUE
Solyc07g041640	0.0689834	0.210413	0.329106	0.650103	0.473712	0.875403	1.7161	0.0361985	TRUE
Solyc05g046280	1.48829	1.51319	2.66262	6.6622	6.75258	5.2275	1.71866	0.00284062	TRUE
Solyc01g067970	2.30572	4.42813	8.55566	17.3834	15.0795	17.8809	1.71927	0.0120128	TRUE
Solyc01g099750	0.894635	1.50085	0.896307	3.20381	2.89622	4.74392	1.71995	0.0361022	TRUE
Solyc08g016400	0.415785	0.845486	0.396726	2.35103	1.63155	1.50753	1.72739	0.0219732	TRUE
Solyc12g008580	0.408256	1.19338	1.11993	2.88557	3.45432	2.68291	1.72914	0.00358568	TRUE
Solyc11g027840	0.753354	0.851067	1.67725	4.89086	2.95618	3.03495	1.72944	0.0396442	TRUE
Solyc06g073090	0.363812	4.17459	5.25662	8.52247	13.8172	10.1758	1.73101	0.024717	TRUE
Solyc09g098290	0.301427	1.53235	0.98609	3.8146	2.7458	2.81029	1.73253	0.0117321	TRUE
Solyc07g007190	0.0431342	0.043856	0.205785	0.325199	0.296204	0.351884	1.73307	0.0430318	TRUE
Solyc04g008830	0	0.043413	0.0407412	0.0804785	0.0837749	0.11611	1.73619	0.0240547	TRUE
Solyc07g055720	0.0693607	2.11564	2.05162	4.51024	4.01455	5.5955	1.73678	0.0197559	TRUE
Solyc02g063260	0.13685	0.0927601	0	0.257936	0.179001	0.330788	1.7414	0.0398382	TRUE
Solyc02g094340	0.525354	0.534145	0.417726	1.5678	1.54612	1.82542	1.74143	0.00216998	TRUE
Solyc06g068880	0.062676	0.0637248	0.119606	0.236265	0.245942	0.34087	1.74233	0.0134802	TRUE
Solyc01g087260	4.98968	5.85736	5.96246	24.6982	15.5494	16.1937	1.74747	0.0450066	TRUE
Solyc03g019820	0.203627	0.207035	0.388586	1.1514	0.865624	0.676773	1.75292	0.0293205	TRUE
Solyc05g014090	1.49194	1.5169	5.21967	8.90471	12.1966	6.7617	1.75965	0.0337243	TRUE
Solyc03g111940	1.74582	5.57164	10.9202	15.4016	18.3159	28.0888	1.76083	0.0419448	TRUE
Solyc08g083500	0.124125	0	0.118435	0.233952	0.365302	0.225022	1.76478	0.0337979	TRUE
Solyc08g006830	0.250292	1.18757	1.03488	2.67326	3.11014	2.64685	1.76946	0.00896222	TRUE
Solyc02g066930	1.10617	2.16903	2.63866	7.37168	8.29371	4.51201	1.77057	0.0385428	TRUE
Solyc07g063540	0.872355	3.05506	3.88438	7.85573	9.12837	9.75235	1.77508	0.00688098	TRUE
Solyc05g015560	0.345858	1.99266	0.440005	3.36802	3.84527	2.29898	1.77547	0.0342256	TRUE
Solyc12g019450	0.603879	1.22797	1.72859	2.84549	4.14686	5.20007	1.77586	0.0343298	TRUE
Solyc03g044980	0.927911	0.31448	1.1805	2.6234	3.03429	2.80363	1.80415	0.00703112	TRUE
Solyc11g007690	31.9232	94.2734	92.1188	233.618	234.825	295.73	1.80748	0.00327266	TRUE
Solyc00g030100	0.437291	0.444609	0.417246	1.64842	1.71594	1.18913	1.80941	0.0222719	TRUE
Solyc06g072400	1.06766	2.09869	2.92033	7.51273	5.44639	8.38728	1.81026	0.012229	TRUE
Solyc02g086620	0.081118	0.164951	0.232199	0.688014	0.477463	0.514696	1.81272	0.00974173	TRUE
Solyc06g009800	0.0482185	0.245127	0.0920163	0.36353	0.37842	0.611895	1.81278	0.03611	TRUE
Solyc12g049520	0.266978	0.542891	0.50948	1.25801	1.57144	1.81498	1.81568	0.00844781	TRUE
Solyc04g005810	0	0.129368	0.242812	0.359731	0.374465	0.576666	1.81644	0.0342571	TRUE
Solyc03g046250	0.409079	2.91147	2.34196	8.86691	4.81571	6.30364	1.81949	0.0350603	TRUE
Solyc02g079340	0.112225	0.456413	0.856647	1.79795	1.10094	2.13622	1.82077	0.0373968	TRUE
Solyc01g087380	0.228953	0.698353	0.801013	2.22959	1.94657	1.93695	1.82254	0.00481266	TRUE
Solyc03g111680	0.165698	0.0673885	0.0948618	0.437234	0.422633	0.300389	1.8229	0.00871229	TRUE
Solyc06g076580	0.105022	0.747459	0.801666	1.58358	2.47266	1.80872	1.82603	0.0166926	TRUE
Solyc11g067110	0.292199	0.594178	1.11522	2.31311	2.23586	2.59562	1.8357	0.00919573	TRUE
Solyc05g015350	0.618607	1.5724	2.95125	7.87021	5.15829	5.3269	1.83573	0.0185919	TRUE
Solyc12g014480	1.2842	4.24348	2.14433	10.7408	8.18873	8.58478	1.84251	0.00519093	TRUE
Solyc07g005680	5.79404	10.8083	9.04655	24.0525	31.4263	36.5897	1.84381	0.0154699	TRUE
Solyc01g111700	29.5768	27.1616	31.2555	122.882	88.8389	107.886	1.86083	0.0148438	TRUE
Solyc01g100600	0.0538491	0	0.154142	0.20299	0.211305	0.341674	1.86181	0.0455656	TRUE
Solyc02g080580	0.325165	0	0.31026	0.766093	0.956967	0.589481	1.86368	0.0203421	TRUE
Solyc01g105660	0.279738	5.33286	11.1437	17.5311	18.9353	24.5323	1.86408	0.0225173	TRUE
Solyc02g080530	1.04457	1.06205	2.36058	7.0981	3.82925	5.43183	1.87266	0.0354126	TRUE
Solyc02g080210	0.29429	0.157088	0.2106	0.873622	0.894971	0.673554	1.88329	0.00438916	TRUE
Solyc04g079560	0	0.26971	0.464038	0.624983	1.04093	1.04195	1.8838	0.0272219	TRUE
Solyc03g095370	0.426666	0.77121	0.54281	2.18917	1.48822	2.75018	1.88462	0.0421783	TRUE
Solyc01g097110	0.0675894	0.0687204	0.0483683	0.175165	0.265222	0.245061	1.89204	0.0207969	TRUE
Solyc11g065910	0.15142	0	0.288959	0.713496	0.445632	0.480383	1.89645	0.0279458	TRUE
Solyc11g072980	0.0545439	0.0554566	0	0.154207	0.107016	0.148321	1.89651	0.0145982	TRUE
Solyc07g055470	0.126956	0.51632	1.3325	2.59228	1.78513	2.99199	1.89913	0.0231608	TRUE
Solyc06g072390	0.500584	0.865232	1.38515	3.30227	3.04467	4.03833	1.91653	0.00315851	TRUE
Solyc06g061090	0.669648	1.19149	1.11817	3.47093	3.6131	4.17306	1.91779	0.000721362	TRUE
Solyc03g013260	0.607495	0.154415	0.144912	1.57439	0.893933	0.963643	1.92014	0.0388721	TRUE
Solyc07g045090	0.0566136	0	0.0540185	0.160059	0.111077	0.153949	1.94198	0.0129254	TRUE
Solyc06g006080	1.31357	19.7328	23.0305	58.9867	40.1084	71.0827	1.94895	0.0231886	TRUE
Solyc00g007310	0.780397	0	1.11694	1.83862	3.06229	2.47582	1.95901	0.0197001	TRUE
Solyc07g065440	0.486708	0.989705	0.773996	2.90495	2.70563	3.23523	1.97481	0.000499563	TRUE
Solyc03g123580	0.10354	0.315817	0.358126	1.08554	0.736404	1.25527	1.98474	0.0210759	TRUE
Solyc02g082440	8.7185	17.7288	15.8814	60.0043	70.4966	37.8373	1.99165	0.0401111	TRUE
Solyc03g119550	0.0458919	0.233299	0.218941	0.475736	0.675302	0.831958	1.99308	0.0221538	TRUE
Solyc02g080200	1.97252	1.4508	1.04116	6.68415	6.21686	4.98344	2.00214	0.00417521	TRUE
Solyc09g065800	1.57623	5.39057	5.05882	15.1245	12.5109	20.7817	2.00941	0.0220813	TRUE
Solyc04g016290	0.0743417	0.302343	0.390137	0.980839	1.20334	0.909707	2.01246	0.00391526	TRUE
Solyc10g018140	0.301939	0	0.0960329	0.569098	0.592408	0.456146	2.02316	0.028454	TRUE
Solyc01g090490	0	0.694746	0.345171	1.21215	1.81384	1.23875	2.03599	0.0186251	TRUE
Solyc03g113250	0.171758	0.349264	0.327769	1.53772	1.01097	0.934121	2.03677	0.0349486	TRUE
Solyc04g005070	1.41036	1.64905	1.78306	8.50641	4.49659	6.87136	2.03709	0.048839	TRUE
Solyc08g077130	0.348073	0.141559	0.0664235	0.787261	0.61463	0.883413	2.03909	0.00756474	TRUE
Solyc05g055050	0.184234	0.0374634	0.140631	0.555594	0.433763	0.500988	2.04027	0.00297559	TRUE
Solyc06g069640	0.0412405	0.0838612	0.1574	0.388652	0.2832	0.523344	2.08092	0.0310698	TRUE
Solyc09g089520	0.166861	0.169653	0	0.471752	0.654767	0.302497	2.08628	0.0493158	TRUE
Solyc12g006360	0.100646	0.0511653	0.528181	1.04335	1.03671	0.821063	2.09302	0.0235866	TRUE
Solyc02g067360	0.272719	0.646994	1.25772	2.48445	2.94293	3.87283	2.09463	0.0116262	TRUE
Solyc10g007570	1.03586	3.35107	1.8869	10.472	8.59139	7.85294	2.10106	0.00282031	TRUE
Solyc11g005300	0.459057	0.583424	0.547518	2.5957	2.25169	1.9765	2.10157	0.00824603	TRUE
Solyc00g153680	0.106121	0	0.101256	0.400035	0.20821	0.288574	2.11256	0.0329794	TRUE
Solyc11g011290	0.0397538	0	0.0379315	0.112392	0.116996	0.108102	2.11913	0.0185106	TRUE
Solyc02g069250	14.1978	15.6138	37.9316	124.407	67.6509	104.741	2.13134	0.0284479	TRUE
Solyc08g062930	0	0.131904	0.0618933	0.244523	0.254539	0.352784	2.13604	0.013267	TRUE
Solyc07g065860	0.711941	0.882198	1.74072	3.71112	5.39091	5.58611	2.13895	0.0106488	TRUE
Solyc05g007480	0.0558654	1.13601	1.33261	4.31712	3.94591	2.98766	2.15595	0.00657169	TRUE
Solyc05g025800	0	0.145144	0.544847	1.2108	0.840264	1.03519	2.16121	0.0199625	TRUE
Solyc04g063300	0.0734447	0.186684	0.140156	0.726753	0.720496	0.36615	2.1796	0.0498277	TRUE
Solyc02g085020	0.0412629	0	0.0787428	0.194431	0.202395	0.149608	2.18695	0.00914377	TRUE
Solyc09g008360	0.0482185	0	0.0920163	0.227206	0.236513	0.174827	2.18695	0.00914377	TRUE
Solyc02g072410	0.384286	0.781434	1.46668	3.25938	5.65481	3.13497	2.19448	0.0476362	TRUE
Solyc05g026470	0	0	1.2737	1.67734	2.61907	1.61332	2.21407	0.0482341	TRUE
Solyc09g092760	0.093246	0.0948063	0.266915	0.878754	0.823273	0.422606	2.22338	0.0456741	TRUE
Solyc02g086630	0.447581	0.45507	0	1.68721	1.75632	0.811403	2.23689	0.0477045	TRUE
Solyc08g079160	0.778003	1.42384	0.445404	5.13236	3.81613	3.66708	2.25264	0.00658658	TRUE
Solyc01g009830	0	0.0663482	0.0622649	0.245991	0.19205	0.177451	2.2587	0.00561678	TRUE
Solyc06g068690	0.157208	0	0.150002	0.444461	0.616888	0.427496	2.2769	0.00821205	TRUE
Solyc03g094100	0	0	0.0885376	0.174894	0.0910286	0.168218	2.2938	0.0452714	TRUE
Solyc09g092060	0	0	0.0720247	0.142274	0.074051	0.136844	2.2938	0.0452714	TRUE
Solyc10g007560	1.95099	4.25066	2.39344	16.5476	13.3975	12.6317	2.30849	0.00291116	TRUE
Solyc01g087760	0	0.6501	0	1.20515	0.940884	1.15915	2.34599	0.0416	TRUE
Solyc04g056380	0.0264105	0.0268525	0.0251999	0.0995576	0.181362	0.119697	2.35214	0.0486569	TRUE
Solyc12g017880	0.115025	0	0	0.162599	0.225679	0.208524	2.37531	0.0346322	TRUE
Solyc01g049930	0.426267	0.4334	0.406728	2.61116	2.09085	1.93191	2.38913	0.0127902	TRUE
Solyc02g078450	0.219065	0.371219	1.60251	3.50962	3.5101	4.50087	2.39337	0.00593569	TRUE
Solyc10g019270	0.0415785	0.0845486	0.178527	0.744492	0.387493	0.489946	2.41247	0.0401722	TRUE
Solyc06g053440	0	0.165215	0.0775236	0.421126	0.398523	0.478698	2.4192	0.00754223	TRUE
Solyc08g075150	0.745968	0.866801	0.915137	6.07596	4.23398	3.47744	2.44733	0.0392586	TRUE
Solyc10g047890	0	0	0.212283	0.419335	0.436511	0.302497	2.448	0.0270751	TRUE
Solyc01g073990	0.0959505	0.0975561	0.274656	0.994665	0.847151	0.782754	2.487	0.00115185	TRUE
Solyc05g015370	0	0.364056	0.170826	1.18105	1.05379	0.811403	2.50974	0.00519673	TRUE
Solyc02g065780	2.09179	0.797546	2.49488	10.8422	7.6952	12.7984	2.54101	0.0193485	TRUE
Solyc08g066710	0	0.415925	0.780654	2.89138	2.40785	1.66861	2.5418	0.0150648	TRUE
Solyc01g080910	0.596774	1.57758	1.30966	5.51155	8.1376	6.97807	2.56573	0.00954773	TRUE
Solyc11g071460	0	0.0859577	0	0.159347	0.165874	0.229898	2.6911	0.0143105	TRUE
Solyc08g069200	0	0.277283	0	0.771036	0.535078	0.494404	2.69898	0.0160596	TRUE
Solyc09g074850	0.048127	0.0978646	0	0.226775	0.377702	0.348991	2.7073	0.012391	TRUE
Solyc05g009260	0.309304	0	0	0.582978	0.606857	0.841089	2.71504	0.0135056	TRUE
Solyc08g028690	0.0792591	0	0.0756259	0.448165	0.388768	0.215529	2.7645	0.0375371	TRUE
Solyc08g015830	0	0.747459	1.05219	4.5033	4.32716	3.66503	2.79562	0.00108126	TRUE
Solyc02g083510	0.573945	0.333457	1.17351	4.79073	4.10217	5.57403	2.79747	0.00268109	TRUE
Solyc06g009940	0	0.353251	0	0.982279	1.02251	0.629857	2.89884	0.0114755	TRUE
Solyc09g074630	0	0.104121	0	0.289528	0.301387	0.185651	2.89884	0.0114755	TRUE
Solyc03g118220	0.152177	0	0	0.286825	0.447861	0.413816	2.91593	0.009274	TRUE
Solyc08g082680	0.063967	0.292668	0.244139	1.32622	1.53742	1.68147	2.91942	0.000878951	TRUE
Solyc01g058000	0.171758	0.174632	0	0.971192	1.01097	1.08981	3.1487	0.000546672	TRUE
Solyc10g054200	0	0	0.144912	0.429379	0.297978	0.688316	3.28824	0.0499183	TRUE
Solyc11g065650	0	0.0533899	0	0.247434	0.103028	0.190391	3.3406	0.044753	TRUE
Solyc01g081170	0.0602444	0.122505	0.172449	1.70324	0.827401	1.14676	3.37199	0.0474539	TRUE
Solyc09g008380	0.0520799	0	0	0.245402	0.153272	0.188828	3.49579	0.00788461	TRUE
Solyc05g041460	0	0	0.208025	1.02731	0.855512	0.592859	3.57299	0.0123711	TRUE
Solyc12g006530	0	0.135367	0.190553	1.19197	1.86119	1.56886	3.82593	0.012456	TRUE
Solyc02g065190	0	0.0447179	0	0.33159	0.215732	0.159467	3.98236	0.0398422	TRUE

## Sheet: SIPvsSIUP
Gene	SIP1	SIP2	SIP3	SIUP1	SIUP2	SIUP3	log2(fold-changes)	p value	Significant
Solyc00g024160	10.2601	9.00402	6.59335	0.101821	0	0	-7.9884	0.0152697	TRUE
Solyc04g049860	1.64842	1.24897	0.93971	0	0.044581	0	-6.42744	0.0248296	TRUE
Solyc01g044520	5.3334	3.2499	2.95353	0	0	0.162397	-6.15058	0.0362593	TRUE
Solyc09g091090	102.56	113.056	75.2566	0.0956915	1.13793	4.67095	-5.62241	0.0127803	TRUE
Solyc08g080060	0.534169	0.39973	0.487219	0	0	0.0379514	-5.22673	0.00395844	TRUE
Solyc10g005970	1.56011	1.6959	1.19831	0.0717087	0	0.0700057	-4.97415	0.00915031	TRUE
Solyc11g007890	36.4317	32.4013	16.2562	0.457788	0.680484	1.71318	-4.89921	0.0465269	TRUE
Solyc05g052440	2.24612	3.06025	2.26064	0	0.0670296	0.198101	-4.83495	0.00944787	TRUE
Solyc12g011210	10.0038	14.1486	9.35263	0.436821	0.432878	0.426447	-4.69208	0.0190136	TRUE
Solyc09g089910	0.936067	0.504345	0.597656	0.0817479	0	0	-4.63988	0.0335861	TRUE
Solyc02g082980	19.7916	14.2582	13.0546	0.585907	0.580618	0.762655	-4.6098	0.0183845	TRUE
Solyc08g007230	3.60386	5.88402	3.13769	0	0.141768	0.418984	-4.49284	0.0393009	TRUE
Solyc03g007700	17.764	14.1369	16.1057	1.39343	0.184114	0.816202	-4.32589	0.00226547	TRUE
Solyc11g013330	3.78815	2.57426	2.14783	0.268235	0.177209	0	-4.25588	0.029204	TRUE
Solyc12g010940	6.90507	7.25608	4.55612	0	0.127146	0.876797	-4.22062	0.0133284	TRUE
Solyc07g026650	14.0996	14.3543	6.87877	0.0715891	0.4966	1.32789	-4.21991	0.0423916	TRUE
Solyc08g005790	1.06212	1.68744	1.04329	0	0.070707	0.139313	-4.17468	0.0265214	TRUE
Solyc05g024210	4.85368	7.62743	6.64062	1.0597	0	0	-4.17349	0.00870703	TRUE
Solyc02g077060	10.8525	13.239	12.7002	1.07294	0.354419	0.698306	-4.1134	0.00215896	TRUE
Solyc06g074420	1.15116	0.836824	1.14998	0	0.0474403	0.140207	-4.06374	0.00531912	TRUE
Solyc01g094780	157.58	116.753	132.719	4.57166	6.93428	13.4803	-4.026	0.00643514	TRUE
Solyc03g121150	0.289932	0.260355	0.132225	0.0422003	0	0	-4.01553	0.0389679	TRUE
Solyc03g005570	0.676287	0.674773	0.616846	0	0.065031	0.0640648	-3.93015	3.21471e-05	TRUE
Solyc01g099270	0.315023	0.169731	0.344801	0	0.054526	0	-3.92732	0.0307955	TRUE
Solyc05g012280	3.13561	2.96931	2.13201	0.298731	0	0.24303	-3.92638	0.00961443	TRUE
Solyc09g005380	0.349155	0.26128	0.159233	0.0508202	0	0	-3.92076	0.0389264	TRUE
Solyc05g024450	2.7302	1.47101	2.98828	0.476863	0	0	-3.91424	0.0307035	TRUE
Solyc07g008620	0.698422	0.79822	0.550168	0	0.0549486	0.0811984	-3.91014	0.00745304	TRUE
Solyc11g072920	1.09874	0.627868	0.728848	0	0.0864436	0.0851593	-3.83884	0.0295561	TRUE
Solyc01g108310	1.13523	1.5023	1.03545	0.208718	0.0517085	0	-3.818	0.0069742	TRUE
Solyc11g006910	5.72041	2.56842	4.0318	0	0	0.886738	-3.79642	0.0418513	TRUE
Solyc03g080190	92.6376	121.877	62.2696	8.67864	5.18374	6.09326	-3.7939	0.0376758	TRUE
Solyc01g090560	2.02237	1.30756	1.47569	0	0.140017	0.206906	-3.79204	0.0149069	TRUE
Solyc10g024490	0.715816	0.395564	0.803571	0.048087	0.0953059	0	-3.73926	0.0360697	TRUE
Solyc07g065110	22.7776	12.6086	22.1986	1.63496	1.6202	1.06409	-3.73684	0.0324454	TRUE
Solyc03g114420	0.0898693	0.134502	0.109294	0	0	0.02554	-3.70757	0.00439352	TRUE
Solyc11g010670	132.751	66.4818	133.114	5.57372	15.8338	4.71584	-3.66928	0.0409596	TRUE
Solyc03g019990	1.71002	1.29127	1.09889	0.0339404	0.235438	0.0662687	-3.61067	0.0126811	TRUE
Solyc03g080000	1.12008	0.754362	1.02163	0.244545	0	0	-3.56593	0.00380468	TRUE
Solyc11g005350	1.39786	0.86299	1.19531	0.152596	0.0756093	0.074486	-3.51325	0.0190372	TRUE
Solyc01g067120	0.498919	0.336016	0.341301	0	0	0.106341	-3.46741	0.00768129	TRUE
Solyc10g018510	0.33431	0.225154	0.228695	0.0729892	0	0	-3.43273	0.0076314	TRUE
Solyc07g066590	4.88383	6.39567	3.89775	0.533139	0.352217	0.520477	-3.43241	0.0235331	TRUE
Solyc04g058170	107.666	74.7855	97.3472	6.87993	8.44112	10.8744	-3.417	0.0120247	TRUE
Solyc08g062220	0.42339	0.380198	0.275841	0	0.10469	0	-3.36608	0.00509441	TRUE
Solyc10g079690	219.289	178.09	228.703	7.24832	28.7315	26.4425	-3.32622	0.0023529	TRUE
Solyc06g075690	10.1479	13.9629	7.01661	0.714699	1.20402	1.18613	-3.32559	0.0424759	TRUE
Solyc02g014540	0.929428	0.417306	0.635804	0	0	0.198101	-3.32304	0.040323	TRUE
Solyc09g010980	3.30903	4.9792	5.62851	0.859134	0.232194	0.304993	-3.31712	0.0197908	TRUE
Solyc02g067580	73.2138	90.1902	63.9039	7.75771	6.07575	9.28361	-3.29762	0.01164	TRUE
Solyc00g005040	17.802	13.7344	13.0356	2.40864	1.08496	1.06884	-3.28826	0.00788137	TRUE
Solyc03g019870	1.43037	0.795138	1.1804	0	0.117894	0.232285	-3.28188	0.0212223	TRUE
Solyc00g117450	0.452241	0.541474	0.274995	0	0.130461	0	-3.28167	0.0221773	TRUE
Solyc03g114600	7.7156	6.05463	4.31124	0.364223	0.962495	0.592622	-3.23583	0.0285559	TRUE
Solyc08g061250	71.8134	64.87	54.6217	3.02948	6.89964	10.4292	-3.23218	0.00285713	TRUE
Solyc09g011330	7.09092	5.41412	5.32633	0.629194	0.328166	0.96987	-3.20982	0.00689693	TRUE
Solyc00g033460	2.23679	1.18153	1.80017	0.229813	0.227739	0.112178	-3.19528	0.0350793	TRUE
Solyc03g020000	1.69295	2.55287	1.80637	0.19527	0.248796	0.217866	-3.1927	0.0215058	TRUE
Solyc08g062180	6.75512	8.03745	6.46947	0.368708	1.16922	0.791894	-3.18999	0.00159874	TRUE
Solyc12g096570	284.674	188.388	194.364	6.97262	28.1152	39.199	-3.16743	0.0171632	TRUE
Solyc01g104260	0.227868	0.136415	0.20784	0	0	0.0647579	-3.1432	0.00993425	TRUE
Solyc09g075620	0.525599	0.314654	0.479403	0	0	0.14937	-3.1432	0.00993425	TRUE
Solyc12g011100	0.819059	1.10325	1.1206	0	0	0.349153	-3.12352	0.00450524	TRUE
Solyc10g080030	0.56978	0.895394	0.649626	0	0.246552	0	-3.10056	0.00886508	TRUE
Solyc11g040140	19.5921	32.4501	21.2456	2.37639	2.92013	3.24794	-3.10051	0.0328458	TRUE
Solyc02g087810	1.46385	0.751152	1.33519	0.0608761	0.241306	0.118861	-3.07586	0.0352854	TRUE
Solyc01g111340	2.23842	2.55827	2.4129	0.0592376	0.352217	0.462646	-3.04404	0.000229727	TRUE
Solyc01g098720	9.9804	5.87924	6.99126	0.697281	0.207296	1.90602	-3.0233	0.0199454	TRUE
Solyc02g070200	0.604471	0.325684	0.330806	0.105578	0	0.0515355	-3.00464	0.0459244	TRUE
Solyc05g045700	45.1723	28.3057	37.1271	2.81783	4.72558	6.34824	-2.99313	0.0185593	TRUE
Solyc02g090470	1.56425	0.702337	1.18897	0	0.225625	0.222273	-2.94768	0.0469784	TRUE
Solyc02g070530	32.5451	33.5951	27.703	5.42637	2.18104	4.55659	-2.94763	0.000847845	TRUE
Solyc03g116390	0.240213	0.143805	0.146067	0	0.0692957	0	-2.93538	0.0206486	TRUE
Solyc03g111720	191.641	186.107	162.173	24.754	25.2314	20.8393	-2.93042	0.00277218	TRUE
Solyc01g089880	0.791573	1.54011	1.083	0	0.114175	0.337437	-2.9186	0.0295664	TRUE
Solyc04g014890	0.287389	0.258071	0.393195	0	0.124357	0	-2.9161	0.00963914	TRUE
Solyc02g084840	22.393	12.2825	14.0214	1.79704	3.14263	1.54797	-2.90806	0.042845	TRUE
Solyc02g079150	0.394727	0.354459	0.54005	0.17236	0	0	-2.90302	0.00984808	TRUE
Solyc09g082230	5.8725	4.44077	5.63826	0.539845	1.06994	0.527024	-2.90016	0.00399464	TRUE
Solyc01g087580	8.62625	12.6757	7.39122	1.82628	1.35735	0.668591	-2.89694	0.0306882	TRUE
Solyc02g088180	51.0243	50.45	39.1797	3.44401	4.67308	11.0177	-2.87788	0.00197759	TRUE
Solyc06g083140	92.1165	65.0409	84.9582	7.31332	14.7489	10.8973	-2.87693	0.00943521	TRUE
Solyc02g081240	6.02357	7.12415	5.49414	1.53965	0.635729	0.37577	-2.86933	0.00124078	TRUE
Solyc07g049380	0.396319	0.790863	0.48198	0.153827	0.0381095	0.0375434	-2.86269	0.0461061	TRUE
Solyc02g093230	5.8782	3.18265	3.15386	0.0754928	0.523679	1.1055	-2.84105	0.0490161	TRUE
Solyc03g095310	8.07081	5.36114	7.05893	0.675869	1.14817	1.03686	-2.84044	0.015258	TRUE
Solyc07g026910	1.05008	0.565771	0.957782	0	0.181753	0.179053	-2.83451	0.0253409	TRUE
Solyc06g067900	0.410556	0.221204	0.374471	0.0717087	0	0.0700057	-2.8279	0.0253121	TRUE
Solyc01g010180	18.4813	17.1827	17.7935	2.11939	2.26182	3.18316	-2.8211	7.83583e-06	TRUE
Solyc01g010060	590.562	326.639	543.126	64.9267	61.5538	84.0355	-2.79429	0.0351379	TRUE
Solyc09g005560	6.0671	3.85563	3.91626	0.65212	0.403896	0.954949	-2.78278	0.0277324	TRUE
Solyc05g009430	0.86049	0.600994	0.784859	0	0.0827437	0.244543	-2.77895	0.00377314	TRUE
Solyc05g018050	0.780056	0.817225	0.711495	0.113539	0.112514	0.110842	-2.77676	0.00219999	TRUE
Solyc03g019970	5.19336	4.21705	2.92277	0.964984	0.286882	0.56524	-2.76283	0.0255291	TRUE
Solyc02g077590	102.655	82.8666	87.6562	9.85517	13.3892	17.0697	-2.76049	0.00276015	TRUE
Solyc10g080950	0.361615	0.64945	0.659664	0.0631606	0	0.184982	-2.75124	0.022055	TRUE
Solyc02g082910	2.32856	1.65336	2.27208	0.0472922	0.468653	0.415521	-2.7472	0.00429358	TRUE
Solyc11g011940	0.73008	0.450726	0.416195	0.199246	0.0394896	0	-2.74188	0.0251978	TRUE
Solyc07g042430	15.1701	8.35668	9.30203	0.834974	2.2065	1.902	-2.73137	0.0442659	TRUE
Solyc12g096710	0.729854	1.3108	0.924591	0.106232	0.105273	0.241987	-2.709	0.0321025	TRUE
Solyc03g098350	0.30811	0.322791	0.234191	0.0896921	0	0.043781	-2.69631	0.00297859	TRUE
Solyc06g076080	0.449312	0.403476	0.717187	0.0490487	0.145818	0.0478839	-2.69319	0.0350054	TRUE
Solyc10g085120	0.117428	0.105448	0.107107	0.0512756	0	0	-2.68605	0.0275764	TRUE
Solyc08g068610	1.50562	0.811216	1.64795	0.157785	0.208482	0.25673	-2.66994	0.0482998	TRUE
Solyc10g080640	6.1494	6.07892	4.71337	1.21848	0.581381	0.881144	-2.65973	0.00435649	TRUE
Solyc03g006630	115.306	139.558	95.665	15.7269	18.4393	21.5959	-2.65218	0.0149923	TRUE
Solyc10g045100	11.4013	8.11995	7.17187	2.28894	0.56707	1.45248	-2.63121	0.0177814	TRUE
Solyc02g085360	11.5599	12.9124	8.89797	1.57586	1.61044	2.2115	-2.62812	0.0135434	TRUE
Solyc02g090970	180.193	189.984	178.79	23.2774	27.8729	38.3477	-2.61679	1.77642e-05	TRUE
Solyc04g009440	18.9128	27.2136	17.1826	2.08086	3.41531	4.95163	-2.59921	0.0232751	TRUE
Solyc09g075930	0.541182	0.448591	0.303764	0.072711	0.0720546	0.0709841	-2.58389	0.035042	TRUE
Solyc01g103790	33.3769	19.81	27.486	3.66438	4.01644	5.85385	-2.57542	0.0265481	TRUE
Solyc01g073890	0.711194	0.574778	0.518949	0.0621095	0.123098	0.121269	-2.55809	0.00724113	TRUE
Solyc07g008020	1.52839	1.26689	1.39405	0.308021	0.203494	0.200471	-2.5568	0.00107164	TRUE
Solyc03g083980	0.17752	0.212547	0.21589	0.103354	0	0	-2.55163	0.0287115	TRUE
Solyc12g007290	2.5806	2.21658	1.94443	0.195971	0.679707	0.286975	-2.53567	0.00169836	TRUE
Solyc06g061210	3.10754	1.51486	2.42949	0.155077	0.307355	0.756972	-2.53183	0.0380666	TRUE
Solyc08g016150	7.75023	11.3884	8.67565	1.23061	2.13413	1.50173	-2.51488	0.015453	TRUE
Solyc09g066410	0.716473	0.994318	0.831728	0.113764	0.281844	0.0555313	-2.49461	0.00299037	TRUE
Solyc07g040890	17.7094	19.8784	15.7042	1.37474	3.49097	4.61344	-2.49109	0.000877117	TRUE
Solyc06g068460	57.6808	67.5184	47.1958	12.3	5.47568	13.0794	-2.48214	0.00751995	TRUE
Solyc05g007920	0.51935	1.16592	0.828981	0.340166	0	0.110696	-2.47937	0.0462331	TRUE
Solyc12g007050	16.3812	8.91518	12.6775	0.433512	3.86639	2.5393	-2.47311	0.0251375	TRUE
Solyc07g032750	2.52018	2.26308	1.14934	0	0	1.07432	-2.46524	0.0441053	TRUE
Solyc11g007300	0.0447267	0.040164	0.0203978	0	0	0.0190664	-2.46524	0.0441053	TRUE
Solyc01g080150	1.24001	1.28933	1.48819	0.0569956	0.282405	0.389494	-2.46252	0.00118511	TRUE
Solyc01g066860	4.63388	3.61364	3.33679	1.06495	0.316602	0.727763	-2.45732	0.00530538	TRUE
Solyc01g010080	13.244	12.178	9.55642	1.70324	1.96263	2.70686	-2.45648	0.00899484	TRUE
Solyc06g050810	5.61932	4.1286	4.75267	0.356904	1.76841	0.522641	-2.45316	0.00313275	TRUE
Solyc09g075910	2.15402	1.50444	1.23703	0.139343	0.621384	0.136034	-2.44866	0.0208394	TRUE
Solyc02g065570	1.2848	0.576865	1.17187	0	0.555951	0	-2.44797	0.0468024	TRUE
Solyc06g005620	0.163403	0.0733668	0.149041	0	0.070707	0	-2.44797	0.0468024	TRUE
Solyc04g057860	0.237408	0.213189	0.108271	0	0.10273	0	-2.44365	0.045108	TRUE
Solyc03g113210	0.722699	0.648973	0.878905	0	0.208482	0.205384	-2.44306	0.00319054	TRUE
Solyc05g024260	164.099	250.329	162.783	21.0824	34.8201	50.4741	-2.43992	0.0248707	TRUE
Solyc02g071340	0.0259196	0.0465508	0.0472829	0	0	0.0220983	-2.43806	0.0329298	TRUE
Solyc09g064330	0.101852	0.182923	0.1858	0	0	0.086836	-2.43806	0.0329298	TRUE
Solyc04g072040	0.363219	0.391398	0.265036	0.0634407	0.0628681	0.061934	-2.43741	0.018556	TRUE
Solyc10g080580	4.2967	5.54641	3.10258	1.01627	0.852154	0.534223	-2.42978	0.0337416	TRUE
Solyc02g090980	9.61997	9.53505	6.78778	0.634056	1.57083	2.63074	-2.42356	0.0054686	TRUE
Solyc04g040180	121.403	84.1404	68.0812	12.5594	18.0964	20.5355	-2.41823	0.0398942	TRUE
Solyc02g093250	33.1389	19.2752	18.5479	1.31548	6.19214	5.77909	-2.41706	0.0447117	TRUE
Solyc04g050260	0.2146	0.449652	0.326231	0.124942	0	0.0609875	-2.41338	0.0388625	TRUE
Solyc01g098280	0.0942349	0.169243	0.171905	0.0822966	0	0	-2.40338	0.0349519	TRUE
Solyc06g072290	0.230721	0.414368	0.420884	0.201491	0	0	-2.40338	0.0349519	TRUE
Solyc08g014570	21.8305	20.7619	30.2297	3.46634	4.80907	5.54133	-2.39796	0.0190416	TRUE
Solyc08g005610	85.6484	76.911	51.3655	13.0396	11.5483	16.2882	-2.38778	0.0284725	TRUE
Solyc08g078180	1.10126	0.494456	0.878905	0	0.357397	0.117362	-2.38194	0.04283	TRUE
Solyc05g052050	37.9542	38.5034	37.9658	5.08133	8.75395	8.16599	-2.37872	0.00107311	TRUE
Solyc03g114240	11.4035	9.10235	13.373	2.68729	0.939895	2.93212	-2.36877	0.00738169	TRUE
Solyc06g060630	9.32651	9.71309	9.16115	2.36156	1.00296	2.11727	-2.36302	0.0010013	TRUE
Solyc01g097420	4.59562	2.39621	4.1917	0.25893	1.53956	0.379171	-2.36053	0.0271999	TRUE
Solyc07g065530	2.99351	3.13615	1.97196	0.435712	0.575706	0.567152	-2.35959	0.0257849	TRUE
Solyc03g045030	2.20109	3.04084	1.8532	0.591458	0.293059	0.505235	-2.352	0.0267695	TRUE
Solyc10g048180	2.14333	2.26837	2.02477	0.735349	0.397479	0.130525	-2.34901	0.00459685	TRUE
Solyc10g018500	280.697	276.837	269.956	41.3042	52.9763	69.0956	-2.34054	0.000343504	TRUE
Solyc03g111730	55.861	40.7286	30.1285	6.52807	5.76978	13.0044	-2.32428	0.0360528	TRUE
Solyc02g011680	1.68467	1.95072	1.5366	0.464602	0.191837	0.377974	-2.32191	0.00132162	TRUE
Solyc06g072910	0.200586	0.360246	0.304926	0.116783	0	0.0570046	-2.31664	0.0194686	TRUE
Solyc08g008100	372.305	218.19	283.538	60.3964	42.8612	72.4934	-2.31415	0.0310687	TRUE
Solyc06g083130	11.56	9.05234	7.04594	1.05261	2.65518	1.86838	-2.31036	0.0204603	TRUE
Solyc07g008250	119.263	137.108	96.5444	18.4537	22.4144	31.5023	-2.28585	0.0095986	TRUE
Solyc07g040900	0.84006	1.50872	1.14934	0	0.363506	0.358106	-2.27728	0.0217228	TRUE
Solyc03g025350	0.247991	0.296923	0.150796	0.0721912	0.0715395	0	-2.27512	0.0308771	TRUE
Solyc05g015170	1.04437	0.833627	0.529211	0.202681	0.0502128	0.247334	-2.26671	0.0369525	TRUE
Solyc05g050360	0.228787	0.205448	0.125207	0	0.0395999	0.0780231	-2.24982	0.0225623	TRUE
Solyc10g006880	2.74781	3.28999	2.05645	0.676838	0.426827	0.600694	-2.24767	0.0231088	TRUE
Solyc11g012120	1.86899	0.987252	1.60444	0.192025	0.285438	0.468662	-2.23716	0.0366354	TRUE
Solyc01g044550	1.40913	0.949036	1.92792	0.307653	0.152438	0.45052	-2.23475	0.0476819	TRUE
Solyc06g062920	2.4133	1.37907	1.50081	0.191597	0.474668	0.467616	-2.22286	0.042426	TRUE
Solyc03g043700	18.9407	19.7666	14.9414	3.57647	5.31628	2.61865	-2.22048	0.00344569	TRUE
Solyc03g031810	1.81174	2.60307	3.22238	0.711998	0.156794	0.77232	-2.21837	0.0235721	TRUE
Solyc04g082280	4.56199	4.40232	3.53998	0.445975	0.972288	1.27712	-2.21386	0.00160666	TRUE
Solyc06g065410	0.314351	0.470471	0.47787	0.183018	0	0.0893356	-2.21295	0.0117131	TRUE
Solyc08g068600	1.60251	1.57608	2.5753	0.599781	0.198122	0.455417	-2.19878	0.0331398	TRUE
Solyc07g066180	0.781034	1.10741	1.31229	0.0358993	0.284602	0.385514	-2.18063	0.0150305	TRUE
Solyc02g087440	3.17604	2.49553	2.27613	0.495299	0.294497	0.967072	-2.17753	0.00470084	TRUE
Solyc02g089730	1.59261	1.47101	1.32812	0.317909	0.275659	0.387948	-2.16171	0.00140625	TRUE
Solyc09g009610	5.85571	3.66087	5.003	1.10045	1.21882	0.947927	-2.15188	0.026323	TRUE
Solyc09g091660	1560.42	909.922	1028.82	239.521	289.611	264.558	-2.14036	0.0451655	TRUE
Solyc02g091870	4.16353	5.85743	4.37988	1.89075	0.864778	0.520624	-2.13608	0.00631561	TRUE
Solyc08g066670	10.7973	9.0304	8.93104	2.12624	1.92382	2.52699	-2.12849	0.00396053	TRUE
Solyc03g113980	0.35355	0.181419	0.23034	0.0882172	0.0874209	0	-2.12344	0.0409405	TRUE
Solyc06g071320	2.58234	1.75101	2.59572	0.598316	0.501697	0.494244	-2.11978	0.022495	TRUE
Solyc03g058900	0.154176	0.138448	0.140625	0.0336609	0.0333571	0.0328615	-2.11693	0.00191622	TRUE
Solyc03g124020	0.0427614	0.0575986	0.0585045	0	0.0185035	0.0182286	-2.11269	0.00756318	TRUE
Solyc05g010730	1.05685	0.949036	0.642641	0.307653	0.304876	0	-2.11234	0.0145089	TRUE
Solyc05g047530	0.914445	0.73621	0.460178	0.220302	0.0272892	0.241954	-2.1083	0.0359817	TRUE
Solyc06g065220	10.7372	13.3503	10.6724	2.16392	2.74004	3.16879	-2.1063	0.00547645	TRUE
Solyc12g042780	86.7123	124.727	120.426	41.4614	19.3551	16.5586	-2.10066	0.00647778	TRUE
Solyc04g008120	0.0517164	0.0696609	0.0707564	0.0225823	0.0223785	0	-2.09537	0.0079341	TRUE
Solyc02g084410	4.87374	5.76245	4.964	1.27689	1.40596	0.969549	-2.09465	0.00142083	TRUE
Solyc11g011120	210.921	193.506	156.445	39.5204	46.6999	45.5801	-2.08932	0.011209	TRUE
Solyc08g065320	194.708	172.703	151.4	39.0243	40.5563	42.7823	-2.08404	0.00844704	TRUE
Solyc09g075420	27.0167	38.2022	24.6421	4.48393	8.14634	8.85911	-2.06407	0.023306	TRUE
Solyc02g064980	37.9497	43.8033	48.3105	8.90144	10.0025	12.2592	-2.06131	0.00446894	TRUE
Solyc05g005530	0.883876	0.873079	1.12867	0.54033	0.152987	0	-2.0573	0.0273199	TRUE
Solyc07g056400	70.3984	68.8698	65.6927	11.8822	18.2189	19.1601	-2.05683	0.000163406	TRUE
Solyc09g013150	47.9301	54.2093	30.9896	8.47756	9.18864	14.4834	-2.04995	0.032497	TRUE
Solyc04g054250	7.34146	6.70619	7.33119	1.05014	2.02655	2.10436	-2.04487	0.000495353	TRUE
Solyc10g079400	0.448799	0.537353	0.477579	0.163309	0.032367	0.159431	-2.04333	0.00376196	TRUE
Solyc08g014240	64.0073	82.5002	49.5111	21.1426	9.55065	16.9358	-2.04108	0.024863	TRUE
Solyc01g100240	26.2516	17.3897	22.5739	6.34197	4.9122	4.91038	-2.03433	0.0200327	TRUE
Solyc08g062840	19.1343	21.756	11.8024	7.93436	1.54872	3.40351	-2.03174	0.0265862	TRUE
Solyc03g093230	4.56783	6.78925	3.73535	2.47602	0.54526	0.671448	-2.03107	0.0319222	TRUE
Solyc07g043230	18.3097	22.9208	17.4454	1.6644	6.47968	6.26735	-2.02556	0.00317026	TRUE
Solyc07g055110	0.493905	0.443519	0.788365	0	0.21372	0.210545	-2.02422	0.0350263	TRUE
Solyc06g008330	75.978	78.8734	61.5097	15.8645	18.2036	19.2374	-2.02108	0.00793794	TRUE
Solyc06g009140	717.419	915.301	757.714	164.332	231.272	201.677	-2.00079	0.0058888	TRUE
Solyc07g032730	2.53042	4.36518	2.73318	1.33754	0.461033	0.624502	-1.99051	0.0367225	TRUE
Solyc09g083280	22.9162	14.3971	20.2663	7.7617	3.09174	3.64011	-1.99015	0.0134958	TRUE
Solyc05g015850	8.45882	7.46146	9.55885	0.719108	3.23917	2.48901	-1.98255	0.00316685	TRUE
Solyc03g007710	1.35702	1.13154	0.795695	0.423251	0.0838861	0.330559	-1.97107	0.0191941	TRUE
Solyc07g055240	0.77544	1.56675	1.59139	0.507901	0	0.495839	-1.97046	0.0462536	TRUE
Solyc08g067390	4.46759	4.35326	3.03452	0.664103	1.48074	0.891455	-1.96515	0.0105973	TRUE
Solyc05g031600	108.711	115.006	118.444	12.095	37.7617	37.9625	-1.96207	0.00573438	TRUE
Solyc11g069540	1.91468	2.19696	2.32853	0.464477	0.736455	0.453446	-1.96081	0.000686095	TRUE
Solyc12g015810	2.42086	2.41544	1.66833	0.751705	0.37246	0.550389	-1.95769	0.0124665	TRUE
Solyc01g096510	1.04283	1.05351	0.951176	0.22768	0.225625	0.333409	-1.95372	0.000103164	TRUE
Solyc07g041230	6.93149	6.15444	6.39331	1.42832	1.81984	1.7928	-1.95017	0.000285221	TRUE
Solyc12g009530	0.334993	0.300819	0.24444	0	0.173948	0.0571212	-1.92959	0.0330787	TRUE
Solyc01g097570	4.02198	3.38595	4.12703	0.548819	1.6316	0.857256	-1.92498	0.00291279	TRUE
Solyc10g081740	3.48378	4.39305	2.09585	1.61831	0.384889	0.631951	-1.92009	0.0463544	TRUE
Solyc06g007880	2.628	2.83188	2.55682	1.07103	0.606492	0.448111	-1.91512	0.00339884	TRUE
Solyc01g079270	78.0665	59.5297	84.9792	15.2	26.5814	17.2394	-1.915	0.00891262	TRUE
Solyc08g041810	1.7044	3.57123	2.76373	1.48847	0.327786	0.322916	-1.91002	0.0471122	TRUE
Solyc11g071760	0.32927	0.443519	0.30033	0.143778	0.14248	0	-1.90642	0.0156691	TRUE
Solyc03g093110	5.24021	6.08965	6.46657	2.26894	1.1814	1.31402	-1.90123	0.000971943	TRUE
Solyc10g026520	0.764136	0.686183	0.696975	0.0834162	0.24799	0.244305	-1.8991	0.0041446	TRUE
Solyc09g098600	16.258	19.4659	12.8069	7.52941	3.19776	2.31019	-1.89625	0.00989944	TRUE
Solyc01g079370	0.646625	1.16132	0.76326	0.33218	0.230427	0.129716	-1.89293	0.0431648	TRUE
Solyc02g067800	1.6185	1.18914	0.939429	0	0.382008	0.627221	-1.89251	0.0279169	TRUE
Solyc10g008810	2.82041	2.91643	1.63706	0.821033	0.369828	0.801534	-1.88792	0.0366916	TRUE
Solyc01g107780	130.313	110.16	88.3893	26.1203	30.9818	32.0122	-1.88376	0.0202608	TRUE
Solyc08g005040	51.8979	82.5325	53.6832	32.663	6.52381	11.865	-1.88157	0.024832	TRUE
Solyc04g015110	3.23804	3.53399	2.58994	1.43566	0.862245	0.254831	-1.87477	0.00746487	TRUE
Solyc06g068900	2.25671	3.23377	1.79559	0.75478	0.498645	0.736855	-1.87217	0.0485291	TRUE
Solyc10g085960	25.0536	32.3868	28.125	14.3059	5.48009	3.63823	-1.86903	0.00940375	TRUE
Solyc05g050800	377.284	322.537	322.42	92.3106	97.4465	90.2653	-1.86812	0.00492831	TRUE
Solyc02g080190	7.698	10.4925	13.2905	1.08044	3.21208	4.33634	-1.86724	0.0231412	TRUE
Solyc03g093080	48.8659	51.6098	76.4797	26.4295	9.37107	12.7826	-1.86486	0.0211081	TRUE
Solyc04g080820	20.9891	22.7679	16.4496	6.8545	3.85424	5.86465	-1.86105	0.00714231	TRUE
Solyc05g054360	127.733	197.343	117.092	69.5091	22.8448	29.4144	-1.86045	0.0312357	TRUE
Solyc06g063110	2.09018	1.3968	1.37443	0.254704	0.50481	0.580195	-1.85945	0.0244775	TRUE
Solyc04g005020	8.3353	8.35822	6.65235	1.21322	2.64499	2.60569	-1.85269	0.00178056	TRUE
Solyc01g009220	0.48239	0.324885	0.329994	0.210639	0.104369	0	-1.85212	0.0275134	TRUE
Solyc07g065980	2.63765	2.74255	2.08926	0.727418	0.690816	0.650964	-1.85193	0.0116852	TRUE
Solyc12g056590	201.947	132.627	122.029	42.4117	41.2995	43.2905	-1.84609	0.0482218	TRUE
Solyc12g033100	44.1289	76.2521	56.7163	27.152	11.8622	10.2608	-1.84561	0.0257467	TRUE
Solyc08g076940	5.27046	8.78339	5.84663	3.15144	1.06839	1.33589	-1.84076	0.028022	TRUE
Solyc01g010970	0.835827	0.583769	0.480007	0.135174	0.0535814	0.343105	-1.83658	0.0305086	TRUE
Solyc06g051920	22.467	23.7538	14.9944	5.30761	5.99261	5.8611	-1.83473	0.0322383	TRUE
Solyc10g086280	26.7084	40.8257	41.0347	11.0922	10.6839	8.70353	-1.83269	0.0291385	TRUE
Solyc04g074070	0.256337	0.197303	0.33401	0.0959411	0.0633834	0.0624417	-1.82852	0.0335764	TRUE
Solyc06g051800	3.53407	4.19147	5.10886	0.40763	2.07746	1.137	-1.82512	0.00997065	TRUE
Solyc02g079460	0.122936	0.220789	0.224261	0.107361	0.0531961	0	-1.82277	0.0405964	TRUE
Solyc03g097840	19.1414	18.859	18.3347	3.09175	6.49119	6.34359	-1.8226	0.00505977	TRUE
Solyc03g080070	43.5811	52.2871	34.7236	12.5678	10.9969	13.531	-1.81574	0.0235017	TRUE
Solyc02g079440	2.61369	2.67455	3.32647	0.265415	0.94687	1.24374	-1.81048	0.00595724	TRUE
Solyc03g093120	40.5139	48.7797	63.2178	25.3063	7.70419	10.8425	-1.79817	0.014545	TRUE
Solyc03g119250	6.36517	3.6266	5.80572	1.84015	1.36765	1.34734	-1.79413	0.0419631	TRUE
Solyc03g118100	0.75683	0.951472	0.552249	0.26438	0.0873311	0.301118	-1.7919	0.0244563	TRUE
Solyc01g106600	22.1529	34.2136	22.5186	14.1019	3.86901	4.83552	-1.79031	0.0233086	TRUE
Solyc06g066020	24.718	19.9636	15.2082	8.17479	4.17708	4.9879	-1.78823	0.0216447	TRUE
Solyc02g071780	23.2027	25.2789	19.4983	6.37682	6.44398	6.88067	-1.7868	0.0103525	TRUE
Solyc00g075040	7.57629	8.96394	6.53686	3.35294	1.68349	1.65848	-1.78532	0.00433809	TRUE
Solyc00g313930	441.636	430.71	327.515	149.353	77.1215	121.785	-1.78463	0.00535268	TRUE
Solyc08g078840	5.74185	3.6396	6.77754	2.94967	1.16922	0.575923	-1.7832	0.0335282	TRUE
Solyc12g010440	4.58802	5.68673	6.24768	1.97517	1.3981	1.43242	-1.78161	0.00819567	TRUE
Solyc05g054160	12.0541	11.9346	9.23265	5.60089	1.4043	2.701	-1.77513	0.00878947	TRUE
Solyc04g050970	15.2809	20.7696	14.3589	9.27296	2.79673	2.79454	-1.76185	0.0159814	TRUE
Solyc01g066360	186.213	296.431	166.62	112.364	36.2642	42.9982	-1.76051	0.0422991	TRUE
Solyc08g006300	94.6557	120.651	93.6229	55.5322	18.8558	16.8557	-1.75948	0.011893	TRUE
Solyc01g095630	3.31743	6.25007	5.22108	2.04505	0.562942	1.77465	-1.75461	0.0367769	TRUE
Solyc03g083550	1.9236	1.89188	1.25324	0.719961	0.396368	0.390479	-1.75013	0.0174209	TRUE
Solyc10g085030	10.5878	6.69726	6.013	3.31478	2.36279	1.249	-1.75	0.0460259	TRUE
Solyc04g074380	1.74196	1.5041	1.2222	0.409575	0.347896	0.571212	-1.74972	0.0100566	TRUE
Solyc06g008650	145.42	278.622	186.428	101.637	42.5303	38.0894	-1.74395	0.0485797	TRUE
Solyc02g081720	2.57454	1.35994	1.79573	1.19032	0.393192	0.129117	-1.74238	0.0492037	TRUE
Solyc10g080410	0.925892	0.895394	0.649626	0.186599	0.369828	0.182167	-1.74219	0.00769217	TRUE
Solyc09g090730	56.7257	80.9473	68.1328	22.4398	21.9942	17.4776	-1.733	0.0167485	TRUE
Solyc12g062910	411.191	663.018	443.478	264.97	93.2789	98.7749	-1.73153	0.0261371	TRUE
Solyc03g093130	21.1865	19.2733	31.7592	10.6992	5.10204	5.96865	-1.73004	0.0333595	TRUE
Solyc06g053990	49.1435	76.2928	56.9799	32.0064	11.7739	11.3623	-1.726	0.0167885	TRUE
Solyc01g067370	34.7092	54.17	28.8427	22.5882	5.84881	7.18461	-1.72456	0.0491364	TRUE
Solyc03g121900	1.7952	1.05791	1.79092	0.440935	0.534056	0.430463	-1.72434	0.0456331	TRUE
Solyc06g068940	6.2355	8.67905	5.40307	3.91398	0.91064	1.32905	-1.72321	0.0256088	TRUE
Solyc12g011030	380.892	376.429	297.645	134.311	71.9037	115.045	-1.71539	0.00276905	TRUE
Solyc03g078690	1.14668	0.735503	0.896484	0.286118	0.141768	0.418984	-1.71418	0.0149848	TRUE
Solyc01g009240	15.8974	22.5764	17.0254	10.6075	3.01441	3.31228	-1.71252	0.0174671	TRUE
Solyc10g047340	1.63812	2.54974	1.39453	1.0491	0.283535	0.37243	-1.71106	0.0453883	TRUE
Solyc04g076950	0.500188	0.449162	0.456226	0	0.216439	0.213223	-1.70989	0.0396735	TRUE
Solyc03g097700	0.614294	0.59406	0.387902	0.041267	0.245367	0.201435	-1.70954	0.0186785	TRUE
Solyc04g053030	18.0527	18.8129	15.8562	6.61769	4.62914	4.9404	-1.70354	0.000642703	TRUE
Solyc01g009770	0.218173	0.195916	0.198997	0.0952667	0	0.0930042	-1.70328	0.0402643	TRUE
Solyc07g008110	132.695	82.1093	136.725	40.0658	35.1547	32.731	-1.70326	0.0419725	TRUE
Solyc02g064680	68.9679	113.699	92.6943	39.6923	21.1365	23.9592	-1.69939	0.0244289	TRUE
Solyc10g084960	0.18252	0.204875	0.249717	0.0398493	0.0789791	0.0778057	-1.69603	0.00552452	TRUE
Solyc09g065850	258.951	280.904	218.262	106.044	56.4614	73.3057	-1.68479	0.00212889	TRUE
Solyc03g078440	26.492	33.5023	33.3143	6.29733	10.7174	12.0282	-1.68382	0.00234066	TRUE
Solyc06g005170	48.3541	92.0412	76.9272	35.8509	13.0381	18.7898	-1.68306	0.04023	TRUE
Solyc12g009280	57.3341	61.4553	46.6503	30.6782	8.66357	12.2592	-1.68084	0.0137103	TRUE
Solyc07g064960	0.176616	0.317198	0.24164	0.154241	0	0.0752891	-1.67995	0.0493817	TRUE
Solyc03g058450	689.498	996.272	597.203	439.581	127.591	148.126	-1.6743	0.0306472	TRUE
Solyc04g011720	31.6692	38.4088	22.1343	19.5155	4.66252	4.75301	-1.67234	0.0367322	TRUE
Solyc12g098450	4.83541	5.13966	3.87036	2.5854	0.939423	0.841333	-1.66497	0.0133268	TRUE
Solyc07g066330	8.68127	9.49036	5.37064	3.75777	1.17595	2.51004	-1.66115	0.0307506	TRUE
Solyc07g006850	1.43276	1.80123	1.74244	0.917579	0.330653	0.325741	-1.6607	0.013104	TRUE
Solyc12g088240	1.47407	1.28099	1.25777	0.83053	0.205758	0.243242	-1.649	0.0349895	TRUE
Solyc02g087670	339.113	551.387	314.536	225.268	75.8004	84.4484	-1.64421	0.0466034	TRUE
Solyc03g033590	14.4135	9.17075	11.2308	7.46394	2.38194	1.29678	-1.64362	0.0339096	TRUE
Solyc12g035600	86.2167	133.681	83.3572	55.7177	19.3998	22.0518	-1.64196	0.031189	TRUE
Solyc11g044840	192.975	204.123	190.99	29.5939	82.6599	76.2544	-1.64141	0.0117238	TRUE
Solyc01g105300	0.413467	0.371287	0.323251	0.0515837	0.102236	0.201435	-1.64104	0.0134191	TRUE
Solyc05g005030	136.848	203.188	131.895	94.4479	27.1388	29.7587	-1.64073	0.0284413	TRUE
Solyc01g058010	3.30597	4.38239	4.78635	0.59576	1.9528	1.4764	-1.63196	0.00928914	TRUE
Solyc04g009760	1.8043	2.8141	2.25204	1.16106	0.41092	0.647704	-1.63005	0.0155214	TRUE
Solyc03g112310	48.2614	42.546	35.9743	11.1146	14.613	15.2553	-1.62925	0.00856033	TRUE
Solyc05g051830	31.463	28.6283	19.809	17.0212	4.69881	4.15423	-1.62669	0.0316449	TRUE
Solyc04g054960	16.5091	20.1114	13.7741	9.16471	3.98721	3.27331	-1.61736	0.0122765	TRUE
Solyc09g011790	15.4813	18.867	15.4853	10.2253	2.75841	3.27201	-1.61618	0.0273158	TRUE
Solyc12g017840	19.5695	30.6706	19.6544	14.7219	4.18642	3.93676	-1.61329	0.0376245	TRUE
Solyc04g076860	53.0976	86.2313	56.6742	16.7724	24.4427	23.1163	-1.60728	0.0467841	TRUE
Solyc04g055000	1.34075	1.75965	0.987731	0.810617	0.312394	0.219824	-1.60616	0.0356973	TRUE
Solyc10g084010	2.89612	2.84449	4.21001	0.948456	1.01822	1.31174	-1.60179	0.0318297	TRUE
Solyc05g013980	67.9162	118.73	72.5256	49.7487	17.9738	17.7988	-1.59955	0.048934	TRUE
Solyc06g043250	34.4266	42.8466	26.6999	21.6259	6.06331	6.76279	-1.59355	0.0285468	TRUE
Solyc04g005850	0.173117	0.155456	0.236852	0.113389	0.0374551	0.0368986	-1.59058	0.0237926	TRUE
Solyc01g094790	1214.31	915.056	1083.92	281.951	377.897	408.109	-1.5892	0.00650371	TRUE
Solyc05g052670	14.0821	17.5488	10.7473	2.00784	6.21787	5.88047	-1.58699	0.0211141	TRUE
Solyc10g081670	78.9834	96.3405	73.304	49.5669	15.5079	17.8347	-1.58438	0.0187711	TRUE
Solyc05g009790	33.3415	37.5181	34.6369	15.2452	6.30078	13.684	-1.58232	0.00588971	TRUE
Solyc09g074530	124.207	168.146	153.403	36.0109	56.8125	56.0464	-1.5822	0.00633484	TRUE
Solyc10g011740	192.042	203.107	175.531	88.4737	46.3649	55.8073	-1.58179	0.00225751	TRUE
Solyc03g031420	23.49	36.6364	24.2445	4.31876	11.2344	12.6486	-1.58096	0.0280387	TRUE
Solyc10g054050	35.3965	46.089	26.9546	23.292	6.01978	6.94797	-1.58046	0.037931	TRUE
Solyc07g021020	217.196	334.283	187.358	150.504	45.1956	51.6024	-1.57898	0.0475485	TRUE
Solyc06g083970	189.513	285.832	161.522	135.166	31.0422	47.1959	-1.5774	0.0479371	TRUE
Solyc01g007950	86.9929	122.179	76.9631	56.3812	20.3294	19.4173	-1.57367	0.0265256	TRUE
Solyc04g078370	0.592091	0.708918	0.720067	0.17236	0.170804	0.336533	-1.57216	0.0037403	TRUE
Solyc06g008660	581.288	797.434	487.649	381.073	113.215	135.454	-1.5674	0.0306555	TRUE
Solyc12g096410	8.19059	10.2717	5.40981	4.1931	1.58877	2.28756	-1.56478	0.0441401	TRUE
Solyc01g059940	13.5156	20.9711	13.5018	8.67186	3.18281	4.38973	-1.56275	0.0301337	TRUE
Solyc12g009220	399.105	436.418	487.81	174.837	126.638	146.506	-1.56266	0.00189815	TRUE
Solyc12g005320	719.233	1030.88	619.542	499.699	142.433	161.299	-1.56043	0.0373111	TRUE
Solyc05g021390	15.1211	10.8628	18.8491	4.40181	5.6707	5.15672	-1.55772	0.04741	TRUE
Solyc09g075890	59.021	53.219	61.8418	19.5952	19.2072	20.3774	-1.55659	0.00382239	TRUE
Solyc12g014580	713.211	1159.67	683.363	530.418	159.216	181.099	-1.55372	0.0484268	TRUE
Solyc10g076480	7.51368	5.47068	5.6802	1.77346	2.16752	2.42387	-1.5521	0.0177507	TRUE
Solyc09g011800	409.874	665.314	406.251	302.997	98.7088	104.033	-1.55053	0.0434995	TRUE
Solyc04g055250	8.12652	7.59335	8.91475	1.53449	3.13631	3.74511	-1.5495	0.00457708	TRUE
Solyc08g006290	427.62	690.221	403.807	311.246	97.6347	111.729	-1.54736	0.0479595	TRUE
Solyc05g005070	24.3093	23.86	15.764	9.27473	5.62643	6.9888	-1.5463	0.0252479	TRUE
Solyc12g006590	4.94971	2.96318	3.43975	2.26424	1.01991	0.602854	-1.5463	0.0346607	TRUE
Solyc08g081230	16.5663	21.7326	18.7823	7.47624	5.72677	6.35183	-1.54549	0.00827683	TRUE
Solyc08g075030	89.9611	111.663	72.793	62.2483	15.6413	16.2169	-1.544	0.0392046	TRUE
Solyc01g067020	4.16917	3.39959	2.44774	1.17181	1.20271	1.06227	-1.54324	0.0469308	TRUE
Solyc01g011050	521.831	665.604	416.117	356.524	88.9377	105.245	-1.54191	0.0374025	TRUE
Solyc04g074680	11.2693	13.6668	16.319	2.84088	6.33429	5.05158	-1.53596	0.00958211	TRUE
Solyc09g065450	116.942	152.302	108.609	74.943	27.9537	27.7202	-1.53248	0.0170229	TRUE
Solyc08g016160	51.4822	72.4597	41.7914	36.9017	9.52766	11.0951	-1.52662	0.0466289	TRUE
Solyc09g098160	2.68199	3.0459	2.80601	0.619998	1.024	1.32263	-1.52438	0.00386116	TRUE
Solyc12g098120	83.2615	85.7241	69.8639	51.5998	13.3946	18.1078	-1.52314	0.0351947	TRUE
Solyc11g015910	2.09121	3.5471	3.60289	1.42044	0.804355	0.990505	-1.52313	0.0425389	TRUE
Solyc04g079360	15.8919	12.9527	12.9718	4.86194	3.06603	6.64506	-1.52077	0.00311635	TRUE
Solyc05g052110	25.1579	37.1592	28.4378	17.7094	5.70361	8.26622	-1.51844	0.0183047	TRUE
Solyc02g069300	221.459	333.589	206.567	161.664	48.4953	55.7119	-1.51833	0.0386361	TRUE
Solyc02g067810	2.18416	1.96134	1.99219	0.272493	0.8101	1.06409	-1.51559	0.0220229	TRUE
Solyc03g058910	1449.9	2002.22	1211.02	1021.99	296.265	314.665	-1.51384	0.0392377	TRUE
Solyc06g084180	37.8785	63.6031	41.0353	30.4974	9.68812	9.78429	-1.51201	0.0456181	TRUE
Solyc11g068440	30.6126	30.0378	25.1768	11.2645	9.82326	9.0175	-1.51142	0.00393195	TRUE
Solyc10g079270	107.63	156.05	94.1933	79.9607	21.4538	24.6399	-1.5054	0.0444501	TRUE
Solyc01g006750	253.878	383.656	233.053	185.449	58.0671	63.3887	-1.5042	0.0411493	TRUE
Solyc03g114820	1.241	1.15154	1.24512	0.18063	0.751797	0.35268	-1.50112	0.0397876	TRUE
Solyc01g103580	2.47962	2.34184	1.94973	0.821391	0.66598	0.911231	-1.49721	0.00471914	TRUE
Solyc06g071070	4.36165	3.46822	2.39913	0.58154	1.55598	1.50448	-1.48986	0.0403232	TRUE
Solyc05g007060	161.45	156.634	138.898	42.9956	59.0426	60.7032	-1.48956	0.000463802	TRUE
Solyc06g084070	14.7504	23.147	23.4444	7.90756	8.15216	5.85208	-1.48516	0.0370051	TRUE
Solyc12g087930	67.2937	80.254	46.5991	45.1114	9.92066	14.3583	-1.48434	0.0489565	TRUE
Solyc02g090940	1.89677	2.47748	1.57278	0.401569	0.596916	1.12709	-1.48432	0.0218373	TRUE
Solyc03g078420	250.473	388.156	229.905	185.977	52.5912	72.0832	-1.48329	0.0471359	TRUE
Solyc02g071520	12.3476	8.2051	11.4125	4.02578	2.8496	4.5618	-1.48277	0.0202687	TRUE
Solyc06g069680	0.25463	0.279466	0.283861	0.12354	0.0734547	0.0964845	-1.47877	0.00118941	TRUE
Solyc01g111950	4.28065	4.82379	3.2154	1.75922	1.08959	1.57432	-1.47784	0.0185766	TRUE
Solyc01g097270	12.8582	15.0454	16.3482	4.50869	5.98543	5.39821	-1.4774	0.00503197	TRUE
Solyc10g054100	23.1264	19.0365	14.5019	5.89066	7.50534	6.98306	-1.47537	0.0358879	TRUE
Solyc09g075670	8.38468	8.19859	7.7327	1.54585	3.78943	3.41541	-1.47444	0.0124967	TRUE
Solyc07g054600	0.626032	0.459955	0.415279	0.24851	0.0492533	0.242608	-1.47416	0.025011	TRUE
Solyc06g005390	13.0607	15.3064	20.9987	6.7663	5.1726	5.85067	-1.47248	0.0424245	TRUE
Solyc11g010730	369.598	420.97	289.301	139.263	128.236	122.681	-1.46864	0.0251168	TRUE
Solyc10g012080	7.42613	7.13928	5.81718	2.21264	2.4195	2.75598	-1.46406	0.00791609	TRUE
Solyc01g107400	6.09497	7.25705	5.14747	2.28684	2.07083	2.348	-1.46403	0.0215617	TRUE
Solyc03g006620	16.696	24.8296	15.7798	10.1604	4.57666	6.05449	-1.46267	0.0314553	TRUE
Solyc06g009540	28.0767	33.0314	19.3834	18.2046	5.14067	5.94504	-1.45842	0.0427088	TRUE
Solyc05g046110	5.04036	8.29798	6.51291	3.30136	0.727013	3.22295	-1.45291	0.0299286	TRUE
Solyc08g069020	2.3805	2.01432	1.87898	0.839563	0.71313	0.741564	-1.45131	0.00906002	TRUE
Solyc12g099500	21.0225	21.3296	26.6455	10.2526	5.6707	9.31075	-1.45118	0.00393721	TRUE
Solyc08g075540	55.9598	76.8576	53.6486	25.9474	22.9064	19.4495	-1.44889	0.0272891	TRUE
Solyc10g081950	1.07334	1.74409	1.16548	0.848087	0.309633	0.305032	-1.44514	0.0397029	TRUE
Solyc03g111710	10.439	8.07611	14.209	1.40254	6.18496	4.44999	-1.44282	0.0412985	TRUE
Solyc08g078580	0.585993	0.813239	0.728848	0.325662	0.230516	0.227092	-1.44197	0.00987468	TRUE
Solyc10g086710	20.7727	28.669	21.9988	15.0973	5.06743	6.18075	-1.43919	0.0223304	TRUE
Solyc07g065210	0.155395	0.162799	0.165359	0.067854	0.0224138	0.0883233	-1.43701	0.0322871	TRUE
Solyc02g085010	5.90796	7.71675	5.14376	1.64166	2.32406	2.97639	-1.43487	0.0197707	TRUE
Solyc02g091250	0.650907	0.77934	0.92353	0.126321	0.375543	0.369964	-1.43286	0.0122942	TRUE
Solyc02g093360	168.492	169.796	173.534	41.4871	73.7191	74.4195	-1.43249	0.00904914	TRUE
Solyc01g058020	2.24595	2.40099	2.82895	1.02741	0.740461	1.00301	-1.4319	0.00398666	TRUE
Solyc04g076750	5.173	6.96792	3.93195	3.01177	0.373072	2.57271	-1.43184	0.0487909	TRUE
Solyc03g121060	13.9599	15.2536	9.3168	7.73113	2.61926	3.93503	-1.43145	0.0279774	TRUE
Solyc12g009560	433.819	362.218	284.261	95.2978	146.345	160.019	-1.42737	0.0205253	TRUE
Solyc01g006280	189.128	197.003	184.11	61.1486	75.4877	75.4448	-1.42696	5.91456e-05	TRUE
Solyc01g100010	8.19059	5.0668	6.80663	2.30484	2.99287	2.17251	-1.42539	0.0352996	TRUE
Solyc00g095860	187.506	222.358	197.306	83.0252	70.504	72.8234	-1.42353	0.0029708	TRUE
Solyc06g009200	42.9663	62.8053	41.3184	33.2072	10.9296	10.7672	-1.42172	0.03928	TRUE
Solyc02g088090	99.4856	117.322	135.201	52.6875	41.8387	37.4701	-1.41511	0.00962583	TRUE
Solyc06g063280	0.613945	0.551314	0.763615	0.292454	0.241512	0.190339	-1.41309	0.0120307	TRUE
Solyc06g053710	3705.21	3372.59	3542.37	1214.8	1314.86	1461.35	-1.41198	8.91029e-05	TRUE
Solyc06g073080	3.40426	3.05697	3.70217	2.09633	1.1709	0.558149	-1.40971	0.0280976	TRUE
Solyc08g006470	5.3757	3.60246	3.22002	2.59258	1.04156	0.957677	-1.40953	0.0431894	TRUE
Solyc09g091510	1163.75	1004.95	1011.85	436.891	379.057	382.611	-1.40797	0.00277966	TRUE
Solyc12g006080	18.7837	28.6356	25.8984	16.0226	6.80484	4.84159	-1.40589	0.0293871	TRUE
Solyc02g092420	3.99173	3.85505	2.47306	1.44703	0.782166	1.66951	-1.40435	0.0287225	TRUE
Solyc01g067000	168.389	190.645	186.652	84.1618	61.2215	60.9245	-1.40327	0.000420012	TRUE
Solyc08g075510	3.42541	5.20929	4.93847	1.20623	1.81692	2.11965	-1.40013	0.0214872	TRUE
Solyc08g081550	261.751	283.978	261.99	107.806	100.177	98.0778	-1.40003	0.000528628	TRUE
Solyc02g083120	1.64842	2.3129	1.40957	0.539845	0.44581	1.05405	-1.3968	0.0333356	TRUE
Solyc06g076320	53.0438	40.6278	33.6774	9.99141	16.6521	22.1685	-1.38348	0.0240871	TRUE
Solyc12g099040	0.676048	0.747177	0.569196	0.40874	0.135017	0.221685	-1.38016	0.0182829	TRUE
Solyc03g123770	2.13764	3.03932	1.90914	0.233354	1.50311	0.987184	-1.37945	0.0452544	TRUE
Solyc05g051890	23.2759	30.9131	20.4273	17.9357	5.07824	5.75321	-1.37507	0.047116	TRUE
Solyc03g097560	220.261	177.882	162.632	59.9144	68.2484	88.0451	-1.375	0.0103402	TRUE
Solyc02g078890	26.7139	24.4413	39.997	8.80362	15.2673	11.1729	-1.37091	0.0470819	TRUE
Solyc10g083970	277.856	240.254	245.889	126.029	78.8671	90.5699	-1.37058	0.00122879	TRUE
Solyc08g081540	184.244	192.18	182.992	68.5042	75.3553	72.5838	-1.36993	1.53983e-05	TRUE
Solyc05g050290	0.190479	0.285079	0.23165	0.110898	0.109897	0.0541323	-1.36308	0.0159734	TRUE
Solyc09g014940	95.3206	77.9603	73.5345	37.535	26.6991	32.2598	-1.35492	0.00762959	TRUE
Solyc04g008350	4.49027	6.64566	4.17145	3.41308	1.3673	1.2052	-1.35466	0.0423389	TRUE
Solyc06g075150	16.1292	15.389	13.7921	4.84199	6.54312	6.4459	-1.34545	0.000619773	TRUE
Solyc02g064990	2.05529	1.58196	1.33903	0.448728	1.07993	0.438071	-1.33927	0.0283643	TRUE
Solyc06g050630	6.11778	6.79482	4.69901	3.23376	1.95061	1.78437	-1.33756	0.0120001	TRUE
Solyc08g076390	54.4787	49.056	47.4972	21.262	18.4038	20.1163	-1.33707	0.00180369	TRUE
Solyc05g013570	12.9698	17.4701	10.1663	5.84034	3.85841	6.39274	-1.3354	0.0484281	TRUE
Solyc02g062650	0.216134	0.242607	0.246422	0.0943764	0.0935245	0.092135	-1.33235	0.00433706	TRUE
Solyc10g005250	0.826476	1.02761	0.63786	0.555209	0.110039	0.325214	-1.3311	0.0437458	TRUE
Solyc05g009230	13.9389	11.768	10.9751	2.49703	7.32036	4.77388	-1.32997	0.0161369	TRUE
Solyc08g028780	4.14347	5.36484	6.76757	1.59889	2.58517	2.3003	-1.3277	0.0364374	TRUE
Solyc06g066690	1.42905	1.99619	1.73793	1.24801	0.412248	0.406123	-1.32115	0.0450522	TRUE
Solyc06g065030	6.40487	6.31952	4.83221	1.79543	2.8057	2.42694	-1.32081	0.00788241	TRUE
Solyc01g111640	14.6643	18.5009	12.9885	7.56748	4.98197	5.99286	-1.31563	0.0168164	TRUE
Solyc01g007240	24.7506	37.8993	27.012	21.7399	6.80979	7.56244	-1.31201	0.049551	TRUE
Solyc08g006770	9.82153	6.24453	6.93124	5.07123	2.10945	2.13923	-1.30308	0.036883	TRUE
Solyc01g010360	4.07047	4.8142	3.80326	2.16756	1.54655	1.43893	-1.29996	0.00346591	TRUE
Solyc09g009590	1.49094	1.44183	1.20298	0.500789	0.446642	0.733344	-1.29902	0.00282188	TRUE
Solyc01g104750	17.1838	20.8365	14.176	12.5216	4.2625	4.47911	-1.29559	0.0418417	TRUE
Solyc01g086640	15.775	19.6769	17.1667	6.43169	7.47525	7.55799	-1.29359	0.00725626	TRUE
Solyc01g097960	2.79679	4.21569	4.00867	2.18078	1.29665	1.02191	-1.29249	0.0200899	TRUE
Solyc04g078460	105.435	112.866	97.3454	60.4315	35.8285	33.0108	-1.28791	0.00800545	TRUE
Solyc01g103030	21.5344	16.3324	15.2621	5.78165	7.24053	8.74563	-1.2873	0.019479	TRUE
Solyc12g017390	2.03015	1.82304	1.91556	1.22273	0.666428	0.477474	-1.28543	0.0298419	TRUE
Solyc02g093670	3.14043	5.18282	5.10949	2.66846	1.46909	1.3749	-1.28499	0.0373832	TRUE
Solyc03g093140	169.527	121.358	128.033	57.7307	51.3378	63.3166	-1.28103	0.0269951	TRUE
Solyc10g005360	15.3704	13.5207	14.0195	7.21382	6.87723	3.65497	-1.27384	0.00771692	TRUE
Solyc07g054840	8.53419	6.11364	8.74618	1.84232	4.89617	2.94311	-1.27282	0.020602	TRUE
Solyc02g089550	18.242	16.9289	13.2998	9.80366	4.17119	6.0858	-1.27274	0.0132992	TRUE
Solyc12g089330	1.308	1.84575	1.53391	0.924715	0.53904	0.477928	-1.27156	0.0122758	TRUE
Solyc01g099520	23.5986	24.0313	30.8444	13.0665	9.26402	10.2672	-1.26745	0.0109548	TRUE
Solyc01g005070	9.21038	11.1048	6.28596	6.07485	2.39686	2.5809	-1.2671	0.0495642	TRUE
Solyc04g082500	1.97704	1.35265	1.37392	0.822177	0.570329	0.561856	-1.26707	0.0319722	TRUE
Solyc04g050490	20.1654	14.4773	23.1686	5.2968	10.9915	7.7786	-1.2643	0.0272164	TRUE
Solyc10g005480	43.0252	44.9277	43.8341	21.6312	14.6892	18.5935	-1.26297	0.00379389	TRUE
Solyc12g005460	6.50245	5.16536	7.52772	4.36821	1.94795	1.70579	-1.25875	0.0288849	TRUE
Solyc05g052750	23.5889	23.1999	29.1998	7.76605	12.7186	11.4921	-1.24876	0.00475281	TRUE
Solyc03g112340	32.9539	47.055	30.7566	14.4732	15.0058	17.1514	-1.24817	0.0493811	TRUE
Solyc03g115850	7.93767	7.65202	5.25256	2.78642	3.3674	2.62072	-1.24812	0.0347477	TRUE
Solyc12g098960	55.9518	55.3572	37.1841	24.4317	17.0692	21.1779	-1.24435	0.0323554	TRUE
Solyc12g055710	1.2848	1.03836	0.820312	0.336609	0.444761	0.547691	-1.24195	0.0300191	TRUE
Solyc03g120380	804.303	949.977	830.559	445.339	305.179	347.554	-1.2351	0.00128715	TRUE
Solyc02g081250	40.4508	33.633	26.7342	17.5535	13.0225	12.2538	-1.23507	0.0259498	TRUE
Solyc03g120550	184.708	243.039	212.423	69.5057	111.409	91.6655	-1.23178	0.00554791	TRUE
Solyc06g066800	28.9341	35.416	38.0031	19.6706	10.4014	13.5107	-1.23173	0.00693284	TRUE
Solyc03g115710	0.21507	0.241412	0.196167	0.0939117	0.046532	0.137522	-1.2314	0.0248257	TRUE
Solyc03g112330	9.19814	11.4286	7.65098	1.97032	5.55722	4.53755	-1.22883	0.0242123	TRUE
Solyc07g056460	4.36155	2.8236	3.88569	1.59446	1.49229	1.64307	-1.22691	0.0421143	TRUE
Solyc01g095470	49.317	48.6923	34.1324	16.3187	21.233	19.0159	-1.22404	0.0289476	TRUE
Solyc04g082960	89.9576	127.653	141.817	61.1031	49.0179	44.0288	-1.22137	0.0369889	TRUE
Solyc10g045420	50.4136	38.8954	46.1609	25.7108	13.9231	18.6585	-1.21659	0.00585188	TRUE
Solyc10g085420	19.4127	27.1724	19.6851	16.0304	5.15081	7.35059	-1.21579	0.0431424	TRUE
Solyc03g006880	5.49015	6.97425	5.43508	3.85908	1.68035	2.16913	-1.21538	0.0171405	TRUE
Solyc12g088280	0.615576	0.737038	0.561472	0.179197	0.355159	0.291568	-1.21258	0.00769016	TRUE
Solyc03g118270	46.0963	44.626	47.8647	16.1455	23.6102	20.0512	-1.21241	0.00234158	TRUE
Solyc08g076930	130.629	151.34	124.796	58.1417	55.8303	61.6987	-1.21132	0.00846916	TRUE
Solyc11g006540	13.7039	9.04607	12.665	5.62725	6.12624	3.55923	-1.20963	0.0234303	TRUE
Solyc05g008110	373.299	249.319	393.166	145.356	130.592	163.516	-1.20878	0.0454822	TRUE
Solyc01g093960	1.09651	1.16368	0.909213	0.348216	0.345073	0.679893	-1.20669	0.0148288	TRUE
Solyc06g051630	5.24664	7.22415	7.8391	2.3128	3.80545	2.68388	-1.20626	0.0210617	TRUE
Solyc03g006320	1.81174	1.49134	1.79021	0.527406	1.04529	0.6436	-1.20045	0.0101718	TRUE
Solyc04g009660	0.27302	0.17512	0.249023	0.136247	0.0675083	0.0997581	-1.19974	0.0263769	TRUE
Solyc02g036350	2066.66	1975.55	1403	936.058	590.811	846.996	-1.19775	0.0226106	TRUE
Solyc01g096020	25.2797	29.2754	28.3498	11.7624	13.2702	11.1886	-1.19462	0.00145254	TRUE
Solyc07g054830	22.3878	22.515	19.6267	10.2051	8.31295	9.80155	-1.18816	0.00103817	TRUE
Solyc04g053010	14.0724	14.019	16.6461	9.98532	5.89905	3.7493	-1.18816	0.0282321	TRUE
Solyc02g079040	76.68	66.5485	61.0491	25.4389	31.2542	33.4729	-1.17988	0.00507102	TRUE
Solyc06g053550	5.06792	3.20633	4.02717	2.01177	1.82747	1.60392	-1.17631	0.0456775	TRUE
Solyc10g018260	22.6932	34.4134	22.0009	18.1777	7.54359	9.2894	-1.17602	0.0497266	TRUE
Solyc07g052430	54.3221	41.8525	54.9458	22.8894	19.756	24.238	-1.17598	0.0155467	TRUE
Solyc01g092950	1.84288	1.54456	2.35327	1.39482	0.425303	0.733222	-1.16884	0.0476621	TRUE
Solyc00g294230	1.14668	1.47101	1.19531	0.572235	0.708838	0.418984	-1.16534	0.00639118	TRUE
Solyc07g008590	0.438502	0.281263	0.371392	0.136768	0.189746	0.160223	-1.16464	0.036541	TRUE
Solyc08g077780	42.1734	30.4237	30.1779	17.5677	14.1258	14.3673	-1.15787	0.0333193	TRUE
Solyc11g069520	64.6164	79.7547	80.2397	30.2548	35.5401	35.0121	-1.15583	0.00941071	TRUE
Solyc04g076220	7.71735	8.10687	8.49999	4.06923	2.26828	4.5933	-1.15399	0.0166211	TRUE
Solyc09g065520	165.142	201.815	139.49	64.8252	81.294	81.9415	-1.15099	0.0273222	TRUE
Solyc03g097570	10.5366	11.7533	16.1427	4.02578	6.83904	6.4567	-1.14977	0.0349902	TRUE
Solyc08g082480	76.8286	101.078	71.9983	57.2235	25.7834	29.8107	-1.14738	0.0271417	TRUE
Solyc05g054560	91.1549	123.442	89.0246	32.6789	50.0555	54.6428	-1.14413	0.0197474	TRUE
Solyc08g080130	43.3895	31.8429	31.289	12.4064	16.8691	19.0127	-1.1414	0.0228501	TRUE
Solyc01g100760	403.952	391.847	548.105	128.293	286.538	195.339	-1.13915	0.0231228	TRUE
Solyc07g049550	7631.08	7623.12	8489.63	2529.6	4359.76	3891.54	-1.13908	0.00591904	TRUE
Solyc06g076600	7.18658	9.86997	9.06123	4.98399	2.74389	4.14479	-1.13739	0.0108157	TRUE
Solyc07g049530	1455.48	1518.03	1669.32	496.929	884.932	735.359	-1.13283	0.00637923	TRUE
Solyc10g054440	146.089	124.038	111.934	72.4589	45.7741	56.259	-1.13064	0.00646316	TRUE
Solyc01g095500	0.649065	0.416322	0.507444	0.24293	0.160492	0.316214	-1.12802	0.0312573	TRUE
Solyc02g082950	1.71048	2.48121	1.62015	0.574534	1.02483	1.06569	-1.12484	0.0408398	TRUE
Solyc06g065080	0.182351	0.109166	0.166323	0.0530831	0.105208	0.0518224	-1.12368	0.0462766	TRUE
Solyc09g014350	660.004	509.875	573.544	271.897	248.985	282.124	-1.11844	0.0151028	TRUE
Solyc06g051910	3.12022	2.80191	2.84598	1.36247	1.35017	1.33011	-1.11693	0.0037166	TRUE
Solyc07g043240	0.610953	0.685783	0.696568	0.133388	0.396552	0.390661	-1.11451	0.043973	TRUE
Solyc06g050760	316.891	295.216	322.786	98.6613	181.609	151.942	-1.11306	0.012929	TRUE
Solyc11g010160	0.865965	0.939629	0.822764	0.378129	0.499621	0.338386	-1.11186	0.00211465	TRUE
Solyc02g093710	16.2221	16.281	15.1445	4.16676	10.7358	7.15934	-1.11085	0.0417849	TRUE
Solyc02g093950	26.2024	32.04	20.5942	8.90973	14.8603	12.7382	-1.11064	0.0319191	TRUE
Solyc02g079590	58.8198	47.9391	43.464	19.4475	27.3593	22.8845	-1.10805	0.0139692	TRUE
Solyc04g080640	1.13127	1.43416	1.03184	0.581146	0.748671	0.340407	-1.10686	0.019232	TRUE
Solyc12g057110	44.3877	65.3091	50.7555	36.504	17.9193	20.301	-1.1025	0.0285119	TRUE
Solyc11g006570	0.390028	0.466986	0.592912	0.227078	0.337542	0.110842	-1.10203	0.043494	TRUE
Solyc12g019640	1.45252	2.1739	2.25716	0.798687	1.07082	0.87145	-1.10201	0.0440512	TRUE
Solyc06g065210	77.6849	64.7964	63.8905	36.3352	28.1796	31.7023	-1.10088	0.00510042	TRUE
Solyc09g057960	3.90832	3.20631	3.5208	1.98049	1.54504	1.43981	-1.09892	0.002275	TRUE
Solyc06g065690	11.6829	10.054	9.86899	4.92751	4.71069	5.13118	-1.09758	0.00817157	TRUE
Solyc05g051250	1.682	1.44474	1.46746	1.08571	0.443023	0.623488	-1.09398	0.037091	TRUE
Solyc01g111980	34.6386	46.1714	39.3446	23.2549	15.8786	17.1654	-1.09371	0.008845	TRUE
Solyc09g056360	31.281	43.0677	35.2434	19.2789	15.9332	16.164	-1.09297	0.0223809	TRUE
Solyc01g005800	0.665	0.517539	0.687425	0.348452	0.268572	0.264582	-1.08481	0.0119929	TRUE
Solyc01g095150	121.715	143.741	165.283	71.1805	64.2197	68.0036	-1.08247	0.0240782	TRUE
Solyc12g094460	89.6306	67.7472	104.836	42.9439	47.8108	33.1087	-1.082	0.0361748	TRUE
Solyc11g069570	2.09121	1.75269	2.03457	1.33927	0.965226	0.475443	-1.08039	0.0386605	TRUE
Solyc09g098190	3.00879	4.33933	3.82544	2.38874	1.49921	1.3992	-1.07953	0.01848	TRUE
Solyc04g053020	19.5695	22.3119	19.2533	12.4816	9.5146	6.9362	-1.0793	0.00813032	TRUE
Solyc02g079430	22.7752	24.8201	17.4456	9.26905	11.2904	10.2743	-1.07684	0.0285144	TRUE
Solyc10g009120	5.99874	9.11609	9.25945	4.83579	2.79542	3.93412	-1.07555	0.0367596	TRUE
Solyc00g095760	20.9914	16.3837	19.5043	8.39507	8.99842	9.61739	-1.07437	0.0135967	TRUE
Solyc06g008580	74.4805	67.9004	84.1681	43.9572	30.5119	33.6347	-1.06741	0.00342295	TRUE
Solyc06g036190	7.82384	6.58659	10.2583	3.41633	3.38549	5.00279	-1.06333	0.0393059	TRUE
Solyc06g071480	0.638746	0.573584	0.655431	0.139456	0.414592	0.340361	-1.0623	0.0485151	TRUE
Solyc09g098110	18.6915	16.7283	13.616	8.92863	6.67673	7.96791	-1.05668	0.016626	TRUE
Solyc06g009110	42.4806	38.2684	39.0553	17.1907	21.6017	18.8586	-1.05526	0.000342328	TRUE
Solyc02g061890	9.78615	8.02366	8.92603	4.0874	5.52341	3.26481	-1.05413	0.00621325	TRUE
Solyc05g010770	1.37878	1.23812	0.89828	0.344029	0.681848	0.671718	-1.05011	0.0311574	TRUE
Solyc02g089150	63.5457	46.4008	67.7878	28.0357	29.8758	27.9323	-1.04994	0.0415344	TRUE
Solyc08g080750	4.59964	3.47824	3.60654	2.46653	1.39672	1.78877	-1.04775	0.0135363	TRUE
Solyc08g067780	54.4359	70.6082	79.9939	33.0136	39.2587	27.0728	-1.04537	0.0261797	TRUE
Solyc07g065140	37.2208	33.9186	24.948	21.6557	12.3559	12.5567	-1.045	0.0272861	TRUE
Solyc06g076300	14.9778	13.1227	19.1998	5.69172	9.45895	7.79986	-1.04332	0.0259585	TRUE
Solyc04g082900	2.11633	1.68115	1.48486	0.781937	0.950987	0.832763	-1.04183	0.0327198	TRUE
Solyc04g005160	77.8106	105.962	79.9618	45.0393	40.608	42.4902	-1.04139	0.03555	TRUE
Solyc09g098200	6.89899	7.89251	6.89603	4.78697	2.45367	3.30353	-1.04042	0.0176595	TRUE
Solyc05g005200	202.667	260.745	169.002	112.092	87.1352	109.004	-1.03686	0.0469245	TRUE
Solyc02g089170	4.26562	6.91612	5.29568	3.46653	2.15343	2.4245	-1.03442	0.0479634	TRUE
Solyc07g041070	4.10973	4.71315	3.47754	1.03781	2.31399	2.65954	-1.03295	0.0303697	TRUE
Solyc09g064290	0.62207	0.782053	0.794353	0.543261	0.323015	0.212144	-1.02758	0.041007	TRUE
Solyc02g078590	34.0576	40.3671	30.5777	16.3686	15.7593	19.4227	-1.02636	0.0149138	TRUE
Solyc12g008600	6.41338	6.86932	8.80978	2.56426	3.61106	4.67734	-1.02551	0.0183271	TRUE
Solyc02g082240	5.16119	5.84372	5.93562	1.95971	3.49564	2.86975	-1.02494	0.0100381	TRUE
Solyc04g049290	0.720051	0.923708	0.703676	0.449164	0.311577	0.394647	-1.02271	0.0145004	TRUE
Solyc05g005810	6.24275	7.10515	6.88584	2.53576	4.08341	3.34197	-1.02238	0.00566517	TRUE
Solyc11g005700	36.3421	40.3915	29.6698	19.1651	14.7492	18.5773	-1.01939	0.016546	TRUE
Solyc09g075440	650.348	551.467	461.926	292.446	255.093	273.405	-1.01907	0.0314654	TRUE
Solyc04g074530	0.291005	0.391978	0.331785	0.127069	0.125922	0.248103	-1.018	0.0309385	TRUE
Solyc01g094560	54.7515	49.9612	49.2662	22.941	26.1823	26.9257	-1.01773	0.00045086	TRUE
Solyc04g074330	91.7247	92.7627	89.6484	41.0181	44.2851	50.3535	-1.01493	0.00155918	TRUE
Solyc02g089990	3.96794	4.91138	5.42879	2.5287	1.99542	2.56008	-1.01416	0.0179096	TRUE
Solyc05g052660	3.92401	4.02709	4.09042	1.63185	2.58739	1.7524	-1.01182	0.0191911	TRUE
Solyc01g109710	21.2946	17.2845	20.0284	6.9074	11.5839	10.6102	-1.00999	0.0066276	TRUE
Solyc09g089610	11.2517	11.5897	7.24431	3.03458	6.15758	5.78395	-1.00642	0.0479648	TRUE
Solyc04g074480	385.046	326.152	348.311	121.215	222.255	185.014	-1.00346	0.0116984	TRUE
Solyc06g074800	13.0934	10.5788	10.1465	4.46525	5.71056	6.71552	-1.00154	0.00973061	TRUE
Solyc04g074080	92.2026	79.6444	82.1777	47.6182	31.1889	48.0834	-1.00139	0.00484441	TRUE
Solyc03g120580	3.15301	4.97929	4.06591	1.42426	2.54052	2.132	-1.00055	0.0397936	TRUE
Solyc01g110190	16.3616	18.4977	15.1382	29.1943	39.4233	31.5116	1.00194	0.0241304	TRUE
Solyc01g010280	1.69726	2.77112	1.12588	4.58148	3.13803	3.48605	1.00219	0.0455737	TRUE
Solyc06g008530	0.471401	0.750415	0.429968	0.973062	1.29807	1.04129	1.00386	0.0172204	TRUE
Solyc03g113460	3.27187	3.68241	2.82514	6.24811	6.00294	7.40149	1.0069	0.00578876	TRUE
Solyc11g008140	4.29551	3.2689	3.51953	7.69339	7.56093	7.13824	1.01455	0.00153801	TRUE
Solyc03g111940	25.0572	35.1579	32.3397	51.4246	67.6039	68.1483	1.01602	0.0138659	TRUE
Solyc04g050920	16.2332	22.4352	21.9783	33.1158	44.6705	44.9259	1.01678	0.0181751	TRUE
Solyc09g011630	1.06174	1.22584	0.691731	2.38431	1.57519	2.06906	1.01684	0.0288893	TRUE
Solyc03g093880	17.0364	29.0839	20.4911	40.547	49.7401	44.532	1.01719	0.00865458	TRUE
Solyc04g076740	3.84659	4.40706	5.6862	7.06606	10.446	10.7432	1.0193	0.0388003	TRUE
Solyc05g014790	74.8361	76.1826	86.3979	127.297	183.452	170.534	1.01947	0.0359742	TRUE
Solyc10g083180	59.5679	71.1843	44.6152	94.739	137.108	123.742	1.01983	0.0216438	TRUE
Solyc10g024340	1.606	2.30746	2.92968	5.61015	3.89166	4.38153	1.02062	0.0243116	TRUE
Solyc07g062530	7.72945	7.28272	5.87508	15.6483	13.5813	13.1549	1.02091	0.00237937	TRUE
Solyc12g042380	12.3832	13.7887	12.5211	21.0726	28.6597	28.8372	1.0219	0.0319069	TRUE
Solyc05g046280	2.88373	2.37375	1.9727	3.98746	5.1993	5.53182	1.02553	0.01698	TRUE
Solyc08g068190	2.43184	3.6396	4.06652	6.90222	7.19068	6.56552	1.02696	0.0111995	TRUE
Solyc03g116730	136.98	190.47	185.995	351.234	366.64	328.445	1.02704	0.00187508	TRUE
Solyc09g090290	1.28718	0.654265	1.37341	2.09975	2.69032	1.96706	1.02747	0.022496	TRUE
Solyc01g098560	2.8859	6.17972	3.74589	6.73693	8.7414	10.6461	1.02796	0.042461	TRUE
Solyc05g005480	1.11619	1.33643	0.904968	2.11204	2.03931	2.6963	1.02818	0.0140794	TRUE
Solyc02g087560	0.804468	0.807388	1.20855	1.73572	2.41626	1.6138	1.03161	0.0391653	TRUE
Solyc04g077670	0.651771	0.877921	1.18897	1.53684	1.805	2.22273	1.03337	0.0221533	TRUE
Solyc05g008210	2.18879	2.52707	2.75695	5.73449	3.87869	5.68716	1.03384	0.0426992	TRUE
Solyc05g008410	10.7876	8.96954	7.65291	16.7484	18.326	21.1195	1.03571	0.00501548	TRUE
Solyc05g006340	3.8407	3.9192	5.89163	9.8083	9.92121	8.28541	1.03713	0.00582143	TRUE
Solyc03g115650	212.401	333.126	158.241	612.38	382.467	450.01	1.03776	0.0486997	TRUE
Solyc02g071260	8.21286	10.0152	9.30836	16.0424	21.5122	19.0174	1.03875	0.017638	TRUE
Solyc02g077630	2.69126	2.49223	1.91775	4.82303	4.27001	5.49722	1.03886	0.006559	TRUE
Solyc10g054730	0.0739556	0.132822	0.134911	0.258346	0.19201	0.25221	1.03995	0.0145557	TRUE
Solyc07g066670	1.53741	1.5411	1.23923	2.27937	3.55837	3.04826	1.04126	0.0466145	TRUE
Solyc03g112580	9.9803	10.2101	7.25944	22.176	13.9945	20.4645	1.0449	0.0458052	TRUE
Solyc09g007850	66.4123	104.857	79.2191	142.261	192.759	181.949	1.04533	0.0117275	TRUE
Solyc03g034420	1.52383	2.22361	0.868686	2.99426	3.13207	3.41033	1.0468	0.0422705	TRUE
Solyc02g078760	20.6377	28.2618	46.9419	49.6763	80.9303	67.8512	1.05011	0.0471683	TRUE
Solyc11g007250	2.56401	3.38971	3.50798	5.90895	6.28708	7.40812	1.05099	0.00527687	TRUE
Solyc08g074480	59.5224	55.1627	76.0756	140.465	115.227	141.767	1.05904	0.00401269	TRUE
Solyc08g080380	117.517	202.103	92.2469	257.506	265.044	336.402	1.0604	0.0261621	TRUE
Solyc02g080530	6.17845	5.2293	5.37631	11.7837	12.1691	11.0801	1.06162	0.000156581	TRUE
Solyc09g007510	3.32698	5.0637	2.9317	9.94764	6.78337	6.97104	1.06583	0.0352902	TRUE
Solyc02g090240	0.181845	0.408235	0.290258	0.555825	0.550808	0.736419	1.06597	0.0231915	TRUE
Solyc02g081070	13.2594	13.9151	10.564	27.9375	21.8786	29.317	1.06825	0.01441	TRUE
Solyc11g007530	8.48311	10.1132	10.539	18.6487	23.1638	19.3281	1.06936	0.00797536	TRUE
Solyc10g054870	1.77942	2.06787	1.52755	3.10799	4.25755	3.92658	1.07102	0.0159563	TRUE
Solyc08g062950	2.20086	4.2901	3.96587	5.67235	8.50141	7.87168	1.07603	0.0258472	TRUE
Solyc07g063060	14.3335	18.8473	10.5057	22.5765	38.1	31.642	1.07943	0.0489707	TRUE
Solyc02g030110	4.23403	7.23506	4.27433	8.54404	12.4514	12.3715	1.08367	0.0251224	TRUE
Solyc11g066020	45.9552	65.8168	55.955	118.544	113.921	123.227	1.08451	0.00276621	TRUE
Solyc02g082440	21.5003	21.4522	12.4512	35.4667	42.8256	39.5707	1.08906	0.00658941	TRUE
Solyc01g008960	53.3585	56.2337	67.7644	96.4333	146.604	135.08	1.09218	0.0389792	TRUE
Solyc02g090460	1.09818	2.11318	1.00166	2.67165	3.05485	3.27697	1.09563	0.0288181	TRUE
Solyc09g083060	112.827	139.267	93.008	230.756	233.539	273.372	1.09595	0.00243368	TRUE
Solyc07g052930	0.314821	0.169623	0.17229	0.494886	0.381437	0.536815	1.10552	0.0195095	TRUE
Solyc12g100270	3.79853	5.54292	1.97294	6.49639	7.76183	10.1204	1.10746	0.0423202	TRUE
Solyc01g104710	13.2774	18.6585	10.5376	25.2988	29.1743	37.047	1.10752	0.0220486	TRUE
Solyc03g007310	1.6946	4.16473	5.20644	6.62069	9.03093	8.21239	1.10873	0.0335452	TRUE
Solyc01g110570	5.26947	2.46882	4.91081	7.90325	8.42674	11.1338	1.1185	0.0213492	TRUE
Solyc04g008960	2.0544	2.13611	2.95869	5.19356	5.0531	5.34677	1.12508	0.0066111	TRUE
Solyc08g065830	2.60651	3.02328	1.38683	3.88867	5.92134	5.55559	1.13086	0.0272281	TRUE
Solyc00g170200	17.405	13.331	17.7429	30.4	43.4163	32.5149	1.13314	0.0300408	TRUE
Solyc03g071590	23.4017	37.3589	29.4085	50.4112	82.3602	65.1753	1.13441	0.0435716	TRUE
Solyc08g075350	2.59685	2.68526	4.05535	5.6353	7.76373	7.11165	1.13527	0.0109129	TRUE
Solyc06g035810	1.00038	1.1229	0.912451	1.74728	2.59727	2.34546	1.13996	0.0341633	TRUE
Solyc02g089010	1.79296	2.04916	1.78405	4.8398	3.94974	3.61313	1.14043	0.0205502	TRUE
Solyc01g099260	0.839343	0.602974	0.918685	1.75922	1.45278	2.00368	1.14346	0.0116713	TRUE
Solyc10g050880	18.4223	26.8823	14.7027	35.4676	49.3695	47.9221	1.1456	0.0142277	TRUE
Solyc07g040970	0.571436	0.342094	0.347474	0.66539	0.989076	1.13678	1.14633	0.0467068	TRUE
Solyc07g064260	3.18135	2.85681	1.9854	4.75238	7.028	5.99568	1.14762	0.0212854	TRUE
Solyc02g070930	1.82013	1.08963	1.10677	3.17909	2.62532	3.10358	1.14915	0.00702444	TRUE
Solyc03g031600	10.697	15.1571	10.5804	22.2626	29.4556	29.3141	1.15319	0.00966045	TRUE
Solyc03g112760	0.515041	1.15625	0.724233	1.27441	1.95008	2.12236	1.15835	0.0419182	TRUE
Solyc12g088320	4.35669	7.51152	6.83489	13.2406	14.4784	14.1147	1.16139	0.00813515	TRUE
Solyc03g081270	0.756608	0.74413	0.558659	1.82494	1.65257	1.13654	1.16381	0.0441074	TRUE
Solyc06g053210	1.15527	1.11722	0.688979	2.59989	1.88425	2.15932	1.16562	0.0111109	TRUE
Solyc05g012510	94.7499	104.953	98.2974	172.328	263.127	234.259	1.16823	0.0421811	TRUE
Solyc04g005760	1.43694	0.645178	1.04852	2.00784	2.48715	2.57271	1.17478	0.012066	TRUE
Solyc03g083650	2.6061	2.67455	4.4145	9.10375	6.76618	6.03083	1.17564	0.0276652	TRUE
Solyc06g008840	0.181007	0.292576	0.297177	0.442613	0.720586	0.586423	1.18269	0.0379336	TRUE
Solyc12g006690	0.636849	0.254169	0.7745	1.05054	1.53097	1.20658	1.1855	0.0286076	TRUE
Solyc10g018540	1.42859	1.88152	0.955554	3.1606	3.70903	2.84194	1.18694	0.00793225	TRUE
Solyc01g110560	2.8542	3.41738	4.40565	7.73349	9.12041	7.61222	1.19625	0.00230919	TRUE
Solyc02g084860	38.8629	43.8258	23.9062	93.1362	59.249	92.2728	1.19863	0.0346311	TRUE
Solyc00g006820	3.67711	3.03006	4.222	8.99155	9.32221	6.93389	1.20797	0.0121399	TRUE
Solyc07g066000	1.58284	3.18116	1.78747	3.752	5.54459	5.84778	1.20889	0.0282712	TRUE
Solyc02g014500	3.59329	3.41653	2.5063	6.27613	7.13411	8.64999	1.213	0.0135302	TRUE
Solyc08g082640	3.58814	5.93878	2.95191	10.3224	7.79366	10.917	1.21821	0.0139887	TRUE
Solyc07g065070	1.8668	1.17345	2.38381	3.2606	4.2813	5.09306	1.21998	0.0250945	TRUE
Solyc02g067360	4.2274	6.11601	4.49848	8.56302	12.6524	13.5156	1.22655	0.0357865	TRUE
Solyc07g065500	26.4963	21.7034	18.1256	65.3537	44.7768	46.5538	1.24023	0.0324413	TRUE
Solyc07g062730	1.69777	3.29637	2.05078	5.85059	5.1624	5.6334	1.24055	0.012218	TRUE
Solyc04g016190	0.210015	0.440044	0.319261	0.794771	0.605844	0.895265	1.244	0.0165876	TRUE
Solyc03g111500	0.223481	0.240819	0.203839	0.585507	0.580222	0.419174	1.24617	0.0267604	TRUE
Solyc04g078110	3.64669	4.98998	3.43177	7.78483	9.56805	11.3012	1.2475	0.0178509	TRUE
Solyc05g007470	8.00551	7.55987	5.04066	14.1631	16.4489	18.3182	1.24766	0.00417258	TRUE
Solyc01g099500	2.08844	2.57865	1.3096	3.76171	5.98699	4.45136	1.24848	0.0331428	TRUE
Solyc07g052950	0.417355	0.187389	0.380672	0.728962	0.902978	0.71165	1.24991	0.00903221	TRUE
Solyc04g078720	0.142652	0.0853994	0.0433712	0.249159	0.205758	0.202701	1.27671	0.0283946	TRUE
Solyc07g042720	0.843665	1.64147	1.66728	2.64014	4.19827	3.23678	1.27879	0.0289441	TRUE
Solyc10g084340	6.44505	4.34067	9.79763	14.0714	14.874	21.0637	1.28071	0.0266819	TRUE
Solyc01g100540	3.64965	4.32425	3.60628	7.30419	11.1425	9.76693	1.28474	0.0340847	TRUE
Solyc09g083020	0.294979	1.1655	0.753348	1.44261	2.19544	1.76044	1.28601	0.0341856	TRUE
Solyc08g067570	0.100807	0.0905234	0.091947	0.176072	0.261725	0.257836	1.29611	0.0373536	TRUE
Solyc06g060520	1.48246	1.99684	2.56911	5.95539	4.49037	4.42366	1.29772	0.0117684	TRUE
Solyc02g077140	3.2516	1.79175	1.3481	6.6474	4.47687	4.59937	1.29872	0.0284163	TRUE
Solyc03g097850	0.2531	0.757599	0.692562	1.0315	1.46027	1.72629	1.30828	0.0336869	TRUE
Solyc03g119930	2.21115	4.16692	3.89158	6.01065	10.2148	9.2665	1.31166	0.0395739	TRUE
Solyc01g005300	53.9615	44.6213	37.4841	104.667	127.568	105.778	1.31277	0.00299709	TRUE
Solyc08g005430	0.61238	0.412431	0.349098	1.00275	1.19244	1.23998	1.32209	0.00315742	TRUE
Solyc06g084110	0.267084	0.0959351	0.0974439	0.326547	0.462285	0.364334	1.32444	0.0344631	TRUE
Solyc06g050830	0.728052	1.30756	1.32812	2.86118	2.20527	3.41394	1.33407	0.0215488	TRUE
Solyc08g065810	1.4892	2.4071	2.71662	6.24257	5.41294	5.07859	1.33943	0.00265713	TRUE
Solyc02g063410	1.67654	1.12913	0.764592	2.56225	2.72049	3.75209	1.33947	0.020015	TRUE
Solyc04g016290	0.288091	0.517403	0.43795	1.21604	0.955736	0.982473	1.34295	0.00447775	TRUE
Solyc03g123580	1.0031	2.07177	0.884437	2.84706	2.93711	4.26182	1.3433	0.0282711	TRUE
Solyc01g018020	0.582072	1.79209	0.530912	1.88809	2.95049	2.55219	1.34715	0.0482707	TRUE
Solyc03g119060	6.36497	9.80966	7.15567	20.1403	19.8048	19.4348	1.34777	0.00589264	TRUE
Solyc06g034180	4.73556	4.68639	3.79044	10.1281	10.2876	13.3482	1.35358	0.0163918	TRUE
Solyc01g057000	4.56559	5.58033	3.23891	12.8476	9.49385	11.9478	1.35716	0.00664953	TRUE
Solyc09g037130	0.585042	1.05072	0.533621	2.0437	2.02525	1.49637	1.35918	0.00983418	TRUE
Solyc12g008560	137.925	271.682	176.714	399.152	585.972	523.126	1.36311	0.0130438	TRUE
Solyc12g016220	0.192343	0.345442	0.204677	0.615909	0.693579	0.601281	1.36377	0.00505877	TRUE
Solyc01g007870	4.04211	4.20287	2.52257	9.10375	10.6786	7.98064	1.36647	0.00578627	TRUE
Solyc01g099480	0.434898	0.585799	0.793348	1.32931	2.07006	1.29774	1.37256	0.0469663	TRUE
Solyc05g007830	2.35418	0.968926	0.984164	4.11187	3.31074	4.01422	1.40884	0.0186014	TRUE
Solyc03g033260	0.237408	1.27913	2.16542	2.48798	3.28736	4.04815	1.41576	0.0484455	TRUE
Solyc01g066740	3.61218	5.78658	3.35571	12.3262	8.18186	13.6493	1.42119	0.0325928	TRUE
Solyc08g075150	5.09331	6.92238	7.91015	16.2294	18.1677	19.0127	1.42246	0.000665582	TRUE
Solyc10g078920	7.88399	8.65297	7.19104	16.8305	24.5629	23.003	1.44039	0.0259511	TRUE
Solyc11g040100	1.00807	0.452617	0.459735	2.20091	1.74483	1.28918	1.44674	0.0313408	TRUE
Solyc06g060530	5.31281	4.94752	5.74324	13.2319	14.9856	15.6018	1.45317	0.00301918	TRUE
Solyc12g014480	4.56185	5.5861	3.97176	10.8652	16.6891	11.3143	1.4609	0.0408048	TRUE
Solyc02g068630	0.139217	0.208358	0.0846538	0.324213	0.361447	0.514333	1.47316	0.0277698	TRUE
Solyc07g007150	30.641	52.0672	23.2183	89.7463	97.9114	108.514	1.48337	0.00595168	TRUE
Solyc01g094140	0.270316	0.679672	0.246558	1.22757	0.888971	1.24451	1.49003	0.0178618	TRUE
Solyc09g092540	0.906707	0.488526	0.165403	1.90041	1.25551	1.23685	1.493	0.0367595	TRUE
Solyc01g099750	0.577819	1.03775	0.368923	1.91754	1.30016	2.4139	1.50478	0.0422448	TRUE
Solyc05g007480	2.02058	2.39767	3.48852	5.73496	8.80582	8.12127	1.51912	0.0195424	TRUE
Solyc08g082190	42.5213	68.8556	27.9754	125.405	141.164	133.718	1.5223	0.0105063	TRUE
Solyc08g065630	0.600643	0.735503	0.298828	1.66902	1.6067	1.53627	1.55737	0.00972423	TRUE
Solyc02g030200	2.25947	0.507243	3.09132	6.41298	6.84395	4.33432	1.58637	0.0227687	TRUE
Solyc11g012050	0.0873662	0.313814	0.398437	0.610384	0.831703	0.968318	1.59189	0.0188374	TRUE
Solyc05g015350	4.39495	4.30538	1.09327	10.8166	8.99014	9.87848	1.59984	0.0130462	TRUE
Solyc01g067180	0.468778	0.420955	0.570101	1.77402	1.62278	1.06578	1.61207	0.038644	TRUE
Solyc03g093180	0.271887	0.976601	0.619975	2.13698	1.64709	1.97033	1.62281	0.00866205	TRUE
Solyc12g009700	0.106718	0.191662	0	0.372792	0.27707	0.272954	1.62889	0.0431123	TRUE
Solyc09g056120	0.478282	0.644236	0	1.04423	1.24176	1.22331	1.64444	0.0432238	TRUE
Solyc02g077200	0.707101	0.634966	1.2899	2.16132	2.75376	3.3157	1.64488	0.0137278	TRUE
Solyc12g015840	2.31264	1.38448	1.40625	6.39557	6.00427	3.61476	1.64987	0.0405211	TRUE
Solyc01g096750	0.891492	0.500342	0.508211	2.40053	1.5109	2.0585	1.65168	0.0192723	TRUE
Solyc12g039090	0.394727	0	0.360034	0.68944	0.683217	1.0096	1.65824	0.0319278	TRUE
Solyc11g072830	0.106718	0	0.0973381	0.186396	0.184713	0.272954	1.65824	0.0319278	TRUE
Solyc01g006380	0.306381	0.385176	0.447124	1.17729	1.2197	1.20157	1.66006	0.00118761	TRUE
Solyc07g018190	0.1496	0.107471	0.109161	0.391942	0.362511	0.408143	1.66652	0.000159013	TRUE
Solyc03g071520	0.394727	1.06338	0.360034	1.7236	2.04965	2.0192	1.67171	0.0159255	TRUE
Solyc10g006150	0	0.202897	0.103044	0.295984	0.391083	0.288954	1.67366	0.0418157	TRUE
Solyc12g057100	0.0902544	0.0810471	0	0.236461	0.156218	0.153897	1.67388	0.0340577	TRUE
Solyc04g064650	0.182351	0.163748	0.166323	0.636997	0.394529	0.621868	1.69003	0.0393299	TRUE
Solyc06g053220	2.217	2.47346	1.53193	6.57112	5.98854	7.67517	1.7013	0.00307549	TRUE
Solyc02g014730	0.16219	0.145644	0.246558	0.424927	0.795395	0.599207	1.71459	0.0493006	TRUE
Solyc06g054280	0.156758	1.12613	0.571919	1.64278	2.71325	1.73741	1.71599	0.0349426	TRUE
Solyc04g058110	0.118992	0.160279	0.108533	0.467626	0.463405	0.355071	1.72961	0.0069689	TRUE
Solyc05g021540	0	0.384577	0.390625	0.74802	0.741268	1.09538	1.73734	0.0262006	TRUE
Solyc05g012850	0	0.13134	0.133405	0.255462	0.379734	0.249395	1.74041	0.0280155	TRUE
Solyc02g081050	0.0478282	0.0429491	0.0436245	0.125307	0.165568	0.163108	1.75609	0.01369	TRUE
Solyc07g052100	0.0378172	0.0339593	0.0344934	0.132105	0.0981845	0.128968	1.75728	0.015164	TRUE
Solyc02g077880	75.507	214.56	76.1077	505.735	280.988	457.391	1.76451	0.0295046	TRUE
Solyc01g108910	10.9813	16.2595	8.18113	27.3795	51.1451	42.0592	1.76732	0.0428835	TRUE
Solyc02g078450	1.41488	2.45638	1.7207	6.83717	4.65302	7.63982	1.77441	0.0266584	TRUE
Solyc04g009480	0.84006	3.01745	0.766225	5.13545	3.63506	7.16212	1.78485	0.0454643	TRUE
Solyc08g007240	5.66338	6.17932	7.72065	17.6563	28.9859	21.9097	1.80904	0.0347935	TRUE
Solyc08g062960	12.3347	21.5919	4.62839	34.7023	62.9002	38.0047	1.81445	0.0474848	TRUE
Solyc01g014530	0.299048	0	0.0909213	0.348216	0.51761	0.509919	1.81878	0.044049	TRUE
Solyc04g049640	0.682549	0	0.311279	0.894118	1.1814	1.4548	1.82873	0.0312703	TRUE
Solyc04g009850	3.10848	4.51935	2.02519	10.0831	13.2587	11.1687	1.83798	0.00269871	TRUE
Solyc01g067950	0.885469	0.397569	0.403821	1.93323	1.53262	2.64224	1.85638	0.0279643	TRUE
Solyc05g054350	9.75367	20.1426	5.00275	33.1909	55.1248	38.0934	1.85684	0.0241711	TRUE
Solyc11g005230	0.233461	0.559052	0.567844	1.83496	1.95309	1.2606	1.89191	0.0146144	TRUE
Solyc01g091800	0.486226	0.498998	0.44349	1.57719	1.86352	1.89505	1.90097	0.00498801	TRUE
Solyc03g120110	0.0738445	0.198934	0	0.386936	0.319536	0.314789	1.90455	0.0359372	TRUE
Solyc10g085400	0.360819	0.712822	0.460748	2.6469	1.56132	1.59964	1.92034	0.0475361	TRUE
Solyc08g068240	0.338629	0.570157	0.0772165	0.998085	1.39203	1.40744	1.94541	0.00876732	TRUE
Solyc03g005180	0.0910065	0.163445	0.249023	0.55634	0.787597	0.620717	1.96428	0.00639436	TRUE
Solyc07g064160	38.7567	75.4528	50.4519	170.75	234.574	249.276	1.99111	0.0106705	TRUE
Solyc01g096440	0.0470048	0	0.0857469	0.246299	0.162717	0.120225	1.9952	0.0489881	TRUE
Solyc07g006230	0.496399	1.56016	0.679154	2.81783	4.51078	3.80894	2.02545	0.0125432	TRUE
Solyc09g018260	0.288232	0.258828	0	0.503433	0.748333	0.982953	2.03032	0.0343166	TRUE
Solyc10g007940	0.0406986	0.0365467	0	0.106628	0.105665	0.104095	2.03418	0.0249992	TRUE
Solyc10g045490	0.207795	0.248796	0.189531	0.66539	1.19888	0.826747	2.05827	0.0481702	TRUE
Solyc12g039080	0	0.0990576	0.100615	0.192672	0.286399	0.376192	2.09873	0.033087	TRUE
Solyc06g006000	71.7197	89.865	60.9609	228.686	426.849	313.857	2.12298	0.046589	TRUE
Solyc10g085390	0.910065	1.02153	0.778198	3.97386	3.93799	4.17044	2.15664	6.50888e-06	TRUE
Solyc01g110180	7.37153	8.09053	5.22949	30.0424	29.0623	37.3594	2.22095	0.00611796	TRUE
Solyc04g080990	0.0694117	0.249323	0	0.545563	0.360426	0.591785	2.23239	0.0186635	TRUE
Solyc03g111930	0.0663205	0.238219	0.181474	0.637104	0.918332	0.735059	2.23659	0.00617838	TRUE
Solyc10g085230	0	0.070383	0.0714899	0.205348	0.203494	0.267294	2.25271	0.00509241	TRUE
Solyc02g064810	0.33431	0	0.304926	0.875871	1.44661	0.855069	2.31349	0.0295094	TRUE
Solyc01g021630	0.289932	0.260355	0	1.26601	1.00366	0.741564	2.4521	0.015326	TRUE
Solyc03g083200	0	0	0.110677	0.211939	0.210026	0.206906	2.50641	0.0425205	TRUE
Solyc03g006150	0	0.0847028	0	0.164751	0.163264	0.160838	2.52892	0.0410288	TRUE
Solyc05g015000	0.728052	0.65378	0	2.86118	2.52031	2.79323	2.56459	0.00398217	TRUE
Solyc09g090230	0.142755	0	0.0651041	0.311675	0.432406	0.486837	2.56605	0.007673	TRUE
Solyc00g136260	0.239141	0.429491	0	1.67076	1.44872	1.01943	2.62997	0.0105778	TRUE
Solyc05g007910	0.212512	0	0.0969171	0.37118	0.735658	0.81532	2.63504	0.0420602	TRUE
Solyc03g119680	0.247574	0	0.225815	1.29726	0.642775	1.05537	2.66166	0.0334541	TRUE
Solyc05g056430	0.0396319	0.0355888	0	0.138444	0.137194	0.202734	2.66893	0.0105781	TRUE
Solyc05g024230	0	0.445759	0.452769	2.16756	1.71839	2.11608	2.73981	0.00119502	TRUE
Solyc07g045260	0	0.565771	0.287334	1.92579	1.36315	2.41721	2.74172	0.0175844	TRUE
Solyc01g106860	0	0.323298	0	0.62883	0.934731	0.613896	2.75171	0.0146829	TRUE
Solyc03g122080	0	0.0441081	0	0.0857924	0.127527	0.0837549	2.75171	0.0146829	TRUE
Solyc06g054220	0	0.132523	0	0.257764	0.383155	0.251642	2.75171	0.0146829	TRUE
Solyc03g031730	0.0692162	0	0	0.120895	0.179705	0.177035	2.78673	0.0113457	TRUE
Solyc01g067450	0	0.0551972	0	0.107361	0.159588	0.157217	2.94196	0.00813223	TRUE
Solyc08g061020	0	0	0.0992784	0.190111	0.376791	0.463991	3.37627	0.0460671	TRUE
Solyc12g041950	0	0.282886	0	1.37557	0.81789	1.3429	3.64397	0.0128144	TRUE
Solyc07g041940	0	0.0518264	0	0.352817	0.249737	0.295232	4.11461	0.00297604	TRUE

## Sheet: SCPvsSCUP GO annotation
Gene	GO annotation
Solyc09g075330.2.1	GO:0042545
Solyc09g075330.2.1	GO:0009409
Solyc09g075330.2.1	GO:0009741
Solyc09g075330.2.1	GO:0005618
Solyc09g075330.2.1	GO:0030599
Solyc09g075330.2.1	GO:0045330
Solyc09g075330.2.1	GO:0004857
Solyc09g075330.2.1	GO:0043086
Solyc09g075330.2.1	GO:0045490
Solyc08g068630.2.1	GO:0030170
Solyc08g068630.2.1	GO:0019752
Solyc08g068630.2.1	GO:0016831
Solyc01g059980.2.1	GO:0005975
Solyc01g059980.2.1	GO:0009817
Solyc01g059980.2.1	GO:0002215
Solyc01g059980.2.1	GO:0042973
Solyc01g059980.2.1	GO:0005618
Solyc01g059980.2.1	GO:0005774
Solyc01g059980.2.1	GO:0009651
Solyc03g096550.2.1	GO:0005774
Solyc03g096550.2.1	GO:0009535
Solyc03g096550.2.1	GO:0005886
Solyc08g068770.1.1	GO:0008080
Solyc08g068770.1.1	GO:0044459
Solyc08g068770.1.1	GO:0008272
Solyc08g068770.1.1	GO:0015116
Solyc08g068770.1.1	GO:0008152
Solyc07g008240.2.1	GO:0005829
Solyc07g008240.2.1	GO:0005618
Solyc07g008240.2.1	GO:0009506
Solyc07g008240.2.1	GO:0030234
Solyc07g008240.2.1	GO:0006355
Solyc07g008240.2.1	GO:0019825
Solyc07g008240.2.1	GO:0015671
Solyc07g008240.2.1	GO:0020037
Solyc07g008240.2.1	GO:0006808
Solyc07g008240.2.1	GO:0050790
Solyc07g008240.2.1	GO:0005506
Solyc07g008240.2.1	GO:0005886
Solyc01g006950.2.1	GO:0005802
Solyc01g006950.2.1	GO:0010119
Solyc01g006950.2.1	GO:0009867
Solyc01g006950.2.1	GO:0051245
Solyc01g006950.2.1	GO:0005484
Solyc01g006950.2.1	GO:0010148
Solyc01g006950.2.1	GO:0072661
Solyc01g006950.2.1	GO:0010363
Solyc01g006950.2.1	GO:0072660
Solyc01g006950.2.1	GO:0050832
Solyc01g006950.2.1	GO:0043069
Solyc01g006950.2.1	GO:0016192
Solyc01g006950.2.1	GO:0043495
Solyc01g006950.2.1	GO:0009506
Solyc01g006950.2.1	GO:0009737
Solyc01g006950.2.1	GO:0009504
Solyc01g006950.2.1	GO:0009863
Solyc01g006950.2.1	GO:0005886
Solyc01g103030.2.1	GO:0009624
Solyc01g103030.2.1	GO:0006810
Solyc01g103030.2.1	GO:0005886
Solyc01g103030.2.1	GO:0005215
Solyc11g005860.1.1	GO:0008152
Solyc11g005860.1.1	GO:0030170
Solyc11g005860.1.1	GO:0003824
Solyc11g072920.1.1	GO:0042744
Solyc11g072920.1.1	GO:0055114
Solyc11g072920.1.1	GO:0046872
Solyc11g072920.1.1	GO:0009908
Solyc11g072920.1.1	GO:0002215
Solyc11g072920.1.1	GO:0004601
Solyc11g072920.1.1	GO:0005774
Solyc11g072920.1.1	GO:0020037
Solyc11g072920.1.1	GO:0005576
Solyc11g072920.1.1	GO:0005794
Solyc05g008360.1.1	GO:0050832
Solyc07g049540.1.1	GO:0005576
Solyc07g049540.1.1	GO:0019953
Solyc06g062920.2.1	GO:0005515
Solyc06g062920.2.1	GO:0006468
Solyc06g062920.2.1	GO:0005524
Solyc06g062920.2.1	GO:0004674
Solyc09g075920.1.1	GO:0004672
Solyc09g075920.1.1	GO:0009987
Solyc09g075920.1.1	GO:0000166
Solyc12g100270.1.1	GO:0006633
Solyc12g100270.1.1	GO:0016491
Solyc12g100270.1.1	GO:0005506
Solyc12g100270.1.1	GO:0016021
Solyc12g100270.1.1	GO:0055114
Solyc11g007890.1.1	GO:0005506
Solyc11g007890.1.1	GO:0016706
Solyc11g007890.1.1	GO:0055114
Solyc11g006910.1.1	GO:0046872
Solyc11g006910.1.1	GO:0022900
Solyc11g006910.1.1	GO:0009055
Solyc11g006910.1.1	GO:0051537
Solyc04g016230.2.1	GO:0016758
Solyc04g016230.2.1	GO:0008152
Solyc04g054950.2.1	GO:0016491
Solyc04g054950.2.1	GO:0055114
Solyc10g009360.2.1	GO:0006355
Solyc10g009360.2.1	GO:0003677
Solyc01g073890.2.1	GO:0055114
Solyc01g073890.2.1	GO:0008270
Solyc01g073890.2.1	GO:0047134
Solyc10g055800.1.1	GO:0005618
Solyc10g055800.1.1	GO:0006032
Solyc10g055800.1.1	GO:0009626
Solyc10g055800.1.1	GO:0016998
Solyc10g055800.1.1	GO:0008061
Solyc10g055800.1.1	GO:0005576
Solyc10g055800.1.1	GO:0004568
Solyc10g055800.1.1	GO:0005773
Solyc10g055800.1.1	GO:0000272
Solyc10g055800.1.1	GO:0009607
Solyc03g096540.2.1	GO:0005774
Solyc03g096540.2.1	GO:0009535
Solyc03g096540.2.1	GO:0005886
Solyc10g055200.1.1	GO:0005618
Solyc08g079420.2.1	GO:0020037
Solyc08g079420.2.1	GO:0016705
Solyc08g079420.2.1	GO:0004497
Solyc08g079420.2.1	GO:0005506
Solyc08g079420.2.1	GO:0055114
Solyc07g063710.1.1	GO:0048544
Solyc07g063710.1.1	GO:0006468
Solyc07g063710.1.1	GO:0005524
Solyc07g063710.1.1	GO:0004674
Solyc04g054690.2.1	GO:0005507
Solyc04g054690.2.1	GO:0005576
Solyc04g054690.2.1	GO:0008447
Solyc04g054690.2.1	GO:0055114
Solyc06g074140.1.1	GO:0004842
Solyc06g074140.1.1	GO:0000151
Solyc06g074140.1.1	GO:0016567
Solyc03g116700.2.1	GO:0005507
Solyc03g116700.2.1	GO:0009055
Solyc12g006840.1.1	GO:0016772
Solyc03g083480.2.1	GO:0030247
Solyc09g010020.2.1	GO:0010439
Solyc09g010020.2.1	GO:0009506
Solyc09g010020.2.1	GO:0016706
Solyc09g010020.2.1	GO:0055114
Solyc05g055030.1.1	GO:0046686
Solyc05g055030.1.1	GO:0009651
Solyc05g055030.1.1	GO:0009723
Solyc05g055030.1.1	GO:0010200
Solyc05g055030.1.1	GO:0003677
Solyc05g055030.1.1	GO:0003682
Solyc05g055030.1.1	GO:0009733
Solyc05g055030.1.1	GO:0009753
Solyc11g071990.1.1	GO:0050660
Solyc11g071990.1.1	GO:0016491
Solyc11g071990.1.1	GO:0005794
Solyc11g071990.1.1	GO:0055114
Solyc03g123680.1.1	GO:0008270
Solyc09g011390.2.1	GO:0016021
Solyc09g011390.2.1	GO:0006857
Solyc09g011390.2.1	GO:0005886
Solyc09g011390.2.1	GO:0005215
Solyc01g107780.2.1	GO:0016758
Solyc01g107780.2.1	GO:0008152
Solyc07g055710.2.1	GO:0006355
Solyc07g055710.2.1	GO:0003700
Solyc07g055710.2.1	GO:0043565
Solyc07g055710.2.1	GO:0005634
Solyc09g075820.2.1	GO:0035428
Solyc09g075820.2.1	GO:0005358
Solyc09g075820.2.1	GO:0016021
Solyc09g075820.2.1	GO:0055114
Solyc09g075820.2.1	GO:0009414
Solyc09g075820.2.1	GO:0009651
Solyc09g075820.2.1	GO:0009506
Solyc09g075820.2.1	GO:0015758
Solyc09g075820.2.1	GO:0032440
Solyc09g075820.2.1	GO:0009737
Solyc05g015850.2.1	GO:0032107
Solyc05g015850.2.1	GO:0043565
Solyc05g015850.2.1	GO:0003700
Solyc05g015850.2.1	GO:0048527
Solyc05g015850.2.1	GO:0043620
Solyc07g040890.1.1	GO:0008152
Solyc07g040890.1.1	GO:0016787
Solyc01g010080.2.1	GO:0009624
Solyc01g010080.2.1	GO:0005249
Solyc01g010080.2.1	GO:0005886
Solyc01g010080.2.1	GO:0010163
Solyc01g010080.2.1	GO:0016021
Solyc01g010080.2.1	GO:0005783
Solyc08g076050.2.1	GO:0006468
Solyc08g076050.2.1	GO:0005524
Solyc08g076050.2.1	GO:0004674
Solyc12g056600.2.1	GO:0004022
Solyc12g056600.2.1	GO:0055114
Solyc02g080290.2.1	GO:0005975
Solyc02g080290.2.1	GO:0004553
Solyc01g101190.2.1	GO:0005737
Solyc01g101190.2.1	GO:0016114
Solyc01g101190.2.1	GO:0034003
Solyc01g101190.2.1	GO:0000287
Solyc04g072000.2.1	GO:0004568
Solyc04g072000.2.1	GO:0005975
Solyc04g072000.2.1	GO:0006032
Solyc04g072000.2.1	GO:0005618
Solyc04g072000.2.1	GO:0010262
Solyc04g072000.2.1	GO:0008061
Solyc04g072000.2.1	GO:0016998
Solyc07g063700.1.1	GO:0048544
Solyc07g063700.1.1	GO:0006468
Solyc07g063700.1.1	GO:0005524
Solyc07g063700.1.1	GO:0004674
Solyc07g042430.1.1	GO:0071456
Solyc07g042430.1.1	GO:0055114
Solyc07g042430.1.1	GO:0009626
Solyc07g042430.1.1	GO:0042742
Solyc07g042430.1.1	GO:0009870
Solyc07g042430.1.1	GO:0009627
Solyc07g042430.1.1	GO:0010204
Solyc07g042430.1.1	GO:0050660
Solyc07g042430.1.1	GO:0050661
Solyc07g042430.1.1	GO:0004499
Solyc07g042430.1.1	GO:0050832
Solyc06g066590.2.1	GO:0006979
Solyc08g062220.2.1	GO:0052641
Solyc08g062220.2.1	GO:0046482
Solyc08g062220.2.1	GO:0018874
Solyc08g062220.2.1	GO:0080002
Solyc08g062220.2.1	GO:0052640
Solyc08g062220.2.1	GO:0009696
Solyc08g062220.2.1	GO:0052639
Solyc01g087850.2.1	GO:0043086
Solyc01g087850.2.1	GO:0006508
Solyc01g087850.2.1	GO:0042802
Solyc01g087850.2.1	GO:0004252
Solyc01g086730.2.1	GO:0016020
Solyc01g086730.2.1	GO:0015095
Solyc01g086730.2.1	GO:0015693
Solyc06g036440.1.1	GO:0016021
Solyc06g036440.1.1	GO:0006873
Solyc06g036440.1.1	GO:0055085
Solyc02g093230.2.1	GO:0042409
Solyc02g093230.2.1	GO:0046872
Solyc02g093230.2.1	GO:0032259
Solyc02g093230.2.1	GO:0009809
Solyc06g008620.1.1	GO:0016020
Solyc06g008620.1.1	GO:0006508
Solyc09g075870.1.1	GO:0031408
Solyc09g075870.1.1	GO:0016165
Solyc09g075870.1.1	GO:0005506
Solyc09g075870.1.1	GO:0055114
Solyc12g036390.1.1	GO:0010112
Solyc12g036390.1.1	GO:0006355
Solyc12g036390.1.1	GO:0043565
Solyc12g036390.1.1	GO:0003700
Solyc12g036390.1.1	GO:0005634
Solyc12g036390.1.1	GO:0080142
Solyc04g024780.1.1	GO:0044699
Solyc04g024780.1.1	GO:0006950
Solyc04g024780.1.1	GO:0080167
Solyc02g093050.2.1	GO:0005488
Solyc09g014990.2.1	GO:0009414
Solyc09g014990.2.1	GO:0009651
Solyc09g014990.2.1	GO:0042742
Solyc09g014990.2.1	GO:0009409
Solyc09g014990.2.1	GO:0006355
Solyc09g014990.2.1	GO:0043565
Solyc09g014990.2.1	GO:0010120
Solyc09g014990.2.1	GO:0010200
Solyc09g014990.2.1	GO:0003700
Solyc09g014990.2.1	GO:0070370
Solyc09g014990.2.1	GO:0010508
Solyc09g014990.2.1	GO:0050832
Solyc03g097840.2.1	GO:0005618
Solyc03g097840.2.1	GO:0006810
Solyc03g097840.2.1	GO:0005774
Solyc03g097840.2.1	GO:0016021
Solyc03g097840.2.1	GO:0009507
Solyc03g097840.2.1	GO:0009651
Solyc01g111880.2.1	GO:0009658
Solyc01g111880.2.1	GO:0006468
Solyc01g111880.2.1	GO:0016597
Solyc01g111880.2.1	GO:0005524
Solyc01g111880.2.1	GO:0005829
Solyc01g111880.2.1	GO:0004674
Solyc04g025530.2.1	GO:0006536
Solyc04g025530.2.1	GO:0030170
Solyc04g025530.2.1	GO:0016491
Solyc04g025530.2.1	GO:0046686
Solyc04g025530.2.1	GO:0004351
Solyc04g025530.2.1	GO:0005634
Solyc04g025530.2.1	GO:0005829
Solyc04g025530.2.1	GO:0055114
Solyc11g068940.1.1	GO:0004842
Solyc11g068940.1.1	GO:0000151
Solyc11g068940.1.1	GO:0016567
Solyc03g083470.2.1	GO:0006468
Solyc03g083470.2.1	GO:0005524
Solyc03g083470.2.1	GO:0004674
Solyc02g014030.1.1	GO:0004672
Solyc02g014040.1.1	GO:0006468
Solyc02g014040.1.1	GO:0005524
Solyc02g014040.1.1	GO:0004674
Solyc02g062500.2.1	GO:0055114
Solyc02g062500.2.1	GO:0016706
Solyc02g077520.2.1	GO:0008171
Solyc02g077520.2.1	GO:0046983
Solyc02g077520.2.1	GO:0032259
Solyc10g076480.1.1	GO:0072488
Solyc10g076480.1.1	GO:0015398
Solyc10g076480.1.1	GO:0009624
Solyc10g076480.1.1	GO:0009506
Solyc10g076480.1.1	GO:0016021
Solyc02g065090.2.1	GO:0006629
Solyc06g063180.1.1	GO:0034220
Solyc06g063180.1.1	GO:0005234
Solyc06g063180.1.1	GO:0004970
Solyc06g063180.1.1	GO:0016021
Solyc06g063180.1.1	GO:0035235
Solyc01g105070.2.1	GO:0045730
Solyc01g105070.2.1	GO:0005618
Solyc01g105070.2.1	GO:0042744
Solyc01g105070.2.1	GO:0055114
Solyc01g105070.2.1	GO:0046872
Solyc01g105070.2.1	GO:0009506
Solyc01g105070.2.1	GO:0004601
Solyc01g105070.2.1	GO:0009808
Solyc01g105070.2.1	GO:0020037
Solyc01g105070.2.1	GO:0050832
Solyc01g105070.2.1	GO:0005794
Solyc01g105070.2.1	GO:0005886
Solyc01g105070.2.1	GO:0048046
Solyc04g077270.2.1	GO:0048544
Solyc04g077270.2.1	GO:0006468
Solyc04g077270.2.1	GO:0005524
Solyc04g077270.2.1	GO:0004674
Solyc03g112040.1.1	GO:0020037
Solyc03g112040.1.1	GO:0016705
Solyc03g112040.1.1	GO:0004497
Solyc03g112040.1.1	GO:0005506
Solyc03g112040.1.1	GO:0055114
Solyc12g096750.1.1	GO:0005576
Solyc12g096750.1.1	GO:0004650
Solyc12g096750.1.1	GO:0005975
Solyc03g121510.2.1	GO:0048443
Solyc03g121510.2.1	GO:0005506
Solyc03g121510.2.1	GO:0016709
Solyc03g121510.2.1	GO:0020037
Solyc03g121510.2.1	GO:0048441
Solyc03g121510.2.1	GO:0048366
Solyc03g121510.2.1	GO:0055114
Solyc01g079940.2.1	GO:0006508
Solyc01g079940.2.1	GO:0004190
Solyc02g077260.2.1	GO:0005886
Solyc02g086210.2.1	GO:0030247
Solyc02g086210.2.1	GO:0006468
Solyc02g086210.2.1	GO:0005524
Solyc02g086210.2.1	GO:0004674
Solyc05g041540.2.1	GO:0004185
Solyc05g041540.2.1	GO:0006508
Solyc02g070020.1.1	GO:0005576
Solyc02g070020.1.1	GO:0005829
Solyc02g070020.1.1	GO:0006914
Solyc02g070020.1.1	GO:0016758
Solyc08g021820.2.1	GO:0009734
Solyc08g021820.2.1	GO:0006355
Solyc08g021820.2.1	GO:0046983
Solyc08g021820.2.1	GO:0005634
Solyc03g118900.1.1	GO:0016020
Solyc10g083290.1.1	GO:0004575
Solyc10g083290.1.1	GO:0005975
Solyc02g062460.2.1	GO:0055114
Solyc02g062460.2.1	GO:0016706
Solyc12g096740.1.1	GO:0005576
Solyc12g096740.1.1	GO:0004650
Solyc12g096740.1.1	GO:0005975
Solyc09g091660.2.1	GO:0016021
Solyc09g091660.2.1	GO:0010193
Solyc09g091660.2.1	GO:0006200
Solyc09g091660.2.1	GO:0015692
Solyc09g091660.2.1	GO:0005524
Solyc09g091660.2.1	GO:0016887
Solyc09g091660.2.1	GO:0080168
Solyc09g074280.1.1	GO:0005198
Solyc07g062480.1.1	GO:0009505
Solyc07g062480.1.1	GO:0005794
Solyc07g062480.1.1	GO:0005774
Solyc07g062480.1.1	GO:0005829
Solyc07g062480.1.1	GO:0048046
Solyc08g078050.1.1	GO:0052662
Solyc08g078050.1.1	GO:0052663
Solyc08g078050.1.1	GO:0055114
Solyc08g078050.1.1	GO:0009540
Solyc03g112030.1.1	GO:0020037
Solyc03g112030.1.1	GO:0016705
Solyc03g112030.1.1	GO:0004497
Solyc03g112030.1.1	GO:0005506
Solyc03g112030.1.1	GO:0055114
Solyc03g112680.1.1	GO:0008152
Solyc03g112680.1.1	GO:0016491
Solyc07g056160.2.1	GO:0020037
Solyc07g056160.2.1	GO:0016705
Solyc07g056160.2.1	GO:0004497
Solyc07g056160.2.1	GO:0005506
Solyc07g056160.2.1	GO:0055114
Solyc02g062650.2.1	GO:0005507
Solyc02g062650.2.1	GO:0052716
Solyc02g062650.2.1	GO:0048046
Solyc02g062650.2.1	GO:0046274
Solyc02g062650.2.1	GO:0055114
Solyc05g012240.1.1	GO:0003676
Solyc05g012240.1.1	GO:0005622
Solyc05g012240.1.1	GO:0006810
Solyc05g012240.1.1	GO:0000166
Solyc08g078040.2.1	GO:0055114
Solyc08g078040.2.1	GO:0016709
Solyc03g118190.2.1	GO:0006355
Solyc03g118190.2.1	GO:0003677
Solyc03g118190.2.1	GO:0003700
Solyc03g118190.2.1	GO:0050832
Solyc03g118190.2.1	GO:0005634
Solyc06g071070.1.1	GO:0008106
Solyc06g071070.1.1	GO:0055114
Solyc06g071070.1.1	GO:0009507
Solyc07g066330.2.1	GO:0006355
Solyc07g066330.2.1	GO:0003677
Solyc09g074530.2.1	GO:0016021
Solyc09g074530.2.1	GO:0005886
Solyc09g074530.2.1	GO:0008643
Solyc07g043230.2.1	GO:0071577
Solyc07g043230.2.1	GO:0016021
Solyc07g043230.2.1	GO:0005385
Solyc01g067020.2.1	GO:0016021
Solyc01g067020.2.1	GO:0006468
Solyc01g067020.2.1	GO:0004672
Solyc01g067020.2.1	GO:0010075
Solyc01g067020.2.1	GO:0009506
Solyc01g067020.2.1	GO:0005774
Solyc01g067020.2.1	GO:0005524
Solyc01g067020.2.1	GO:0005886
Solyc04g049090.2.1	GO:0031348
Solyc04g049090.2.1	GO:0010150
Solyc04g049090.2.1	GO:0005794
Solyc04g049090.2.1	GO:0009817
Solyc04g049090.2.1	GO:0009506
Solyc04g049090.2.1	GO:0016021
Solyc04g049090.2.1	GO:0005516
Solyc12g006860.1.1	GO:0010268
Solyc12g006860.1.1	GO:0016131
Solyc12g006860.1.1	GO:0005506
Solyc12g006860.1.1	GO:0009741
Solyc12g006860.1.1	GO:0020037
Solyc12g006860.1.1	GO:0016705
Solyc12g006860.1.1	GO:0008395
Solyc12g006860.1.1	GO:0009416
Solyc12g006860.1.1	GO:0055114
Solyc01g073820.2.1	GO:0046872
Solyc01g073820.2.1	GO:0055114
Solyc01g073820.2.1	GO:0047134
Solyc04g054500.2.1	GO:0030001
Solyc04g054500.2.1	GO:0046872
Solyc02g090980.1.1	GO:0006468
Solyc02g090980.1.1	GO:0004674
Solyc02g090980.1.1	GO:0009414
Solyc02g090980.1.1	GO:0000302
Solyc02g090980.1.1	GO:0009651
Solyc02g090980.1.1	GO:0048235
Solyc02g090980.1.1	GO:0009409
Solyc02g090980.1.1	GO:0005524
Solyc07g063730.1.1	GO:0048544
Solyc07g063730.1.1	GO:0006468
Solyc07g063730.1.1	GO:0005524
Solyc07g063730.1.1	GO:0004674
Solyc02g064540.1.1	GO:0003676
Solyc02g064540.1.1	GO:0000166
Solyc03g006650.1.1	GO:0005773
Solyc03g006650.1.1	GO:0015749
Solyc03g006650.1.1	GO:0009506
Solyc03g006650.1.1	GO:0015145
Solyc03g006650.1.1	GO:0055085
Solyc03g006650.1.1	GO:0032440
Solyc03g006650.1.1	GO:0016021
Solyc03g006650.1.1	GO:0005634
Solyc03g006650.1.1	GO:0015293
Solyc03g006650.1.1	GO:0055114
Solyc08g074860.1.1	GO:0005852
Solyc08g074860.1.1	GO:0051788
Solyc08g074860.1.1	GO:0009853
Solyc08g074860.1.1	GO:0008270
Solyc08g074860.1.1	GO:0016282
Solyc08g074860.1.1	GO:0000166
Solyc08g074860.1.1	GO:0080129
Solyc08g074860.1.1	GO:0003743
Solyc08g074860.1.1	GO:0006511
Solyc08g074860.1.1	GO:0001731
Solyc08g074860.1.1	GO:0006446
Solyc08g074860.1.1	GO:0000398
Solyc08g074860.1.1	GO:0005886
Solyc08g074860.1.1	GO:0006606
Solyc08g074860.1.1	GO:0033290
Solyc11g007500.1.1	GO:0016758
Solyc11g007500.1.1	GO:0008152
Solyc09g074290.1.1	GO:0005198
Solyc01g112120.2.1	GO:0050660
Solyc01g112120.2.1	GO:0004499
Solyc01g112120.2.1	GO:0055114
Solyc01g112120.2.1	GO:0050661
Solyc02g092580.2.1	GO:0020037
Solyc02g092580.2.1	GO:0046872
Solyc02g092580.2.1	GO:0009651
Solyc02g092580.2.1	GO:0005737
Solyc02g092580.2.1	GO:0004601
Solyc02g092580.2.1	GO:0055114
Solyc02g092580.2.1	GO:0006979
Solyc03g115850.2.1	GO:0006355
Solyc03g115850.2.1	GO:0003677
Solyc02g092820.2.1	GO:0010279
Solyc02g092820.2.1	GO:0034052
Solyc02g092820.2.1	GO:0008152
Solyc02g092820.2.1	GO:0010112
Solyc02g092820.2.1	GO:0009733
Solyc02g092820.2.1	GO:0044419
Solyc04g005050.1.1	GO:0004222
Solyc04g005050.1.1	GO:0006508
Solyc04g005050.1.1	GO:0031012
Solyc04g005050.1.1	GO:0008270
Solyc04g005050.1.1	GO:0005886
Solyc10g080950.1.1	GO:0010332
Solyc10g080950.1.1	GO:0001558
Solyc10g080950.1.1	GO:0000079
Solyc10g080950.1.1	GO:0051301
Solyc10g080950.1.1	GO:0019901
Solyc10g080950.1.1	GO:0005737
Solyc10g080950.1.1	GO:0005634
Solyc12g010410.1.1	GO:0071369
Solyc12g010410.1.1	GO:0006355
Solyc12g010410.1.1	GO:0043565
Solyc12g010410.1.1	GO:0003700
Solyc12g010410.1.1	GO:0009727
Solyc12g010410.1.1	GO:0005634
Solyc07g052130.1.1	GO:0008152
Solyc07g052130.1.1	GO:0000287
Solyc07g052130.1.1	GO:0010333
Solyc02g078340.2.1	GO:0006355
Solyc02g078340.2.1	GO:0003700
Solyc02g078340.2.1	GO:0043565
Solyc02g078340.2.1	GO:0005634
Solyc12g013690.1.1	GO:0004497
Solyc12g013690.1.1	GO:0055114
Solyc02g079510.2.1	GO:0046872
Solyc02g079510.2.1	GO:0042744
Solyc02g079510.2.1	GO:0020037
Solyc02g079510.2.1	GO:0004601
Solyc02g079510.2.1	GO:0005576
Solyc02g079510.2.1	GO:0055114
Solyc03g114890.2.1	GO:0010215
Solyc03g114890.2.1	GO:0009834
Solyc03g114890.2.1	GO:0016049
Solyc03g114890.2.1	GO:0005774
Solyc03g114890.2.1	GO:0031225
Solyc04g074480.2.1	GO:0009423
Solyc04g074480.2.1	GO:0003849
Solyc04g074480.2.1	GO:0009073
Solyc04g074480.2.1	GO:0016829
Solyc04g074480.2.1	GO:0009507
Solyc04g074480.2.1	GO:0016020
Solyc01g111610.2.1	GO:0008270
Solyc02g021350.2.1	GO:0009987
Solyc02g021350.2.1	GO:0044424
Solyc09g090130.2.1	GO:1901700
Solyc09g090130.2.1	GO:0003677
Solyc09g090130.2.1	GO:0003682
Solyc09g090130.2.1	GO:0001101
Solyc09g090130.2.1	GO:0009725
Solyc11g044840.1.1	GO:0009862
Solyc11g044840.1.1	GO:0004069
Solyc11g044840.1.1	GO:0042742
Solyc11g044840.1.1	GO:0009089
Solyc11g044840.1.1	GO:0080130
Solyc11g044840.1.1	GO:0010285
Solyc11g044840.1.1	GO:0010150
Solyc11g044840.1.1	GO:0030170
Solyc03g112330.2.1	GO:0006950
Solyc01g097650.2.1	GO:0009793
Solyc01g097650.2.1	GO:0016020
Solyc00g005040.2.1	GO:0042802
Solyc00g005040.2.1	GO:0009644
Solyc00g005040.2.1	GO:0007623
Solyc00g005040.2.1	GO:0010118
Solyc00g005040.2.1	GO:0005886
Solyc00g005040.2.1	GO:0071805
Solyc00g005040.2.1	GO:0005242
Solyc00g005040.2.1	GO:0016021
Solyc06g073100.2.1	GO:0006629
Solyc06g073100.2.1	GO:0016788
Solyc09g074270.2.1	GO:0009939
Solyc09g074270.2.1	GO:0048444
Solyc09g074270.2.1	GO:0016787
Solyc09g074270.2.1	GO:0010325
Solyc09g011000.2.1	GO:0005507
Solyc09g011000.2.1	GO:0052716
Solyc09g011000.2.1	GO:0009809
Solyc09g011000.2.1	GO:0048046
Solyc09g011000.2.1	GO:0046274
Solyc09g011000.2.1	GO:0055114
Solyc05g016310.1.1	GO:0006508
Solyc05g016310.1.1	GO:0004190
Solyc04g007390.2.1	GO:0004715
Solyc04g007390.2.1	GO:0030247
Solyc04g007390.2.1	GO:0018108
Solyc04g007390.2.1	GO:0005524
Solyc04g007390.2.1	GO:0004674
Solyc03g045140.2.1	GO:0008610
Solyc12g044940.1.1	GO:0046686
Solyc12g044940.1.1	GO:0016020
Solyc12g044940.1.1	GO:0005777
Solyc12g044940.1.1	GO:0016491
Solyc12g044940.1.1	GO:0055114
Solyc05g047530.2.1	GO:0055114
Solyc05g047530.2.1	GO:0009506
Solyc05g047530.2.1	GO:0040007
Solyc05g047530.2.1	GO:0016705
Solyc05g047530.2.1	GO:0042802
Solyc05g047530.2.1	GO:0009505
Solyc05g047530.2.1	GO:0005774
Solyc05g047530.2.1	GO:0004497
Solyc05g047530.2.1	GO:0009808
Solyc05g047530.2.1	GO:0009555
Solyc05g047530.2.1	GO:0020037
Solyc05g047530.2.1	GO:0080167
Solyc05g047530.2.1	GO:0005506
Solyc05g047530.2.1	GO:0005783
Solyc05g047530.2.1	GO:0005794
Solyc05g047530.2.1	GO:0005886
Solyc11g072630.1.1	GO:0004707
Solyc11g072630.1.1	GO:0000165
Solyc11g072630.1.1	GO:0006468
Solyc11g072630.1.1	GO:0005524
Solyc07g008250.2.1	GO:0009723
Solyc07g008250.2.1	GO:0010260
Solyc07g008250.2.1	GO:0019005
Solyc07g008250.2.1	GO:0009733
Solyc01g109710.2.1	GO:0005886
Solyc01g109710.2.1	GO:0006950
Solyc02g072070.2.1	GO:0006468
Solyc02g072070.2.1	GO:0004674
Solyc02g072070.2.1	GO:0005524
Solyc01g111970.2.1	GO:0005507
Solyc01g111970.2.1	GO:0009506
Solyc01g111970.2.1	GO:0009505
Solyc01g111970.2.1	GO:0008447
Solyc01g111970.2.1	GO:0055114
Solyc12g042480.1.1	GO:0020037
Solyc12g042480.1.1	GO:0016705
Solyc12g042480.1.1	GO:0004497
Solyc12g042480.1.1	GO:0005506
Solyc12g042480.1.1	GO:0055114
Solyc04g008100.1.1	GO:0016567
Solyc04g008100.1.1	GO:0004842
Solyc04g008100.1.1	GO:0032491
Solyc04g008100.1.1	GO:0000151
Solyc02g092550.2.1	GO:0006807
Solyc02g092550.2.1	GO:0060776
Solyc02g082950.2.1	GO:0005794
Solyc08g079050.1.1	GO:0043565
Solyc08g079050.1.1	GO:0006351
Solyc08g079050.1.1	GO:0010584
Solyc04g025650.2.1	GO:0005783
Solyc04g025650.2.1	GO:0009617
Solyc04g025650.2.1	GO:0016491
Solyc04g025650.2.1	GO:0055114
Solyc03g044300.2.1	GO:0048316
Solyc03g044300.2.1	GO:0006355
Solyc03g044300.2.1	GO:0010073
Solyc03g044300.2.1	GO:0003677
Solyc03g044300.2.1	GO:0048481
Solyc03g044300.2.1	GO:0003700
Solyc03g044300.2.1	GO:0010093
Solyc03g044300.2.1	GO:0005634
Solyc05g010720.2.1	GO:0009062
Solyc05g010720.2.1	GO:0005777
Solyc05g010720.2.1	GO:0004165
Solyc10g017570.2.1	GO:0016491
Solyc10g017570.2.1	GO:0055114
Solyc05g053600.2.1	GO:0016021
Solyc05g053600.2.1	GO:0010193
Solyc05g053600.2.1	GO:0006200
Solyc05g053600.2.1	GO:0015692
Solyc05g053600.2.1	GO:0005524
Solyc05g053600.2.1	GO:0016887
Solyc05g053600.2.1	GO:0080168
Solyc08g005280.1.1	GO:0048767
Solyc08g005280.1.1	GO:0030244
Solyc08g005280.1.1	GO:0030173
Solyc08g005280.1.1	GO:0051753
Solyc08g005280.1.1	GO:0009409
Solyc08g005280.1.1	GO:0005768
Solyc08g005280.1.1	GO:0016760
Solyc08g005280.1.1	GO:0097502
Solyc08g005280.1.1	GO:0005802
Solyc08g005280.1.1	GO:0005783
Solyc08g005280.1.1	GO:0005886
Solyc01g106500.2.1	GO:0016301
Solyc01g106500.2.1	GO:0008152
Solyc01g106500.2.1	GO:0016787
Solyc06g036420.1.1	GO:0009755
Solyc06g036420.1.1	GO:0030163
Solyc06g036420.1.1	GO:0050832
Solyc07g008020.2.1	GO:0010114
Solyc07g008020.2.1	GO:0009734
Solyc07g008020.2.1	GO:0006355
Solyc07g008020.2.1	GO:0046983
Solyc07g008020.2.1	GO:0010218
Solyc07g008020.2.1	GO:0005634
Solyc04g080820.2.1	GO:0050660
Solyc04g080820.2.1	GO:0008762
Solyc04g080820.2.1	GO:0009690
Solyc04g080820.2.1	GO:0055114
Solyc04g080820.2.1	GO:0019139
Solyc09g010780.2.1	GO:0010359
Solyc09g010780.2.1	GO:0006857
Solyc09g010780.2.1	GO:0005886
Solyc09g010780.2.1	GO:0048366
Solyc09g010780.2.1	GO:0008152
Solyc09g010780.2.1	GO:0003824
Solyc08g066500.2.1	GO:0009733
Solyc08g066500.2.1	GO:0008289
Solyc08g066500.2.1	GO:0010072
Solyc08g066500.2.1	GO:0006355
Solyc08g066500.2.1	GO:0045597
Solyc08g066500.2.1	GO:0043565
Solyc08g066500.2.1	GO:0010089
Solyc08g066500.2.1	GO:0003700
Solyc08g066500.2.1	GO:0008284
Solyc08g066500.2.1	GO:0010067
Solyc08g066500.2.1	GO:0005634
Solyc06g033910.1.1	GO:0003899
Solyc06g033910.1.1	GO:0006351
Solyc06g033910.1.1	GO:0003723
Solyc06g033910.1.1	GO:0000418
Solyc06g033910.1.1	GO:0000419
Solyc09g089580.2.1	GO:0046872
Solyc09g089580.2.1	GO:0009693
Solyc09g089580.2.1	GO:0009835
Solyc09g089580.2.1	GO:0031418
Solyc09g089580.2.1	GO:0009815
Solyc09g089580.2.1	GO:0016706
Solyc09g089580.2.1	GO:0055114
Solyc01g111250.2.1	GO:0005829
Solyc01g111250.2.1	GO:0006629
Solyc01g111250.2.1	GO:0008081
Solyc08g081930.2.1	GO:0030246
Solyc08g081930.2.1	GO:0005975
Solyc08g081930.2.1	GO:0016853
Solyc01g105620.2.1	GO:0008270
Solyc02g090970.1.1	GO:0006468
Solyc02g090970.1.1	GO:0004674
Solyc02g090970.1.1	GO:0009414
Solyc02g090970.1.1	GO:0000302
Solyc02g090970.1.1	GO:0009651
Solyc02g090970.1.1	GO:0048235
Solyc02g090970.1.1	GO:0009409
Solyc02g090970.1.1	GO:0005524
Solyc07g008560.2.1	GO:0016311
Solyc07g008560.2.1	GO:0046872
Solyc07g008560.2.1	GO:0005618
Solyc07g008560.2.1	GO:0003993
Solyc09g011580.2.1	GO:0016740
Solyc10g052500.1.1	GO:0005737
Solyc10g052500.1.1	GO:0016491
Solyc10g052500.1.1	GO:0046686
Solyc10g052500.1.1	GO:0009717
Solyc10g052500.1.1	GO:0055114
Solyc08g066210.2.1	GO:0016021
Solyc08g066210.2.1	GO:0006468
Solyc08g066210.2.1	GO:0004674
Solyc08g066210.2.1	GO:0016491
Solyc08g066210.2.1	GO:0005524
Solyc08g066210.2.1	GO:0005886
Solyc08g066210.2.1	GO:0000165
Solyc06g071610.1.1	GO:0016491
Solyc06g071610.1.1	GO:0008152
Solyc02g079170.2.1	GO:0050660
Solyc02g079170.2.1	GO:0016491
Solyc02g079170.2.1	GO:0005509
Solyc02g079170.2.1	GO:0055114
Solyc10g076670.1.1	GO:0005506
Solyc10g076670.1.1	GO:0016706
Solyc10g076670.1.1	GO:0055114
Solyc06g068460.2.1	GO:0009751
Solyc06g068460.2.1	GO:0042742
Solyc06g068460.2.1	GO:0009611
Solyc06g068460.2.1	GO:0006355
Solyc06g068460.2.1	GO:0050691
Solyc06g068460.2.1	GO:0043565
Solyc06g068460.2.1	GO:0010200
Solyc06g068460.2.1	GO:0003700
Solyc06g068460.2.1	GO:0002237
Solyc06g068460.2.1	GO:0050832
Solyc02g082510.1.1	GO:0016021
Solyc02g071780.2.1	GO:0010337
Solyc02g071780.2.1	GO:0006810
Solyc02g071780.2.1	GO:0008219
Solyc02g071780.2.1	GO:0016020
Solyc02g071780.2.1	GO:0006955
Solyc02g071780.2.1	GO:0005215
Solyc11g005150.1.1	GO:0010054
Solyc11g005150.1.1	GO:0009505
Solyc11g005150.1.1	GO:0009506
Solyc11g005150.1.1	GO:0009826
Solyc11g005150.1.1	GO:0000904
Solyc11g005150.1.1	GO:0032440
Solyc11g005150.1.1	GO:0055114
Solyc01g107980.2.1	GO:0010200
Solyc01g107980.2.1	GO:0016567
Solyc01g107980.2.1	GO:0004842
Solyc01g107980.2.1	GO:0000151
Solyc08g078950.2.1	GO:0009414
Solyc08g078950.2.1	GO:0006857
Solyc08g078950.2.1	GO:0005886
Solyc08g078950.2.1	GO:0015706
Solyc08g078950.2.1	GO:0010167
Solyc08g078950.2.1	GO:0016021
Solyc08g078950.2.1	GO:0015112
Solyc03g034250.2.1	GO:0005886
Solyc01g099060.1.1	GO:0006629
Solyc01g099060.1.1	GO:0016788
Solyc03g007870.2.1	GO:0030001
Solyc03g007870.2.1	GO:0046872
Solyc00g272810.1.1	GO:0006591
Solyc00g272810.1.1	GO:0008080
Solyc00g272810.1.1	GO:0009507
Solyc00g272810.1.1	GO:0009753
Solyc05g005070.2.1	GO:0009506
Solyc05g005070.2.1	GO:0005886
Solyc05g005070.2.1	GO:0046777
Solyc05g005070.2.1	GO:0010193
Solyc05g005070.2.1	GO:0005524
Solyc05g005070.2.1	GO:0004674
Solyc06g071060.1.1	GO:0008106
Solyc06g071060.1.1	GO:0055114
Solyc06g071060.1.1	GO:0009507
Solyc03g116440.1.1	GO:0009987
Solyc03g116440.1.1	GO:0005488
Solyc03g098090.1.1	GO:0016021
Solyc03g098090.1.1	GO:0005886
Solyc03g114180.2.1	GO:0016758
Solyc03g114180.2.1	GO:0008152
Solyc04g025880.2.1	GO:0015079
Solyc04g025880.2.1	GO:0071805
Solyc04g025880.2.1	GO:0016021
Solyc12g013620.1.1	GO:0045893
Solyc12g013620.1.1	GO:0009414
Solyc12g013620.1.1	GO:0003677
Solyc12g013620.1.1	GO:0009737
Solyc12g013620.1.1	GO:0005634
Solyc06g082070.2.1	GO:0009620
Solyc04g011520.2.1	GO:0004715
Solyc04g011520.2.1	GO:0018108
Solyc04g011520.2.1	GO:0005524
Solyc04g011520.2.1	GO:0004674
Solyc11g065070.1.1	GO:0004419
Solyc11g065070.1.1	GO:0008152
Solyc11g005740.1.1	GO:0046872
Solyc09g064940.2.1	GO:0009058
Solyc09g064940.2.1	GO:0003824
Solyc12g088040.1.1	GO:0030247
Solyc12g088040.1.1	GO:0006468
Solyc12g088040.1.1	GO:0005524
Solyc12g088040.1.1	GO:0004674
Solyc03g122350.2.1	GO:0020037
Solyc03g122350.2.1	GO:0016705
Solyc03g122350.2.1	GO:0004497
Solyc03g122350.2.1	GO:0005506
Solyc03g122350.2.1	GO:0055114
Solyc01g068380.2.1	GO:0016311
Solyc01g068380.2.1	GO:0046872
Solyc01g068380.2.1	GO:0003993
Solyc06g060250.2.1	GO:0005773
Solyc06g060250.2.1	GO:0004030
Solyc06g060250.2.1	GO:0009269
Solyc06g060250.2.1	GO:0005794
Solyc06g060250.2.1	GO:0009506
Solyc06g060250.2.1	GO:0016020
Solyc06g060250.2.1	GO:0006081
Solyc06g060250.2.1	GO:0005783
Solyc06g060250.2.1	GO:0009651
Solyc06g060250.2.1	GO:0009737
Solyc06g060250.2.1	GO:0055114
Solyc02g081570.2.1	GO:0015198
Solyc02g081570.2.1	GO:0006865
Solyc02g081570.2.1	GO:0006857
Solyc02g081570.2.1	GO:0005886
Solyc02g081570.2.1	GO:0055085
Solyc03g080100.2.1	GO:0030001
Solyc03g080100.2.1	GO:0046872
Solyc01g010020.2.1	GO:0032440
Solyc01g010020.2.1	GO:0055114
Solyc01g010020.2.1	GO:0005509
Solyc12g011160.1.1	GO:0008152
Solyc12g011160.1.1	GO:0016853
Solyc12g011160.1.1	GO:0080167
Solyc03g095770.2.1	GO:0006355
Solyc03g095770.2.1	GO:0003700
Solyc03g095770.2.1	GO:0043565
Solyc04g009800.2.1	GO:0046777
Solyc04g009800.2.1	GO:0005509
Solyc04g009800.2.1	GO:0005524
Solyc04g009800.2.1	GO:0004674
Solyc10g054320.1.1	GO:0005774
Solyc10g054320.1.1	GO:0046872
Solyc10g054320.1.1	GO:0005739
Solyc10g054320.1.1	GO:0009507
Solyc09g061250.2.1	GO:0005886
Solyc08g078820.2.1	GO:0006914
Solyc05g005050.2.1	GO:0005886
Solyc05g005050.2.1	GO:0006468
Solyc05g005050.2.1	GO:0005524
Solyc05g005050.2.1	GO:0004674
Solyc05g013810.2.1	GO:0005975
Solyc05g013810.2.1	GO:0004553
Solyc01g087840.2.1	GO:0043086
Solyc01g087840.2.1	GO:0006508
Solyc01g087840.2.1	GO:0042802
Solyc01g087840.2.1	GO:0004252
Solyc04g079710.2.1	GO:0006468
Solyc04g079710.2.1	GO:0005524
Solyc04g079710.2.1	GO:0004674
Solyc06g082590.1.1	GO:0006355
Solyc06g082590.1.1	GO:0003700
Solyc06g082590.1.1	GO:0006952
Solyc06g082590.1.1	GO:0003677
Solyc06g082590.1.1	GO:0005634
Solyc00g217960.1.1	GO:0046872
Solyc08g076490.2.1	GO:0004672
Solyc08g076490.2.1	GO:0006468
Solyc08g076490.2.1	GO:0005524
Solyc03g082500.2.1	GO:0009506
Solyc03g082500.2.1	GO:0046777
Solyc03g082500.2.1	GO:0005509
Solyc03g082500.2.1	GO:0005524
Solyc03g082500.2.1	GO:0004674
Solyc02g085140.2.1	GO:0004842
Solyc02g085140.2.1	GO:0000151
Solyc02g085140.2.1	GO:0016567
Solyc09g009550.2.1	GO:0005783
Solyc10g062160.1.1	GO:0005739
Solyc10g062160.1.1	GO:0009506
Solyc10g062160.1.1	GO:0005774
Solyc10g062160.1.1	GO:0006184
Solyc10g062160.1.1	GO:0003924
Solyc10g062160.1.1	GO:0046686
Solyc10g062160.1.1	GO:0050832
Solyc10g062160.1.1	GO:0005525
Solyc10g062160.1.1	GO:0005886
Solyc02g093520.2.1	GO:0009690
Solyc02g093520.2.1	GO:0080148
Solyc02g093520.2.1	GO:0016567
Solyc02g093520.2.1	GO:0004842
Solyc02g093520.2.1	GO:0005634
Solyc02g093520.2.1	GO:0008270
Solyc02g093520.2.1	GO:0009850
Solyc02g093290.2.1	GO:0004516
Solyc02g093290.2.1	GO:0019358
Solyc02g093290.2.1	GO:0004514
Solyc02g093290.2.1	GO:0009435
Solyc11g010430.1.1	GO:0005777
Solyc11g010430.1.1	GO:0008152
Solyc11g010430.1.1	GO:0016787
Solyc01g098590.2.1	GO:0003824
Solyc01g098590.2.1	GO:0008152
Solyc07g017780.2.1	GO:0010119
Solyc07g017780.2.1	GO:0009414
Solyc07g017780.2.1	GO:0008553
Solyc07g017780.2.1	GO:0005773
Solyc07g017780.2.1	GO:0015991
Solyc07g017780.2.1	GO:0005794
Solyc07g017780.2.1	GO:0006754
Solyc07g017780.2.1	GO:0000287
Solyc07g017780.2.1	GO:0016021
Solyc07g017780.2.1	GO:0009506
Solyc07g017780.2.1	GO:0009737
Solyc07g017780.2.1	GO:0006200
Solyc07g017780.2.1	GO:0005886
Solyc07g017780.2.1	GO:0005524
Solyc07g017780.2.1	GO:0005634
Solyc06g035960.2.1	GO:0050203
Solyc06g035960.2.1	GO:0009506
Solyc06g035960.2.1	GO:0010214
Solyc06g035960.2.1	GO:0009570
Solyc06g035960.2.1	GO:0010030
Solyc06g035960.2.1	GO:0033611
Solyc06g035960.2.1	GO:0046686
Solyc06g035960.2.1	GO:0050832
Solyc06g035960.2.1	GO:0048046
Solyc11g005070.1.1	GO:0015800
Solyc11g005070.1.1	GO:0003333
Solyc11g005070.1.1	GO:0015175
Solyc11g005070.1.1	GO:0015804
Solyc11g005070.1.1	GO:0015172
Solyc11g005070.1.1	GO:0015802
Solyc11g005070.1.1	GO:0016021
Solyc11g005070.1.1	GO:0015399
Solyc05g007580.1.1	GO:0003677
Solyc05g012770.2.1	GO:0006355
Solyc05g012770.2.1	GO:0003700
Solyc05g012770.2.1	GO:0043565
Solyc03g122120.2.1	GO:0016747
Solyc03g122120.2.1	GO:0006633
Solyc03g122120.2.1	GO:0009793
Solyc03g122120.2.1	GO:0009631
Solyc02g093360.2.1	GO:0006468
Solyc02g093360.2.1	GO:0005524
Solyc02g093360.2.1	GO:0004674
Solyc06g061190.1.1	GO:0048316
Solyc12g045030.1.1	GO:0046686
Solyc12g045030.1.1	GO:0016020
Solyc12g045030.1.1	GO:0005777
Solyc12g045030.1.1	GO:0016491
Solyc12g045030.1.1	GO:0055114
Solyc01g108030.2.1	GO:0008270
Solyc01g108030.2.1	GO:0016874
Solyc01g108030.2.1	GO:0050897
Solyc01g108030.2.1	GO:0008152
Solyc09g010650.1.1	GO:0008270
Solyc02g080070.2.1	GO:0006468
Solyc02g080070.2.1	GO:0005524
Solyc02g080070.2.1	GO:0004674
Solyc03g031750.1.1	GO:0005802
Solyc03g031750.1.1	GO:0005794
Solyc06g065560.1.1	GO:0016747
Solyc06g065560.1.1	GO:0006633
Solyc06g065560.1.1	GO:0009409
Solyc06g065560.1.1	GO:0016020
Solyc06g065560.1.1	GO:0009416
Solyc07g043310.2.1	GO:0030170
Solyc07g043310.2.1	GO:0009507
Solyc07g043310.2.1	GO:0003867
Solyc07g043310.2.1	GO:0005739
Solyc07g043310.2.1	GO:0009448
Solyc06g071280.2.1	GO:0001666
Solyc06g071280.2.1	GO:0006629
Solyc06g071280.2.1	GO:0009862
Solyc06g071280.2.1	GO:0010942
Solyc06g071280.2.1	GO:0009626
Solyc06g071280.2.1	GO:0000304
Solyc06g071280.2.1	GO:0004806
Solyc06g071280.2.1	GO:0005737
Solyc06g071280.2.1	GO:0010310
Solyc06g071280.2.1	GO:0010618
Solyc06g071280.2.1	GO:0005634
Solyc01g112140.2.1	GO:0050660
Solyc01g112140.2.1	GO:0004499
Solyc01g112140.2.1	GO:0055114
Solyc01g112140.2.1	GO:0050661
Solyc09g063150.2.1	GO:0016740
Solyc09g063150.2.1	GO:0008152
Solyc09g063150.2.1	GO:0004462
Solyc01g095490.2.1	GO:0005886
Solyc01g095490.2.1	GO:0016567
Solyc01g095490.2.1	GO:0006511
Solyc01g095490.2.1	GO:0004842
Solyc01g066450.2.1	GO:0003824
Solyc01g066450.2.1	GO:0008152
Solyc10g076530.1.1	GO:0030247
Solyc10g076530.1.1	GO:0006468
Solyc10g076530.1.1	GO:0005509
Solyc10g076530.1.1	GO:0005524
Solyc10g076530.1.1	GO:0004674
Solyc02g083460.2.1	GO:0006508
Solyc02g083460.2.1	GO:0004190
Solyc03g112340.1.1	GO:0008270
Solyc02g088160.2.1	GO:0016021
Solyc02g088160.2.1	GO:0005886
Solyc01g094040.2.1	GO:0005507
Solyc01g094040.2.1	GO:0009055
Solyc04g080740.1.1	GO:0006355
Solyc04g080740.1.1	GO:0003700
Solyc04g080740.1.1	GO:0043565
Solyc04g080740.1.1	GO:0046982
Solyc04g080740.1.1	GO:0009845
Solyc06g008870.2.1	GO:0009939
Solyc06g008870.2.1	GO:0048444
Solyc06g008870.2.1	GO:0016787
Solyc06g008870.2.1	GO:0010325
Solyc06g051620.2.1	GO:0006629
Solyc06g051620.2.1	GO:0035556
Solyc06g051620.2.1	GO:0004871
Solyc06g051620.2.1	GO:0004435
Solyc06g051620.2.1	GO:0005509
Solyc02g070450.1.1	GO:0042973
Solyc02g070450.1.1	GO:0005975
Solyc03g080110.2.1	GO:0030001
Solyc03g080110.2.1	GO:0046872
Solyc02g088090.1.1	GO:0005509
Solyc04g078470.2.1	GO:0044699
Solyc04g078470.2.1	GO:0010033
Solyc04g078470.2.1	GO:0005634
Solyc04g079960.1.1	GO:0046872
Solyc04g079960.1.1	GO:0004337
Solyc04g079960.1.1	GO:0033384
Solyc04g079960.1.1	GO:0009513
Solyc04g079960.1.1	GO:0016117
Solyc04g079960.1.1	GO:0004311
Solyc04g079960.1.1	GO:0004161
Solyc04g079960.1.1	GO:0033386
Solyc04g079960.1.1	GO:0009507
Solyc04g079960.1.1	GO:0045337
Solyc01g079780.2.1	GO:0046658
Solyc09g061280.2.1	GO:0048523
Solyc11g005750.1.1	GO:0042545
Solyc11g005750.1.1	GO:0005886
Solyc11g005750.1.1	GO:0005618
Solyc11g005750.1.1	GO:0030599
Solyc11g005750.1.1	GO:0045330
Solyc11g005750.1.1	GO:0004857
Solyc11g005750.1.1	GO:0043086
Solyc11g005750.1.1	GO:0045490
Solyc11g020610.1.1	GO:0004575
Solyc11g020610.1.1	GO:0005886
Solyc11g020610.1.1	GO:0048364
Solyc11g020610.1.1	GO:0005987
Solyc11g020610.1.1	GO:0042542
Solyc11g020610.1.1	GO:0006520
Solyc11g020610.1.1	GO:0033926
Solyc07g017860.2.1	GO:0005829
Solyc07g017860.2.1	GO:0019427
Solyc07g017860.2.1	GO:0009570
Solyc07g017860.2.1	GO:0016208
Solyc07g017860.2.1	GO:0003987
Solyc01g111980.2.1	GO:0016021
Solyc01g095630.2.1	GO:0006355
Solyc01g095630.2.1	GO:0003700
Solyc01g095630.2.1	GO:0043565
Solyc07g056340.2.1	GO:0045927
Solyc07g056340.2.1	GO:0003676
Solyc07g056340.2.1	GO:0045836
Solyc07g056340.2.1	GO:0000166
Solyc03g117870.2.1	GO:0005737
Solyc03g117870.2.1	GO:0009699
Solyc03g117870.2.1	GO:0005524
Solyc03g117870.2.1	GO:0016207
Solyc03g114820.2.1	GO:0006950
Solyc06g053670.1.1	GO:0051788
Solyc06g053670.1.1	GO:0006635
Solyc06g053670.1.1	GO:0009414
Solyc06g053670.1.1	GO:0080026
Solyc06g053670.1.1	GO:0004165
Solyc06g053670.1.1	GO:0009407
Solyc06g053670.1.1	GO:0080167
Solyc06g053670.1.1	GO:0080129
Solyc06g053670.1.1	GO:0048767
Solyc06g053670.1.1	GO:0005777
Solyc06g053670.1.1	GO:0005829
Solyc06g053670.1.1	GO:0043161
Solyc06g053670.1.1	GO:0042538
Solyc06g053670.1.1	GO:0009753
Solyc06g053670.1.1	GO:0080024
Solyc06g053670.1.1	GO:0009738
Solyc06g053670.1.1	GO:0009723
Solyc06g053670.1.1	GO:0005634
Solyc08g081540.2.1	GO:0042802
Solyc08g081540.2.1	GO:0030170
Solyc08g081540.2.1	GO:0009611
Solyc08g081540.2.1	GO:0006979
Solyc08g081540.2.1	GO:0009612
Solyc08g081540.2.1	GO:0042218
Solyc08g081540.2.1	GO:0071281
Solyc08g081540.2.1	GO:0016847
Solyc08g081540.2.1	GO:0009733
Solyc08g081540.2.1	GO:0009753
Solyc01g097400.1.1	GO:0005388
Solyc01g097400.1.1	GO:0016021
Solyc01g097400.1.1	GO:0070588
Solyc01g097400.1.1	GO:0005524
Solyc01g097400.1.1	GO:0008152
Solyc05g056200.1.1	GO:0004672
Solyc05g056200.1.1	GO:0006468
Solyc05g056200.1.1	GO:0005524
Solyc03g044350.1.1	GO:0003677
Solyc03g044350.1.1	GO:0006351
Solyc03g044350.1.1	GO:0005634
Solyc10g080930.1.1	GO:0003677
Solyc10g080930.1.1	GO:0006351
Solyc10g080930.1.1	GO:0005634
Solyc05g054560.2.1	GO:0016021
Solyc05g054560.2.1	GO:0005886
Solyc03g083960.2.1	GO:0016311
Solyc03g083960.2.1	GO:0004805
Solyc03g083960.2.1	GO:0005992
Solyc10g085070.1.1	GO:0010233
Solyc10g085070.1.1	GO:0016324
Solyc10g085070.1.1	GO:0010588
Solyc10g085070.1.1	GO:0010088
Solyc10g085070.1.1	GO:0022622
Solyc01g112220.2.1	GO:0004715
Solyc01g112220.2.1	GO:0005886
Solyc01g112220.2.1	GO:0018108
Solyc01g112220.2.1	GO:0005524
Solyc01g112220.2.1	GO:0004674
Solyc01g014840.2.1	GO:0006952
Solyc01g014840.2.1	GO:0043531
Solyc01g014840.2.1	GO:0007165
Solyc01g079750.2.1	GO:0048046
Solyc01g079750.2.1	GO:0005515
Solyc01g079750.2.1	GO:0000186
Solyc01g079750.2.1	GO:0043622
Solyc01g079750.2.1	GO:0009524
Solyc01g079750.2.1	GO:0046777
Solyc01g079750.2.1	GO:0005856
Solyc01g079750.2.1	GO:0004709
Solyc01g079750.2.1	GO:0000919
Solyc01g079750.2.1	GO:0006952
Solyc01g079750.2.1	GO:0005634
Solyc01g079750.2.1	GO:0005524
Solyc06g050790.2.1	GO:0016021
Solyc08g076970.2.1	GO:0008152
Solyc08g076970.2.1	GO:0016787
Solyc05g056140.2.1	GO:0008270
Solyc01g104050.2.1	GO:0006468
Solyc01g104050.2.1	GO:0005524
Solyc01g104050.2.1	GO:0004674
Solyc07g045100.1.1	GO:0006508
Solyc07g045100.1.1	GO:0004190
Solyc07g047800.2.1	GO:0005777
Solyc02g077780.2.1	GO:0010337
Solyc02g077780.2.1	GO:0052542
Solyc02g077780.2.1	GO:0008219
Solyc02g077780.2.1	GO:0006955
Solyc04g007070.2.1	GO:0006952
Solyc04g007070.2.1	GO:0043531
Solyc00g095860.1.1	GO:0042802
Solyc00g095860.1.1	GO:0030170
Solyc00g095860.1.1	GO:0009611
Solyc00g095860.1.1	GO:0006979
Solyc00g095860.1.1	GO:0009612
Solyc00g095860.1.1	GO:0042218
Solyc00g095860.1.1	GO:0071281
Solyc00g095860.1.1	GO:0016847
Solyc00g095860.1.1	GO:0009733
Solyc00g095860.1.1	GO:0009753
Solyc06g082010.2.1	GO:0046872
Solyc10g006500.2.1	GO:0016757
Solyc10g006500.2.1	GO:0071555
Solyc10g006500.2.1	GO:0010417
Solyc08g081550.2.1	GO:0042802
Solyc08g081550.2.1	GO:0030170
Solyc08g081550.2.1	GO:0009611
Solyc08g081550.2.1	GO:0006979
Solyc08g081550.2.1	GO:0009612
Solyc08g081550.2.1	GO:0042218
Solyc08g081550.2.1	GO:0071281
Solyc08g081550.2.1	GO:0016847
Solyc08g081550.2.1	GO:0009733
Solyc08g081550.2.1	GO:0009753
Solyc08g078070.2.1	GO:0005829
Solyc08g078070.2.1	GO:0007264
Solyc08g078070.2.1	GO:0009506
Solyc08g078070.2.1	GO:0009860
Solyc08g078070.2.1	GO:0009555
Solyc08g078070.2.1	GO:0008152
Solyc08g078070.2.1	GO:0005773
Solyc08g078070.2.1	GO:0016787
Solyc08g078070.2.1	GO:0015031
Solyc08g078070.2.1	GO:0005525
Solyc08g078070.2.1	GO:0005886
Solyc03g113540.2.1	GO:0005875
Solyc03g113540.2.1	GO:0007017
Solyc06g005500.2.1	GO:0002213
Solyc06g005500.2.1	GO:0050832
Solyc06g005500.2.1	GO:0006468
Solyc06g005500.2.1	GO:0005524
Solyc06g005500.2.1	GO:0004674
Solyc06g071210.2.1	GO:0006468
Solyc06g071210.2.1	GO:0005524
Solyc06g071210.2.1	GO:0004674
Solyc08g078390.2.1	GO:0003995
Solyc08g078390.2.1	GO:0005777
Solyc08g078390.2.1	GO:0009620
Solyc08g078390.2.1	GO:0003997
Solyc08g078390.2.1	GO:0009506
Solyc08g078390.2.1	GO:0009611
Solyc08g078390.2.1	GO:0009695
Solyc08g078390.2.1	GO:0006635
Solyc08g078390.2.1	GO:0009555
Solyc08g078390.2.1	GO:0050660
Solyc08g078390.2.1	GO:0002213
Solyc08g078390.2.1	GO:0001676
Solyc08g078390.2.1	GO:0046686
Solyc02g081430.2.1	GO:0016020
Solyc02g081430.2.1	GO:0005773
Solyc02g081430.2.1	GO:0005783
Solyc02g081430.2.1	GO:0008152
Solyc02g081430.2.1	GO:0005794
Solyc02g081430.2.1	GO:0004364
Solyc00g201160.2.1	GO:0048544
Solyc00g201160.2.1	GO:0006468
Solyc00g201160.2.1	GO:0005524
Solyc00g201160.2.1	GO:0004674
Solyc02g087250.2.1	GO:0003723
Solyc06g063070.2.1	GO:0006355
Solyc06g063070.2.1	GO:0003677
Solyc06g063070.2.1	GO:0003700
Solyc06g063070.2.1	GO:0005634
Solyc02g082250.2.1	GO:0005829
Solyc02g082250.2.1	GO:0048316
Solyc02g082250.2.1	GO:0055114
Solyc02g082250.2.1	GO:0016049
Solyc02g082250.2.1	GO:0045454
Solyc02g082250.2.1	GO:0009941
Solyc02g082250.2.1	GO:0042964
Solyc02g082250.2.1	GO:0050660
Solyc02g082250.2.1	GO:0009846
Solyc02g082250.2.1	GO:0019430
Solyc02g082250.2.1	GO:0004791
Solyc07g043550.2.1	GO:0044237
Solyc07g043550.2.1	GO:0050662
Solyc07g043550.2.1	GO:0003978
Solyc07g043550.2.1	GO:0006012
Solyc02g088390.2.1	GO:0005507
Solyc02g088390.2.1	GO:0005773
Solyc02g088390.2.1	GO:0046658
Solyc02g088390.2.1	GO:0048046
Solyc02g088390.2.1	GO:0009055
Solyc07g062500.2.1	GO:0020037
Solyc07g062500.2.1	GO:0016705
Solyc07g062500.2.1	GO:0004497
Solyc07g062500.2.1	GO:0005506
Solyc07g062500.2.1	GO:0055114
Solyc04g072010.2.1	GO:0004181
Solyc04g072010.2.1	GO:0010082
Solyc04g072010.2.1	GO:0006508
Solyc04g072010.2.1	GO:0008270
Solyc11g066040.1.1	GO:0042742
Solyc11g066040.1.1	GO:0016567
Solyc11g066040.1.1	GO:0004842
Solyc11g066040.1.1	GO:0070696
Solyc11g066040.1.1	GO:0005829
Solyc11g066040.1.1	GO:0000151
Solyc06g062490.2.1	GO:0008152
Solyc06g062490.2.1	GO:0016020
Solyc06g062490.2.1	GO:0008375
Solyc03g123370.2.1	GO:0009611
Solyc03g123370.2.1	GO:0015969
Solyc03g123370.2.1	GO:0008728
Solyc03g123370.2.1	GO:0009507
Solyc03g123370.2.1	GO:0009737
Solyc05g007070.2.1	GO:0005975
Solyc05g007070.2.1	GO:0004556
Solyc05g007070.2.1	GO:0005509
Solyc05g007070.2.1	GO:0009570
Solyc12g009180.1.1	GO:0005829
Solyc11g065660.1.1	GO:0005509
Solyc11g065660.1.1	GO:0006468
Solyc11g065660.1.1	GO:0005524
Solyc11g065660.1.1	GO:0004674
Solyc07g008110.2.1	GO:0005507
Solyc07g008110.2.1	GO:0009055
Solyc11g011610.1.1	GO:0005829
Solyc02g014240.2.1	GO:0006952
Solyc02g014240.2.1	GO:0043531
Solyc02g014240.2.1	GO:0005524
Solyc00g098560.2.1	GO:0006629
Solyc00g098560.2.1	GO:0016788
Solyc01g088490.2.1	GO:0042170
Solyc09g005750.2.1	GO:0005886
Solyc01g104030.2.1	GO:0042802
Solyc01g104030.2.1	GO:0005249
Solyc01g104030.2.1	GO:0009506
Solyc01g104030.2.1	GO:0071805
Solyc01g104030.2.1	GO:0042391
Solyc01g104030.2.1	GO:0016021
Solyc01g104030.2.1	GO:0009737
Solyc11g072430.1.1	GO:0016874
Solyc11g072430.1.1	GO:0008152
Solyc03g097460.2.1	GO:0016180
Solyc03g097460.2.1	GO:0032039
Solyc01g099660.2.1	GO:0005524
Solyc01g099660.2.1	GO:0009860
Solyc04g025120.1.1	GO:0015446
Solyc04g025120.1.1	GO:0006200
Solyc04g025120.1.1	GO:0006820
Solyc04g025120.1.1	GO:0005524
Solyc04g025120.1.1	GO:0006812
Solyc01g107180.2.1	GO:0071944
Solyc01g107180.2.1	GO:0009958
Solyc06g075010.2.1	GO:0042026
Solyc06g075010.2.1	GO:0005739
Solyc06g075010.2.1	GO:0005730
Solyc06g075010.2.1	GO:0009941
Solyc06g075010.2.1	GO:0009658
Solyc06g075010.2.1	GO:0009579
Solyc06g075010.2.1	GO:0005524
Solyc06g075010.2.1	GO:0009570
Solyc06g075010.2.1	GO:0022626
Solyc06g075010.2.1	GO:0016020
Solyc06g075010.2.1	GO:0009790
Solyc06g075010.2.1	GO:0048046
Solyc01g008530.2.1	GO:0044237
Solyc01g008530.2.1	GO:0005829
Solyc01g008530.2.1	GO:0009506
Solyc01g008530.2.1	GO:0005794
Solyc01g008530.2.1	GO:0003824
Solyc01g008530.2.1	GO:0050662
Solyc01g008530.2.1	GO:0005886
Solyc08g006720.2.1	GO:0009941
Solyc08g006720.2.1	GO:0006979
Solyc08g006720.2.1	GO:0004602
Solyc08g006720.2.1	GO:0009535
Solyc08g006720.2.1	GO:0055114
Solyc08g006720.2.1	GO:0080167
Solyc07g054480.1.1	GO:0015031
Solyc07g054480.1.1	GO:0016021
Solyc10g081310.1.1	GO:0006790
Solyc10g081310.1.1	GO:0047627
Solyc10g081310.1.1	GO:0005777
Solyc10g081310.1.1	GO:0005886
Solyc10g081310.1.1	GO:0009150
Solyc10g081310.1.1	GO:0005829
Solyc10g081310.1.1	GO:0008270
Solyc10g081310.1.1	GO:0005080
Solyc07g061790.2.1	GO:0005774
Solyc11g065240.1.1	GO:0016491
Solyc11g065240.1.1	GO:0009534
Solyc11g065240.1.1	GO:0055114
Solyc04g005130.2.1	GO:0046983
Solyc03g118320.1.1	GO:0006260
Solyc03g118320.1.1	GO:0003677
Solyc03g118320.1.1	GO:0005524
Solyc03g118320.1.1	GO:0017111
Solyc12g036140.1.1	GO:0055085
Solyc12g036140.1.1	GO:0016021
Solyc12g036140.1.1	GO:0042626
Solyc12g036140.1.1	GO:0006200
Solyc12g036140.1.1	GO:0005524
Solyc07g032240.2.1	GO:0035246
Solyc07g032240.2.1	GO:0008469
Solyc07g032240.2.1	GO:0034969
Solyc07g032240.2.1	GO:0005829
Solyc02g091240.1.1	GO:0055085
Solyc02g091240.1.1	GO:0016021
Solyc12g094500.1.1	GO:0008270
Solyc12g094500.1.1	GO:0016491
Solyc12g094500.1.1	GO:0055114
Solyc12g019560.1.1	GO:0016752
Solyc12g019560.1.1	GO:0004185
Solyc12g019560.1.1	GO:0009505
Solyc12g019560.1.1	GO:0019748
Solyc12g019560.1.1	GO:0006508
Solyc07g054740.2.1	GO:0005198
Solyc09g008630.2.1	GO:0009507
Solyc11g071640.1.1	GO:0005975
Solyc11g071640.1.1	GO:0004553
Solyc12g016220.1.1	GO:0017111
Solyc12g016220.1.1	GO:0006952
Solyc12g016220.1.1	GO:0043531
Solyc12g016220.1.1	GO:0008152
Solyc12g016220.1.1	GO:0005524
Solyc02g069630.2.1	GO:0043086
Solyc02g069630.2.1	GO:0006508
Solyc02g069630.2.1	GO:0042802
Solyc02g069630.2.1	GO:0004252
Solyc11g065530.1.1	GO:0004806
Solyc11g065530.1.1	GO:0047714
Solyc11g065530.1.1	GO:0006629
Solyc11g065530.1.1	GO:0008970
Solyc07g064910.2.1	GO:0032456
Solyc07g064910.2.1	GO:0005509
Solyc07g064910.2.1	GO:0009506
Solyc07g064910.2.1	GO:0042538
Solyc07g064910.2.1	GO:0005768
Solyc07g064910.2.1	GO:0006184
Solyc07g064910.2.1	GO:0006897
Solyc07g064910.2.1	GO:0003924
Solyc07g064910.2.1	GO:0016020
Solyc07g064910.2.1	GO:0005525
Solyc07g047790.2.1	GO:0006457
Solyc07g047790.2.1	GO:0006950
Solyc07g047790.2.1	GO:0005618
Solyc07g047790.2.1	GO:0005524
Solyc07g047790.2.1	GO:0009570
Solyc07g047790.2.1	GO:0051082
Solyc07g047790.2.1	GO:0005739
Solyc03g116910.2.1	GO:0009409
Solyc03g116910.2.1	GO:0016621
Solyc03g116910.2.1	GO:0044237
Solyc03g116910.2.1	GO:0050662
Solyc03g116910.2.1	GO:0005829
Solyc03g116910.2.1	GO:0055114
Solyc03g116910.2.1	GO:0042754
Solyc11g066960.1.1	GO:0016740
Solyc11g066960.1.1	GO:0000166
Solyc11g013090.1.1	GO:0016772
Solyc02g036470.2.1	GO:0016020
Solyc01g028870.2.1	GO:0006355
Solyc01g028870.2.1	GO:0003723
Solyc01g028870.2.1	GO:0006353
Solyc01g028870.2.1	GO:0009507
Solyc02g086550.2.1	GO:0008152
Solyc02g086550.2.1	GO:0016020
Solyc02g086550.2.1	GO:0008375
Solyc04g079030.2.1	GO:0008152
Solyc04g079030.2.1	GO:0016758
Solyc00g024150.2.1	GO:0006729
Solyc00g024150.2.1	GO:0009507
Solyc00g024150.2.1	GO:0008124
Solyc03g121120.2.1	GO:0003684
Solyc03g121120.2.1	GO:0006281
Solyc03g121120.2.1	GO:0006200
Solyc03g121120.2.1	GO:0005524
Solyc03g121120.2.1	GO:0008094
Solyc06g050170.2.1	GO:0015079
Solyc06g050170.2.1	GO:0071805
Solyc06g050170.2.1	GO:0016021
Solyc04g081360.2.1	GO:0006413
Solyc04g081360.2.1	GO:0003743
Solyc04g049720.2.1	GO:0019370
Solyc04g049720.2.1	GO:0006508
Solyc04g049720.2.1	GO:0008270
Solyc04g049720.2.1	GO:0005829
Solyc04g049720.2.1	GO:0008237
Solyc03g120610.2.1	GO:0009790
Solyc03g120610.2.1	GO:0043234
Solyc03g120610.2.1	GO:0005743
Solyc03g120610.2.1	GO:0016491
Solyc03g120610.2.1	GO:0055114
Solyc01g110550.2.1	GO:0006364
Solyc03g083090.2.1	GO:0009501
Solyc03g083090.2.1	GO:0009011
Solyc03g083090.2.1	GO:0019252
Solyc03g083090.2.1	GO:0009570
Solyc03g083090.2.1	GO:0010021
Solyc08g067990.1.1	GO:0042802
Solyc08g067990.1.1	GO:0004252
Solyc08g067990.1.1	GO:0005618
Solyc08g067990.1.1	GO:0005576
Solyc08g067990.1.1	GO:0006508
Solyc08g067990.1.1	GO:0043086
Solyc07g015860.2.1	GO:0043686
Solyc07g015860.2.1	GO:0009505
Solyc07g015860.2.1	GO:0005506
Solyc07g015860.2.1	GO:0009570
Solyc07g015860.2.1	GO:0042586
Solyc07g015860.2.1	GO:0006412
Solyc09g009040.2.1	GO:0055114
Solyc09g009040.2.1	GO:0016628
Solyc09g009040.2.1	GO:0016020
Solyc12g013920.1.1	GO:0005634
Solyc12g056730.1.1	GO:0006468
Solyc12g056730.1.1	GO:0005524
Solyc12g056730.1.1	GO:0016021
Solyc12g056730.1.1	GO:0004674
Solyc07g007160.2.1	GO:0008270
Solyc10g074710.1.1	GO:0005886
Solyc10g074710.1.1	GO:0006468
Solyc10g074710.1.1	GO:0005524
Solyc10g074710.1.1	GO:0004674
Solyc03g119640.2.1	GO:0009705
Solyc03g119640.2.1	GO:0015743
Solyc03g119640.2.1	GO:0005253
Solyc04g079740.2.1	GO:0009941
Solyc01g112280.2.1	GO:0005773
Solyc01g112280.2.1	GO:0005794
Solyc01g112280.2.1	GO:0004046
Solyc01g112280.2.1	GO:0010043
Solyc01g112280.2.1	GO:0006520
Solyc01g112280.2.1	GO:0006508
Solyc01g112280.2.1	GO:0005783
Solyc01g112280.2.1	GO:0008237
Solyc01g103230.2.1	GO:0005794
Solyc01g103230.2.1	GO:0006680
Solyc01g103230.2.1	GO:0005886
Solyc01g103230.2.1	GO:0004348
Solyc01g103230.2.1	GO:0016021
Solyc04g057860.1.1	GO:0022626
Solyc04g057860.1.1	GO:0003735
Solyc04g057860.1.1	GO:0006412
Solyc09g042740.2.1	GO:0071944
Solyc11g008850.1.1	GO:0005739
Solyc11g008850.1.1	GO:0006508
Solyc11g008850.1.1	GO:0004252
Solyc06g011380.2.1	GO:0009941
Solyc06g011380.2.1	GO:0016485
Solyc06g011380.2.1	GO:0005524
Solyc06g011380.2.1	GO:0009570
Solyc06g011380.2.1	GO:0017111
Solyc06g011380.2.1	GO:0009408
Solyc04g073980.2.1	GO:0003723
Solyc09g097820.2.1	GO:0003676
Solyc09g097820.2.1	GO:0008026
Solyc09g097820.2.1	GO:0006200
Solyc09g097820.2.1	GO:0005524
Solyc02g030380.1.1	GO:0048544
Solyc02g030380.1.1	GO:0006468
Solyc02g030380.1.1	GO:0005524
Solyc02g030380.1.1	GO:0004674
Solyc03g113510.1.1	GO:0044424
Solyc10g078920.1.1	GO:0045454
Solyc10g078920.1.1	GO:0006662
Solyc10g078920.1.1	GO:0009570
Solyc10g078920.1.1	GO:0015035
Solyc10g078920.1.1	GO:0055114
Solyc11g069350.1.1	GO:0008270
Solyc02g077910.2.1	GO:0015174
Solyc02g077910.2.1	GO:0015179
Solyc02g077910.2.1	GO:0015802
Solyc02g077910.2.1	GO:0008324
Solyc02g077910.2.1	GO:0006812
Solyc02g077910.2.1	GO:0016021
Solyc12g010900.1.1	GO:0009414
Solyc12g010900.1.1	GO:0009934
Solyc12g010900.1.1	GO:0009926
Solyc12g010900.1.1	GO:0010016
Solyc12g010900.1.1	GO:0005634
Solyc12g010900.1.1	GO:0009416
Solyc10g008630.2.1	GO:0005758
Solyc10g008630.2.1	GO:0050660
Solyc10g008630.2.1	GO:0016491
Solyc10g008630.2.1	GO:0031314
Solyc10g008630.2.1	GO:0005777
Solyc10g008630.2.1	GO:0005509
Solyc10g008630.2.1	GO:0055114
Solyc00g013170.1.1	GO:0005739
Solyc04g082720.2.1	GO:0006950
Solyc02g068640.2.1	GO:0005737
Solyc02g068640.2.1	GO:0004735
Solyc02g068640.2.1	GO:0055129
Solyc02g068640.2.1	GO:0005618
Solyc02g068640.2.1	GO:0009408
Solyc02g068640.2.1	GO:0009651
Solyc02g068640.2.1	GO:0055114
Solyc09g007280.2.1	GO:0009506
Solyc09g007280.2.1	GO:0005886
Solyc09g007280.2.1	GO:0006468
Solyc09g007280.2.1	GO:0005524
Solyc09g007280.2.1	GO:0004674
Solyc05g013210.2.1	GO:0090501
Solyc05g013210.2.1	GO:0044699
Solyc05g013210.2.1	GO:0071944
Solyc05g013210.2.1	GO:0004540
Solyc05g013210.2.1	GO:0006950
Solyc03g051900.2.1	GO:0005622
Solyc03g051900.2.1	GO:0006396
Solyc06g007350.2.1	GO:0004721
Solyc06g007350.2.1	GO:0035970
Solyc06g007350.2.1	GO:0010027
Solyc06g007350.2.1	GO:0009570
Solyc06g007350.2.1	GO:0071482
Solyc10g078860.1.1	GO:0003899
Solyc10g078860.1.1	GO:0003677
Solyc10g078860.1.1	GO:0006351
Solyc10g078860.1.1	GO:0032549
Solyc05g012510.2.1	GO:0009414
Solyc05g012510.2.1	GO:0005975
Solyc05g012510.2.1	GO:0008184
Solyc05g012510.2.1	GO:0030170
Solyc05g012510.2.1	GO:0009501
Solyc05g012510.2.1	GO:0005515
Solyc05g012510.2.1	GO:0009507
Solyc05g012510.2.1	GO:0009266
Solyc12g005880.1.1	GO:0005794
Solyc12g005880.1.1	GO:0008378
Solyc12g005880.1.1	GO:0006486
Solyc12g005880.1.1	GO:0016021
Solyc12g044280.1.1	GO:0010287
Solyc12g044280.1.1	GO:0009538
Solyc12g044280.1.1	GO:0009534
Solyc12g044280.1.1	GO:0015979
Solyc01g060250.2.1	GO:0009737
Solyc01g060250.2.1	GO:0042775
Solyc01g060250.2.1	GO:0009651
Solyc01g060250.2.1	GO:0006979
Solyc12g055720.1.1	GO:0004672
Solyc12g055720.1.1	GO:0006468
Solyc12g055720.1.1	GO:0005524
Solyc12g055720.1.1	GO:0016021
Solyc12g055720.1.1	GO:0044424
Solyc01g111870.1.1	GO:0010332
Solyc01g111870.1.1	GO:0032504
Solyc01g111870.1.1	GO:0006468
Solyc01g111870.1.1	GO:0004674
Solyc01g111870.1.1	GO:0009506
Solyc01g111870.1.1	GO:0010044
Solyc01g111870.1.1	GO:0005524
Solyc01g111870.1.1	GO:0007004
Solyc01g111870.1.1	GO:0032204
Solyc01g111870.1.1	GO:0007126
Solyc03g119690.1.1	GO:0009737
Solyc03g119690.1.1	GO:0009414
Solyc03g119690.1.1	GO:0006508
Solyc03g119690.1.1	GO:0004190
Solyc02g062240.2.1	GO:0016604
Solyc02g062240.2.1	GO:0005730
Solyc02g062240.2.1	GO:0005829
Solyc06g074850.2.1	GO:0004185
Solyc06g074850.2.1	GO:0006508
Solyc07g008850.2.1	GO:0008759
Solyc07g008850.2.1	GO:2001289
Solyc07g008850.2.1	GO:0009245
Solyc05g006070.2.1	GO:0097159
Solyc05g006070.2.1	GO:1901363
Solyc12g008320.1.1	GO:0005886
Solyc12g008320.1.1	GO:0015757
Solyc12g008320.1.1	GO:0005354
Solyc12g008320.1.1	GO:0055085
Solyc12g008320.1.1	GO:0032440
Solyc12g008320.1.1	GO:0016021
Solyc12g008320.1.1	GO:0055114
Solyc07g056580.2.1	GO:0010119
Solyc07g056580.2.1	GO:0018106
Solyc07g056580.2.1	GO:0023014
Solyc07g056580.2.1	GO:0009690
Solyc07g056580.2.1	GO:1900140
Solyc07g056580.2.1	GO:0009651
Solyc07g056580.2.1	GO:0052544
Solyc07g056580.2.1	GO:0042742
Solyc07g056580.2.1	GO:0005789
Solyc07g056580.2.1	GO:0009625
Solyc07g056580.2.1	GO:0009733
Solyc07g056580.2.1	GO:0000155
Solyc07g056580.2.1	GO:0046872
Solyc07g056580.2.1	GO:0050665
Solyc07g056580.2.1	GO:0042802
Solyc07g056580.2.1	GO:0016021
Solyc07g056580.2.1	GO:0051740
Solyc07g056580.2.1	GO:0009408
Solyc07g056580.2.1	GO:0009727
Solyc07g056580.2.1	GO:0009737
Solyc07g056580.2.1	GO:0009873
Solyc07g056580.2.1	GO:0002237
Solyc07g056580.2.1	GO:0009739
Solyc07g056580.2.1	GO:0000156
Solyc07g056580.2.1	GO:0005524
Solyc07g056580.2.1	GO:0071281
Solyc07g056580.2.1	GO:0035556
Solyc11g069260.1.1	GO:0006200
Solyc11g069260.1.1	GO:0009941
Solyc11g069260.1.1	GO:0005524
Solyc11g069260.1.1	GO:0016887
Solyc10g079300.1.1	GO:0005388
Solyc10g079300.1.1	GO:0016021
Solyc10g079300.1.1	GO:0005516
Solyc10g079300.1.1	GO:0070588
Solyc10g079300.1.1	GO:0055081
Solyc10g079300.1.1	GO:0009651
Solyc10g079300.1.1	GO:0042742
Solyc10g079300.1.1	GO:0046872
Solyc10g079300.1.1	GO:0009705
Solyc10g079300.1.1	GO:0005524
Solyc10g079300.1.1	GO:0043069
Solyc10g079300.1.1	GO:0008152
Solyc10g079300.1.1	GO:0009507
Solyc10g079300.1.1	GO:0009624
Solyc10g079300.1.1	GO:0005794
Solyc10g079300.1.1	GO:0005886
Solyc05g051520.2.1	GO:0030488
Solyc05g051520.2.1	GO:0003723
Solyc05g051520.2.1	GO:0016428
Solyc10g083870.1.1	GO:0005829
Solyc03g120080.2.1	GO:0005730
Solyc03g120080.2.1	GO:0009553
Solyc03g120080.2.1	GO:0006364
Solyc10g018530.1.1	GO:0051026
Solyc10g018530.1.1	GO:0000794
Solyc10g018530.1.1	GO:0030983
Solyc10g018530.1.1	GO:0043073
Solyc10g018530.1.1	GO:0005524
Solyc10g018530.1.1	GO:0010777
Solyc08g083230.1.1	GO:0009941
Solyc08g083230.1.1	GO:0006355
Solyc08g083230.1.1	GO:0005524
Solyc08g083230.1.1	GO:0016818
Solyc08g083230.1.1	GO:0005634
Solyc01g100400.2.1	GO:0003723
Solyc01g100400.2.1	GO:0001522
Solyc01g100400.2.1	GO:0003796
Solyc01g100400.2.1	GO:0009982
Solyc12g006030.1.1	GO:0003676
Solyc12g006030.1.1	GO:0008168
Solyc12g006030.1.1	GO:0032259
Solyc08g048240.2.1	GO:0044710
Solyc08g048240.2.1	GO:0003824
Solyc02g076720.2.1	GO:0006189
Solyc02g076720.2.1	GO:0004642
Solyc05g054350.2.1	GO:0008152
Solyc05g054350.2.1	GO:0016787
Solyc09g011210.2.1	GO:0003676
Solyc09g011210.2.1	GO:0000166
Solyc09g011210.2.1	GO:0009507
Solyc07g066000.2.1	GO:0016020
Solyc08g083350.2.1	GO:0006412
Solyc08g083350.2.1	GO:0006364
Solyc08g083350.2.1	GO:0003735
Solyc08g083350.2.1	GO:0019288
Solyc08g083350.2.1	GO:0015995
Solyc08g083350.2.1	GO:0009941
Solyc08g083350.2.1	GO:0010027
Solyc08g083350.2.1	GO:0009570
Solyc08g083350.2.1	GO:0016020
Solyc08g083350.2.1	GO:0022625
Solyc04g015490.2.1	GO:0017111
Solyc04g015490.2.1	GO:0016851
Solyc04g015490.2.1	GO:0015995
Solyc04g015490.2.1	GO:0005524
Solyc04g015490.2.1	GO:0009534
Solyc04g015490.2.1	GO:0009570
Solyc04g015490.2.1	GO:0015979
Solyc08g068200.2.1	GO:0005525
Solyc08g068200.2.1	GO:0000917
Solyc02g084720.2.1	GO:0030246
Solyc02g084720.2.1	GO:0004565
Solyc02g084720.2.1	GO:0005975
Solyc04g071000.1.1	GO:0030246
Solyc04g071000.1.1	GO:0006468
Solyc04g071000.1.1	GO:0005524
Solyc04g071000.1.1	GO:0004674
Solyc07g065430.2.1	GO:0051026
Solyc07g065430.2.1	GO:0000706
Solyc07g065430.2.1	GO:0003677
Solyc07g065430.2.1	GO:0042138
Solyc07g065430.2.1	GO:0005524
Solyc07g065430.2.1	GO:0034090
Solyc07g065430.2.1	GO:0007131
Solyc07g065430.2.1	GO:0016853
Solyc07g065430.2.1	GO:0005694
Solyc04g006970.2.1	GO:0006099
Solyc04g006970.2.1	GO:0008964
Solyc04g006970.2.1	GO:0015977
Solyc02g083970.1.1	GO:0009535
Solyc05g056550.2.1	GO:0006468
Solyc05g056550.2.1	GO:0005524
Solyc05g056550.2.1	GO:0005634
Solyc05g056550.2.1	GO:0004674
Solyc05g056550.2.1	GO:0009651
Solyc06g069400.2.1	GO:0004067
Solyc06g069400.2.1	GO:0008152
Solyc06g069400.2.1	GO:0005829
Solyc04g010320.1.1	GO:0020037
Solyc04g010320.1.1	GO:0016705
Solyc04g010320.1.1	GO:0004497
Solyc04g010320.1.1	GO:0005506
Solyc04g010320.1.1	GO:0055114
Solyc10g005050.2.1	GO:0009773
Solyc10g005050.2.1	GO:0009508
Solyc10g005050.2.1	GO:0030093
Solyc10g005050.2.1	GO:0009737
Solyc09g064720.2.1	GO:0008806
Solyc09g064720.2.1	GO:0008152
Solyc03g117300.2.1	GO:0080167
Solyc03g117300.2.1	GO:0005634
Solyc04g050820.1.1	GO:0010264
Solyc04g050820.1.1	GO:0042742
Solyc04g050820.1.1	GO:0006021
Solyc04g050820.1.1	GO:0004512
Solyc04g050820.1.1	GO:0009408
Solyc04g050820.1.1	GO:0005737
Solyc04g050820.1.1	GO:0009644
Solyc04g050820.1.1	GO:0050832
Solyc04g050820.1.1	GO:0042542
Solyc04g050820.1.1	GO:0051607
Solyc04g050820.1.1	GO:0006659
Solyc04g050820.1.1	GO:0009793
Solyc01g094500.2.1	GO:0009231
Solyc01g094500.2.1	GO:0008703
Solyc01g094500.2.1	GO:0009570
Solyc01g094500.2.1	GO:0008835
Solyc01g094500.2.1	GO:0008270
Solyc01g094500.2.1	GO:0055114
Solyc06g065490.2.1	GO:0009654
Solyc06g065490.2.1	GO:0031977
Solyc06g065490.2.1	GO:0019898
Solyc06g065490.2.1	GO:0005509
Solyc06g065490.2.1	GO:0009570
Solyc06g065490.2.1	GO:0009534
Solyc06g065490.2.1	GO:0015979
Solyc01g094190.2.1	GO:0045226
Solyc01g094190.2.1	GO:0016740
Solyc01g094190.2.1	GO:0055114
Solyc01g094190.2.1	GO:0008831
Solyc02g050200.1.1	GO:0006259
Solyc11g008060.1.1	GO:0005975
Solyc11g008060.1.1	GO:0004553
Solyc03g119670.2.1	GO:0005768
Solyc03g119670.2.1	GO:0006891
Solyc03g119670.2.1	GO:0030173
Solyc03g119670.2.1	GO:0005802
Solyc07g007620.2.1	GO:0009247
Solyc07g007620.2.1	GO:0030246
Solyc07g007620.2.1	GO:0016036
Solyc07g007620.2.1	GO:0019374
Solyc07g007620.2.1	GO:0030259
Solyc07g007620.2.1	GO:0006631
Solyc07g007620.2.1	GO:0016758
Solyc01g111310.2.1	GO:0010588
Solyc01g111310.2.1	GO:0016021
Solyc01g111310.2.1	GO:0048829
Solyc01g111310.2.1	GO:0009624
Solyc10g084040.1.1	GO:0031977
Solyc06g068500.2.1	GO:0009416
Solyc06g068500.2.1	GO:0006950
Solyc06g068500.2.1	GO:0005634
Solyc06g068500.2.1	GO:0009570
Solyc04g074280.1.1	GO:0006979
Solyc01g008490.2.1	GO:0006355
Solyc01g008490.2.1	GO:0003677
Solyc01g008490.2.1	GO:0016602
Solyc01g008490.2.1	GO:0003700
Solyc12g019110.1.1	GO:0004832
Solyc12g019110.1.1	GO:0002161
Solyc12g019110.1.1	GO:0006438
Solyc12g019110.1.1	GO:0006450
Solyc12g019110.1.1	GO:0005524
Solyc12g019110.1.1	GO:0005737
Solyc07g017260.2.1	GO:0016853
Solyc07g017260.2.1	GO:0009451
Solyc05g006810.2.1	GO:0016491
Solyc05g006810.2.1	GO:0055114
Solyc10g049210.1.1	GO:0004185
Solyc10g049210.1.1	GO:0006508
Solyc10g049210.1.1	GO:0016746
Solyc12g019100.1.1	GO:0004832
Solyc12g019100.1.1	GO:0002161
Solyc12g019100.1.1	GO:0006438
Solyc12g019100.1.1	GO:0006450
Solyc12g019100.1.1	GO:0005524
Solyc12g019100.1.1	GO:0005737
Solyc03g093380.1.1	GO:0016301
Solyc12g006120.1.1	GO:0006355
Solyc12g006120.1.1	GO:0043565
Solyc12g006120.1.1	GO:0005634
Solyc12g006120.1.1	GO:0046982
Solyc08g076480.2.1	GO:0009535
Solyc08g076480.2.1	GO:0005198
Solyc08g005510.1.1	GO:0006952
Solyc08g005510.1.1	GO:0043531
Solyc08g005510.1.1	GO:0007165
Solyc09g065130.2.1	GO:0005525
Solyc09g065130.2.1	GO:0005509
Solyc09g065130.2.1	GO:0006184
Solyc09g065130.2.1	GO:0005741
Solyc09g065130.2.1	GO:0007264
Solyc09g065130.2.1	GO:0048856
Solyc09g065130.2.1	GO:0019725
Solyc09g065130.2.1	GO:0016043
Solyc09g065130.2.1	GO:0044767
Solyc09g065130.2.1	GO:0009737
Solyc09g065130.2.1	GO:0003924
Solyc09g065130.2.1	GO:0032501
Solyc01g081090.1.1	GO:0046983
Solyc10g074970.1.1	GO:0016021
Solyc10g074970.1.1	GO:0005773
Solyc10g074970.1.1	GO:0009506
Solyc10g074970.1.1	GO:0005794
Solyc02g091640.2.1	GO:0009535
Solyc02g091640.2.1	GO:0009941
Solyc11g066410.1.1	GO:0005840
Solyc11g066410.1.1	GO:0009941
Solyc11g066410.1.1	GO:0003735
Solyc11g066410.1.1	GO:0009570
Solyc11g066410.1.1	GO:0006412
Solyc10g008680.1.1	GO:0016747
Solyc10g008680.1.1	GO:0008152
Solyc02g030130.2.1	GO:0043086
Solyc02g030130.2.1	GO:0006508
Solyc02g030130.2.1	GO:0042802
Solyc02g030130.2.1	GO:0004252
Solyc06g050980.2.1	GO:0006979
Solyc06g050980.2.1	GO:0006879
Solyc06g050980.2.1	GO:0008199
Solyc06g050980.2.1	GO:0004322
Solyc06g050980.2.1	GO:0009507
Solyc06g050980.2.1	GO:0006826
Solyc06g050980.2.1	GO:0009737
Solyc06g050980.2.1	GO:0055114
Solyc03g123830.2.1	GO:0051287
Solyc03g123830.2.1	GO:0004617
Solyc03g123830.2.1	GO:0016597
Solyc03g123830.2.1	GO:0006564
Solyc03g123830.2.1	GO:0055114
Solyc04g082310.2.1	GO:0009570
Solyc05g047420.2.1	GO:0005737
Solyc05g047420.2.1	GO:0000175
Solyc05g047420.2.1	GO:0010025
Solyc05g047420.2.1	GO:0090503
Solyc05g047420.2.1	GO:0005634
Solyc08g067840.2.1	GO:0009654
Solyc08g067840.2.1	GO:0031977
Solyc08g067840.2.1	GO:0019898
Solyc08g067840.2.1	GO:0005509
Solyc08g067840.2.1	GO:0015979
Solyc08g067840.2.1	GO:0009535
Solyc11g007350.1.1	GO:0016758
Solyc11g007350.1.1	GO:0008152
Solyc01g068460.2.1	GO:0005516
Solyc07g062870.2.1	GO:0005840
Solyc07g062870.2.1	GO:0009941
Solyc07g062870.2.1	GO:0003735
Solyc07g062870.2.1	GO:0003723
Solyc07g062870.2.1	GO:0009570
Solyc07g062870.2.1	GO:0016020
[truncated: 1,439 more rows]

## Sheet: SIPvsSIUP GO annotation
Gene	GO annotation
Solyc09g091090.1.1	GO:0009684
Solyc09g091090.1.1	GO:0055114
Solyc09g091090.1.1	GO:0009414
Solyc09g091090.1.1	GO:0050660
Solyc09g091090.1.1	GO:0050661
Solyc09g091090.1.1	GO:0004499
Solyc08g080060.2.1	GO:0048767
Solyc08g080060.2.1	GO:0009664
Solyc08g080060.2.1	GO:0005618
Solyc08g080060.2.1	GO:0005576
Solyc08g080060.2.1	GO:0016020
Solyc11g007890.1.1	GO:0005506
Solyc11g007890.1.1	GO:0016706
Solyc11g007890.1.1	GO:0055114
Solyc09g089910.1.1	GO:0006355
Solyc09g089910.1.1	GO:0003700
Solyc09g089910.1.1	GO:0003677
Solyc09g089910.1.1	GO:0005634
Solyc08g007230.1.1	GO:0006355
Solyc07g026650.2.1	GO:0051365
Solyc07g026650.2.1	GO:0009815
Solyc07g026650.2.1	GO:0016706
Solyc07g026650.2.1	GO:0071281
Solyc07g026650.2.1	GO:0071732
Solyc07g026650.2.1	GO:0071398
Solyc07g026650.2.1	GO:0055114
Solyc05g024210.1.1	GO:0090501
Solyc02g077060.1.1	GO:0000166
Solyc06g074420.1.1	GO:0009611
Solyc06g074420.1.1	GO:0020037
Solyc06g074420.1.1	GO:0005506
Solyc06g074420.1.1	GO:0055114
Solyc06g074420.1.1	GO:0043231
Solyc06g074420.1.1	GO:0018685
Solyc03g005570.2.1	GO:0009751
Solyc03g005570.2.1	GO:0009651
Solyc03g005570.2.1	GO:0009723
Solyc03g005570.2.1	GO:0003677
Solyc03g005570.2.1	GO:0003682
Solyc03g005570.2.1	GO:0009733
Solyc03g005570.2.1	GO:0009753
Solyc01g099270.2.1	GO:0005875
Solyc01g099270.2.1	GO:0000914
Solyc01g099270.2.1	GO:0009574
Solyc01g099270.2.1	GO:0007108
Solyc05g012280.2.1	GO:0030247
Solyc09g005380.1.1	GO:0042939
Solyc09g005380.1.1	GO:0042936
Solyc09g005380.1.1	GO:0009506
Solyc09g005380.1.1	GO:0006807
Solyc09g005380.1.1	GO:0042937
Solyc09g005380.1.1	GO:0016021
Solyc09g005380.1.1	GO:0009860
Solyc09g005380.1.1	GO:0042938
Solyc11g072920.1.1	GO:0042744
Solyc11g072920.1.1	GO:0055114
Solyc11g072920.1.1	GO:0046872
Solyc11g072920.1.1	GO:0009908
Solyc11g072920.1.1	GO:0002215
Solyc11g072920.1.1	GO:0004601
Solyc11g072920.1.1	GO:0005774
Solyc11g072920.1.1	GO:0020037
Solyc11g072920.1.1	GO:0005576
Solyc11g072920.1.1	GO:0005794
Solyc01g108310.2.1	GO:0003676
Solyc01g108310.2.1	GO:0000166
Solyc11g006910.1.1	GO:0046872
Solyc11g006910.1.1	GO:0022900
Solyc11g006910.1.1	GO:0009055
Solyc11g006910.1.1	GO:0051537
Solyc03g080190.2.1	GO:0045486
Solyc03g080190.2.1	GO:0009617
Solyc03g080190.2.1	GO:0009620
Solyc03g080190.2.1	GO:0055114
Solyc01g090560.2.1	GO:0006355
Solyc01g090560.2.1	GO:0003700
Solyc01g090560.2.1	GO:0003677
Solyc01g090560.2.1	GO:0005634
Solyc10g024490.1.1	GO:0046686
Solyc10g024490.1.1	GO:0010167
Solyc10g024490.1.1	GO:0016020
Solyc10g024490.1.1	GO:0015112
Solyc10g024490.1.1	GO:0015706
Solyc03g114420.1.1	GO:0005509
Solyc11g005350.1.1	GO:0016020
Solyc04g058170.1.1	GO:0005509
Solyc08g062220.2.1	GO:0052641
Solyc08g062220.2.1	GO:0046482
Solyc08g062220.2.1	GO:0018874
Solyc08g062220.2.1	GO:0080002
Solyc08g062220.2.1	GO:0052640
Solyc08g062220.2.1	GO:0009696
Solyc08g062220.2.1	GO:0052639
Solyc06g075690.2.1	GO:0005886
Solyc02g014540.1.1	GO:0005885
Solyc02g014540.1.1	GO:0034314
Solyc02g067580.2.1	GO:0005777
Solyc00g005040.2.1	GO:0042802
Solyc00g005040.2.1	GO:0009644
Solyc00g005040.2.1	GO:0007623
Solyc00g005040.2.1	GO:0010118
Solyc00g005040.2.1	GO:0005886
Solyc00g005040.2.1	GO:0071805
Solyc00g005040.2.1	GO:0005242
Solyc00g005040.2.1	GO:0016021
Solyc03g019870.2.1	GO:0020037
Solyc03g019870.2.1	GO:0016705
Solyc03g019870.2.1	GO:0004497
Solyc03g019870.2.1	GO:0005506
Solyc03g019870.2.1	GO:0055114
Solyc00g117450.2.1	GO:0005488
Solyc03g114600.2.1	GO:0005789
Solyc03g114600.2.1	GO:0005794
Solyc03g114600.2.1	GO:0005886
Solyc03g114600.2.1	GO:0050291
Solyc03g114600.2.1	GO:0042761
Solyc03g114600.2.1	GO:0016021
Solyc08g061250.2.1	GO:0006468
Solyc08g061250.2.1	GO:0005524
Solyc08g061250.2.1	GO:0004674
Solyc09g011330.1.1	GO:0048544
Solyc09g011330.1.1	GO:0006468
Solyc09g011330.1.1	GO:0005524
Solyc09g011330.1.1	GO:0004674
Solyc00g033460.2.1	GO:0008168
Solyc00g033460.2.1	GO:0032259
Solyc01g104260.2.1	GO:0008270
Solyc10g080030.1.1	GO:0006355
Solyc10g080030.1.1	GO:0003700
Solyc10g080030.1.1	GO:0003677
Solyc10g080030.1.1	GO:0046983
Solyc10g080030.1.1	GO:0005634
Solyc11g040140.1.1	GO:0006073
Solyc11g040140.1.1	GO:0009733
Solyc11g040140.1.1	GO:0009645
Solyc11g040140.1.1	GO:0004553
Solyc11g040140.1.1	GO:0016762
Solyc11g040140.1.1	GO:0009506
Solyc11g040140.1.1	GO:0009505
Solyc11g040140.1.1	GO:0009826
Solyc11g040140.1.1	GO:0009507
Solyc11g040140.1.1	GO:0016020
Solyc11g040140.1.1	GO:0009612
Solyc11g040140.1.1	GO:0048046
Solyc02g087810.2.1	GO:0030246
Solyc02g087810.2.1	GO:0019318
Solyc02g087810.2.1	GO:0004034
Solyc01g111340.2.1	GO:0005975
Solyc01g111340.2.1	GO:0004553
Solyc01g098720.2.1	GO:0046983
Solyc02g070200.1.1	GO:0050660
Solyc02g070200.1.1	GO:0009611
Solyc02g070200.1.1	GO:0071456
Solyc02g070200.1.1	GO:0008762
Solyc02g070200.1.1	GO:0005783
Solyc02g070200.1.1	GO:0009753
Solyc02g070200.1.1	GO:0055114
Solyc02g090470.2.1	GO:0020037
Solyc02g090470.2.1	GO:0046872
Solyc02g090470.2.1	GO:0004601
Solyc02g090470.2.1	GO:0055114
Solyc02g090470.2.1	GO:0006979
Solyc02g070530.2.1	GO:0010118
Solyc02g070530.2.1	GO:0016021
Solyc02g070530.2.1	GO:0005777
Solyc02g070530.2.1	GO:0005739
Solyc02g070530.2.1	GO:0003988
Solyc02g070530.2.1	GO:0030551
Solyc02g070530.2.1	GO:0042802
Solyc02g070530.2.1	GO:0007623
Solyc02g070530.2.1	GO:0071805
Solyc02g070530.2.1	GO:0005242
Solyc02g070530.2.1	GO:0005773
Solyc02g070530.2.1	GO:0009644
Solyc02g070530.2.1	GO:0005634
Solyc02g070530.2.1	GO:0005886
Solyc03g116390.2.1	GO:0005634
Solyc03g111720.2.1	GO:0009941
Solyc03g111720.2.1	GO:0034599
Solyc03g111720.2.1	GO:0008113
Solyc03g111720.2.1	GO:0009416
Solyc03g111720.2.1	GO:0005739
Solyc03g111720.2.1	GO:0030091
Solyc03g111720.2.1	GO:0055114
Solyc04g014890.1.1	GO:0006468
Solyc04g014890.1.1	GO:0005524
Solyc04g014890.1.1	GO:0016021
Solyc04g014890.1.1	GO:0004674
Solyc02g084840.2.1	GO:0050896
Solyc09g082230.1.1	GO:0009737
Solyc09g082230.1.1	GO:0008152
Solyc09g082230.1.1	GO:0008080
Solyc02g088180.2.1	GO:0006979
Solyc02g088180.2.1	GO:0009651
Solyc02g088180.2.1	GO:0006355
Solyc02g088180.2.1	GO:0003677
Solyc02g088180.2.1	GO:0010150
Solyc02g088180.2.1	GO:0042803
Solyc02g088180.2.1	GO:0005634
Solyc02g081240.1.1	GO:0046686
Solyc07g049380.1.1	GO:0005545
Solyc07g049380.1.1	GO:0030118
Solyc07g049380.1.1	GO:0030276
Solyc07g049380.1.1	GO:0048268
Solyc02g093230.2.1	GO:0042409
Solyc02g093230.2.1	GO:0046872
Solyc02g093230.2.1	GO:0032259
Solyc02g093230.2.1	GO:0009809
Solyc03g095310.2.1	GO:0020037
Solyc03g095310.2.1	GO:0016705
Solyc03g095310.2.1	GO:0004497
Solyc03g095310.2.1	GO:0005506
Solyc03g095310.2.1	GO:0055114
Solyc07g026910.1.1	GO:0048038
Solyc07g026910.1.1	GO:0008137
Solyc07g026910.1.1	GO:0006810
Solyc07g026910.1.1	GO:0016021
Solyc07g026910.1.1	GO:0009535
Solyc07g026910.1.1	GO:0055114
Solyc06g067900.1.1	GO:0016021
Solyc06g067900.1.1	GO:0005452
Solyc06g067900.1.1	GO:0006820
Solyc05g009430.2.1	GO:0004519
Solyc05g009430.2.1	GO:0090305
Solyc05g009430.2.1	GO:0006308
Solyc05g009430.2.1	GO:0003676
Solyc02g077590.1.1	GO:0009416
Solyc02g077590.1.1	GO:0006355
Solyc02g077590.1.1	GO:0003700
Solyc02g077590.1.1	GO:0005634
Solyc02g077590.1.1	GO:0000976
Solyc10g080950.1.1	GO:0010332
Solyc10g080950.1.1	GO:0001558
Solyc10g080950.1.1	GO:0000079
Solyc10g080950.1.1	GO:0051301
Solyc10g080950.1.1	GO:0019901
Solyc10g080950.1.1	GO:0005737
Solyc10g080950.1.1	GO:0005634
Solyc02g082910.2.1	GO:0016874
Solyc02g082910.2.1	GO:0008152
Solyc11g011940.1.1	GO:0006355
Solyc11g011940.1.1	GO:0003700
Solyc11g011940.1.1	GO:0043565
Solyc11g011940.1.1	GO:0008289
Solyc11g011940.1.1	GO:0005634
Solyc07g042430.1.1	GO:0071456
Solyc07g042430.1.1	GO:0055114
Solyc07g042430.1.1	GO:0009626
Solyc07g042430.1.1	GO:0042742
Solyc07g042430.1.1	GO:0009870
Solyc07g042430.1.1	GO:0009627
Solyc07g042430.1.1	GO:0010204
Solyc07g042430.1.1	GO:0050660
Solyc07g042430.1.1	GO:0050661
Solyc07g042430.1.1	GO:0004499
Solyc07g042430.1.1	GO:0050832
Solyc12g096710.1.1	GO:0004672
Solyc12g096710.1.1	GO:0006468
Solyc12g096710.1.1	GO:0005524
Solyc10g085120.1.1	GO:0006468
Solyc10g085120.1.1	GO:0005524
Solyc10g085120.1.1	GO:0004674
Solyc08g068610.2.1	GO:0030170
Solyc08g068610.2.1	GO:0019752
Solyc08g068610.2.1	GO:0016831
Solyc03g006630.2.1	GO:0004143
Solyc03g006630.2.1	GO:0046834
Solyc03g006630.2.1	GO:0071215
Solyc03g006630.2.1	GO:0009705
Solyc03g006630.2.1	GO:0003951
Solyc03g006630.2.1	GO:0006665
Solyc03g006630.2.1	GO:0007205
Solyc03g006630.2.1	GO:0001729
Solyc10g045100.1.1	GO:0008152
Solyc10g045100.1.1	GO:0003824
Solyc02g085360.2.1	GO:0010012
Solyc02g085360.2.1	GO:0055114
Solyc02g085360.2.1	GO:0009867
Solyc02g085360.2.1	GO:0009741
Solyc02g085360.2.1	GO:0010358
Solyc02g085360.2.1	GO:0016705
Solyc02g085360.2.1	GO:0020037
Solyc02g085360.2.1	GO:0009826
Solyc02g085360.2.1	GO:0005506
Solyc02g085360.2.1	GO:0005783
Solyc02g090970.1.1	GO:0006468
Solyc02g090970.1.1	GO:0004674
Solyc02g090970.1.1	GO:0009414
Solyc02g090970.1.1	GO:0000302
Solyc02g090970.1.1	GO:0009651
Solyc02g090970.1.1	GO:0048235
Solyc02g090970.1.1	GO:0009409
Solyc02g090970.1.1	GO:0005524
Solyc04g009440.2.1	GO:0001666
Solyc04g009440.2.1	GO:0009751
Solyc04g009440.2.1	GO:0009753
Solyc04g009440.2.1	GO:0009620
Solyc04g009440.2.1	GO:0009416
Solyc04g009440.2.1	GO:0009611
Solyc04g009440.2.1	GO:0006355
Solyc04g009440.2.1	GO:0003677
Solyc04g009440.2.1	GO:0043424
Solyc04g009440.2.1	GO:0008361
Solyc04g009440.2.1	GO:0009744
Solyc04g009440.2.1	GO:0009507
Solyc09g075930.1.1	GO:0005507
Solyc09g075930.1.1	GO:0005618
Solyc09g075930.1.1	GO:0055114
Solyc09g075930.1.1	GO:0048038
Solyc09g075930.1.1	GO:0008131
Solyc09g075930.1.1	GO:0009308
Solyc01g103790.2.1	GO:0006468
Solyc01g103790.2.1	GO:0005524
Solyc01g103790.2.1	GO:0004674
Solyc01g073890.2.1	GO:0055114
Solyc01g073890.2.1	GO:0008270
Solyc01g073890.2.1	GO:0047134
Solyc07g008020.2.1	GO:0010114
Solyc07g008020.2.1	GO:0009734
Solyc07g008020.2.1	GO:0006355
Solyc07g008020.2.1	GO:0046983
Solyc07g008020.2.1	GO:0010218
Solyc07g008020.2.1	GO:0005634
Solyc09g066410.1.1	GO:1901683
Solyc09g066410.1.1	GO:0005773
Solyc09g066410.1.1	GO:1901684
Solyc09g066410.1.1	GO:0005794
Solyc09g066410.1.1	GO:0009506
Solyc09g066410.1.1	GO:0005886
Solyc09g066410.1.1	GO:0005315
Solyc09g066410.1.1	GO:0016021
Solyc09g066410.1.1	GO:0006817
Solyc09g066410.1.1	GO:0005634
Solyc09g066410.1.1	GO:0009737
Solyc07g040890.1.1	GO:0008152
Solyc07g040890.1.1	GO:0016787
Solyc06g068460.2.1	GO:0009751
Solyc06g068460.2.1	GO:0042742
Solyc06g068460.2.1	GO:0009611
Solyc06g068460.2.1	GO:0006355
Solyc06g068460.2.1	GO:0050691
Solyc06g068460.2.1	GO:0043565
Solyc06g068460.2.1	GO:0010200
Solyc06g068460.2.1	GO:0003700
Solyc06g068460.2.1	GO:0002237
Solyc06g068460.2.1	GO:0050832
Solyc05g007920.2.1	GO:0009705
Solyc05g007920.2.1	GO:0005783
Solyc05g007920.2.1	GO:0048235
Solyc11g007300.1.1	GO:0006200
Solyc11g007300.1.1	GO:0005524
Solyc11g007300.1.1	GO:0016887
Solyc11g007300.1.1	GO:0016020
Solyc01g080150.2.1	GO:0009824
Solyc01g080150.2.1	GO:0008033
Solyc01g080150.2.1	GO:0005524
Solyc01g080150.2.1	GO:0009860
Solyc01g010080.2.1	GO:0009624
Solyc01g010080.2.1	GO:0005249
Solyc01g010080.2.1	GO:0005886
Solyc01g010080.2.1	GO:0010163
Solyc01g010080.2.1	GO:0016021
Solyc01g010080.2.1	GO:0005783
Solyc09g075910.1.1	GO:0048544
Solyc09g075910.1.1	GO:0006468
Solyc09g075910.1.1	GO:0005524
Solyc09g075910.1.1	GO:0004674
Solyc06g005620.2.1	GO:0016491
Solyc06g005620.2.1	GO:0035434
Solyc06g005620.2.1	GO:0016020
Solyc06g005620.2.1	GO:0005375
Solyc04g057860.1.1	GO:0022626
Solyc04g057860.1.1	GO:0003735
Solyc04g057860.1.1	GO:0006412
Solyc03g113210.2.1	GO:0055085
Solyc03g113210.2.1	GO:0005741
Solyc05g024260.2.1	GO:0071446
Solyc05g024260.2.1	GO:0015770
Solyc05g024260.2.1	GO:0071470
Solyc05g024260.2.1	GO:0071215
Solyc05g024260.2.1	GO:0005887
Solyc05g024260.2.1	GO:0010150
Solyc05g024260.2.1	GO:0008515
Solyc02g071340.1.1	GO:0015837
Solyc02g071340.1.1	GO:0006855
Solyc02g071340.1.1	GO:0015411
Solyc02g071340.1.1	GO:0008559
Solyc02g071340.1.1	GO:0016021
Solyc02g071340.1.1	GO:0006200
Solyc02g071340.1.1	GO:0005886
Solyc02g071340.1.1	GO:0005524
Solyc02g071340.1.1	GO:0042908
Solyc10g080580.1.1	GO:0004713
Solyc10g080580.1.1	GO:0018108
Solyc10g080580.1.1	GO:0005524
Solyc02g090980.1.1	GO:0006468
Solyc02g090980.1.1	GO:0004674
Solyc02g090980.1.1	GO:0009414
Solyc02g090980.1.1	GO:0000302
Solyc02g090980.1.1	GO:0009651
Solyc02g090980.1.1	GO:0048235
Solyc02g090980.1.1	GO:0009409
Solyc02g090980.1.1	GO:0005524
Solyc04g040180.2.1	GO:0046686
Solyc04g040180.2.1	GO:0032259
Solyc04g040180.2.1	GO:0005739
Solyc04g040180.2.1	GO:0008168
Solyc02g093250.2.1	GO:0042409
Solyc02g093250.2.1	GO:0046872
Solyc02g093250.2.1	GO:0032259
Solyc02g093250.2.1	GO:0009809
Solyc04g050260.1.1	GO:0016021
Solyc01g098280.2.1	GO:0005488
Solyc08g005610.2.1	GO:0055114
Solyc08g005610.2.1	GO:0010295
Solyc08g005610.2.1	GO:0009687
Solyc08g005610.2.1	GO:0009414
Solyc08g005610.2.1	GO:0020037
Solyc08g005610.2.1	GO:0048838
Solyc08g005610.2.1	GO:0050832
Solyc08g005610.2.1	GO:0009639
Solyc08g005610.2.1	GO:0005506
Solyc08g078180.1.1	GO:0009719
Solyc08g078180.1.1	GO:0048518
Solyc08g078180.1.1	GO:0006355
Solyc08g078180.1.1	GO:1901700
Solyc08g078180.1.1	GO:0010033
Solyc05g052050.1.1	GO:0050896
Solyc05g052050.1.1	GO:0006355
Solyc05g052050.1.1	GO:0003677
Solyc05g052050.1.1	GO:0003700
Solyc05g052050.1.1	GO:0005634
Solyc06g060630.1.1	GO:1902600
Solyc06g060630.1.1	GO:0015299
Solyc06g060630.1.1	GO:0006885
Solyc06g060630.1.1	GO:0016021
Solyc10g048180.1.1	GO:0016021
Solyc10g048180.1.1	GO:0006865
Solyc10g048180.1.1	GO:0005275
Solyc10g048180.1.1	GO:0005886
Solyc10g018500.1.1	GO:0005576
Solyc10g018500.1.1	GO:0019953
Solyc03g111730.2.1	GO:0008234
Solyc03g111730.2.1	GO:0006508
Solyc06g072910.2.1	GO:0015743
Solyc08g008100.2.1	GO:0042802
Solyc08g008100.2.1	GO:0030170
Solyc08g008100.2.1	GO:0009611
Solyc08g008100.2.1	GO:0006979
Solyc08g008100.2.1	GO:0009612
Solyc08g008100.2.1	GO:0042218
Solyc08g008100.2.1	GO:0071281
Solyc08g008100.2.1	GO:0016847
Solyc08g008100.2.1	GO:0009733
Solyc08g008100.2.1	GO:0009753
Solyc07g008250.2.1	GO:0009723
Solyc07g008250.2.1	GO:0010260
Solyc07g008250.2.1	GO:0019005
Solyc07g008250.2.1	GO:0009733
Solyc07g040900.1.1	GO:0008152
Solyc07g040900.1.1	GO:0016787
Solyc05g015170.2.1	GO:0005975
Solyc05g015170.2.1	GO:0004553
Solyc05g050360.2.1	GO:0034220
Solyc05g050360.2.1	GO:0016021
Solyc05g050360.2.1	GO:0005216
Solyc10g006880.2.1	GO:0006355
Solyc10g006880.2.1	GO:0003677
Solyc01g044550.1.1	GO:0044763
Solyc01g044550.1.1	GO:0016491
Solyc01g044550.1.1	GO:0044710
Solyc06g062920.2.1	GO:0005515
Solyc06g062920.2.1	GO:0006468
Solyc06g062920.2.1	GO:0005524
Solyc06g062920.2.1	GO:0004674
Solyc03g031810.2.1	GO:0006413
Solyc03g031810.2.1	GO:0003743
Solyc06g065410.2.1	GO:0009725
Solyc06g065410.2.1	GO:0006355
Solyc06g065410.2.1	GO:0003677
Solyc08g068600.2.1	GO:0030170
Solyc08g068600.2.1	GO:0019752
Solyc08g068600.2.1	GO:0016831
Solyc07g066180.2.1	GO:0043531
Solyc07g066180.2.1	GO:0005524
Solyc07g066180.2.1	GO:0007165
Solyc07g066180.2.1	GO:0017111
Solyc07g066180.2.1	GO:0008152
Solyc02g089730.1.1	GO:0052862
Solyc02g089730.1.1	GO:0052861
Solyc02g089730.1.1	GO:0016998
Solyc09g009610.1.1	GO:0016311
Solyc09g009610.1.1	GO:0046872
Solyc09g009610.1.1	GO:0003993
Solyc09g091660.2.1	GO:0016021
Solyc09g091660.2.1	GO:0010193
Solyc09g091660.2.1	GO:0006200
Solyc09g091660.2.1	GO:0015692
Solyc09g091660.2.1	GO:0005524
Solyc09g091660.2.1	GO:0016887
Solyc09g091660.2.1	GO:0080168
Solyc02g091870.2.1	GO:0005829
Solyc02g091870.2.1	GO:0005874
Solyc02g091870.2.1	GO:0051258
Solyc02g091870.2.1	GO:0006184
Solyc02g091870.2.1	GO:0007017
Solyc02g091870.2.1	GO:0003924
Solyc02g091870.2.1	GO:0005200
Solyc02g091870.2.1	GO:0005525
Solyc02g091870.2.1	GO:0005886
Solyc03g058900.1.1	GO:0042802
Solyc03g058900.1.1	GO:0009644
Solyc03g058900.1.1	GO:0007623
Solyc03g058900.1.1	GO:0010118
Solyc03g058900.1.1	GO:0005886
Solyc03g058900.1.1	GO:0071805
Solyc03g058900.1.1	GO:0005242
Solyc03g058900.1.1	GO:0016021
Solyc05g010730.1.1	GO:0000225
Solyc05g010730.1.1	GO:0008152
Solyc05g047530.2.1	GO:0055114
Solyc05g047530.2.1	GO:0009506
Solyc05g047530.2.1	GO:0040007
Solyc05g047530.2.1	GO:0016705
Solyc05g047530.2.1	GO:0042802
Solyc05g047530.2.1	GO:0009505
Solyc05g047530.2.1	GO:0005774
Solyc05g047530.2.1	GO:0004497
Solyc05g047530.2.1	GO:0009808
Solyc05g047530.2.1	GO:0009555
Solyc05g047530.2.1	GO:0020037
Solyc05g047530.2.1	GO:0080167
Solyc05g047530.2.1	GO:0005506
Solyc05g047530.2.1	GO:0005783
Solyc05g047530.2.1	GO:0005794
Solyc05g047530.2.1	GO:0005886
Solyc04g008120.1.1	GO:0006952
Solyc04g008120.1.1	GO:0043531
Solyc02g084410.2.1	GO:0046872
Solyc02g084410.2.1	GO:0008152
Solyc02g084410.2.1	GO:0004462
Solyc11g011120.1.1	GO:0004806
Solyc11g011120.1.1	GO:0005886
Solyc11g011120.1.1	GO:0016042
Solyc08g065320.2.1	GO:0010105
Solyc09g075420.2.1	GO:0006629
Solyc09g075420.2.1	GO:0035556
Solyc09g075420.2.1	GO:0004435
Solyc09g075420.2.1	GO:0034059
Solyc09g075420.2.1	GO:0006355
Solyc09g075420.2.1	GO:0003677
Solyc09g075420.2.1	GO:0003700
Solyc09g075420.2.1	GO:0005634
Solyc02g064980.1.1	GO:0006468
Solyc02g064980.1.1	GO:0004674
Solyc02g064980.1.1	GO:0009414
Solyc02g064980.1.1	GO:0000302
Solyc02g064980.1.1	GO:0009651
Solyc02g064980.1.1	GO:0048235
Solyc02g064980.1.1	GO:0009409
Solyc02g064980.1.1	GO:0005524
Solyc07g056400.1.1	GO:0006468
Solyc07g056400.1.1	GO:0004674
Solyc07g056400.1.1	GO:0048364
Solyc07g056400.1.1	GO:0009926
Solyc07g056400.1.1	GO:0005524
Solyc07g056400.1.1	GO:0048825
Solyc09g013150.2.1	GO:0016021
Solyc09g013150.2.1	GO:0005315
Solyc09g013150.2.1	GO:0055085
Solyc04g054250.2.1	GO:0020037
Solyc04g054250.2.1	GO:0016705
Solyc04g054250.2.1	GO:0004497
Solyc04g054250.2.1	GO:0005506
Solyc04g054250.2.1	GO:0055114
Solyc10g079400.1.1	GO:0003779
Solyc10g079400.1.1	GO:0051017
Solyc08g014240.2.1	GO:0009941
Solyc08g014240.2.1	GO:0003852
Solyc08g014240.2.1	GO:0009570
Solyc08g014240.2.1	GO:0009098
Solyc01g100240.2.1	GO:0010112
Solyc01g100240.2.1	GO:0071456
Solyc01g100240.2.1	GO:0005516
Solyc01g100240.2.1	GO:0006355
Solyc01g100240.2.1	GO:0043565
Solyc01g100240.2.1	GO:0003700
Solyc01g100240.2.1	GO:0002237
Solyc01g100240.2.1	GO:0009816
Solyc01g100240.2.1	GO:0080142
Solyc03g093230.2.1	GO:0016021
Solyc03g093230.2.1	GO:0015204
Solyc03g093230.2.1	GO:0005739
Solyc03g093230.2.1	GO:0048235
Solyc03g093230.2.1	GO:0015250
Solyc03g093230.2.1	GO:0071918
Solyc03g093230.2.1	GO:0006833
Solyc03g093230.2.1	GO:0090406
Solyc07g043230.2.1	GO:0071577
Solyc07g043230.2.1	GO:0016021
Solyc07g043230.2.1	GO:0005385
Solyc06g008330.1.1	GO:0005886
Solyc06g008330.1.1	GO:0006468
Solyc06g008330.1.1	GO:0005524
Solyc06g008330.1.1	GO:0005829
Solyc06g008330.1.1	GO:0004674
Solyc06g009140.2.1	GO:0000302
Solyc06g009140.2.1	GO:0042631
Solyc06g009140.2.1	GO:0009409
Solyc07g032730.2.1	GO:0080147
Solyc07g032730.2.1	GO:0005737
Solyc07g032730.2.1	GO:0042802
Solyc07g032730.2.1	GO:0080092
Solyc07g032730.2.1	GO:0005089
Solyc07g032730.2.1	GO:0005634
Solyc07g032730.2.1	GO:0032319
Solyc09g083280.2.1	GO:0010154
Solyc09g083280.2.1	GO:0006355
Solyc09g083280.2.1	GO:0060777
Solyc09g083280.2.1	GO:0046983
Solyc09g083280.2.1	GO:0003700
Solyc09g083280.2.1	GO:0005634
Solyc09g083280.2.1	GO:0010930
Solyc05g015850.2.1	GO:0032107
Solyc05g015850.2.1	GO:0043565
Solyc05g015850.2.1	GO:0003700
Solyc05g015850.2.1	GO:0048527
Solyc05g015850.2.1	GO:0043620
Solyc05g031600.1.1	GO:0080099
Solyc05g031600.1.1	GO:0004021
Solyc05g031600.1.1	GO:0047312
Solyc05g031600.1.1	GO:0080098
Solyc05g031600.1.1	GO:0009958
Solyc05g031600.1.1	GO:0010078
Solyc05g031600.1.1	GO:0080097
Solyc05g031600.1.1	GO:0050048
Solyc05g031600.1.1	GO:0048825
Solyc05g031600.1.1	GO:0042742
Solyc05g031600.1.1	GO:0016846
Solyc05g031600.1.1	GO:0080130
Solyc05g031600.1.1	GO:0048467
Solyc05g031600.1.1	GO:0030170
Solyc05g031600.1.1	GO:0080022
Solyc05g031600.1.1	GO:0009684
Solyc05g031600.1.1	GO:0009641
Solyc05g031600.1.1	GO:0004838
Solyc05g031600.1.1	GO:0080100
Solyc05g031600.1.1	GO:0010087
Solyc05g031600.1.1	GO:0010588
Solyc05g031600.1.1	GO:0009723
Solyc11g069540.1.1	GO:0016021
Solyc10g081740.1.1	GO:0004683
Solyc10g081740.1.1	GO:0005509
Solyc10g081740.1.1	GO:0006468
Solyc10g081740.1.1	GO:0005524
Solyc06g007880.1.1	GO:0008270
Solyc11g071760.1.1	GO:0005509
Solyc03g093110.2.1	GO:0006073
Solyc03g093110.2.1	GO:0004553
Solyc03g093110.2.1	GO:0048046
Solyc03g093110.2.1	GO:0005618
Solyc03g093110.2.1	GO:0016762
Solyc10g026520.1.1	GO:0010421
Solyc10g026520.1.1	GO:0016706
Solyc10g026520.1.1	GO:0009805
Solyc10g026520.1.1	GO:0055114
Solyc09g098600.2.1	GO:0005622
Solyc09g098600.2.1	GO:0006810
Solyc09g098600.2.1	GO:0005215
Solyc01g079370.2.1	GO:0006355
Solyc10g008810.2.1	GO:0006629
Solyc10g008810.2.1	GO:0016788
Solyc01g107780.2.1	GO:0016758
Solyc01g107780.2.1	GO:0008152
Solyc06g068900.2.1	GO:0008152
Solyc06g068900.2.1	GO:0016787
Solyc10g085960.1.1	GO:0005576
Solyc05g050800.2.1	GO:0005829
Solyc05g050800.2.1	GO:0009627
Solyc05g050800.2.1	GO:0005634
Solyc05g050800.2.1	GO:0034976
Solyc05g050800.2.1	GO:0009507
Solyc02g080190.2.1	GO:0005622
Solyc02g080190.2.1	GO:0006810
Solyc03g093080.2.1	GO:0006073
Solyc03g093080.2.1	GO:0004553
Solyc03g093080.2.1	GO:0048046
Solyc03g093080.2.1	GO:0005618
Solyc03g093080.2.1	GO:0016762
Solyc04g080820.2.1	GO:0050660
Solyc04g080820.2.1	GO:0008762
Solyc04g080820.2.1	GO:0009690
Solyc04g080820.2.1	GO:0055114
Solyc04g080820.2.1	GO:0019139
Solyc05g054360.2.1	GO:0042545
Solyc05g054360.2.1	GO:0005618
Solyc05g054360.2.1	GO:0030599
Solyc05g054360.2.1	GO:0045330
Solyc05g054360.2.1	GO:0004857
Solyc05g054360.2.1	GO:0043086
Solyc05g054360.2.1	GO:0048046
Solyc05g054360.2.1	GO:0045490
Solyc06g063110.1.1	GO:0046872
Solyc04g005020.2.1	GO:0008152
Solyc04g005020.2.1	GO:0016740
Solyc07g065980.2.1	GO:0008152
Solyc07g065980.2.1	GO:0047268
Solyc01g010970.2.1	GO:0003743
Solyc01g010970.2.1	GO:0006413
Solyc01g010970.2.1	GO:0010599
Solyc01g010970.2.1	GO:0010050
Solyc01g010970.2.1	GO:0010267
Solyc01g010970.2.1	GO:0005737
Solyc01g010970.2.1	GO:0040034
Solyc01g010970.2.1	GO:0016020
Solyc06g051920.2.1	GO:0006816
Solyc06g051920.2.1	GO:0034220
Solyc06g051920.2.1	GO:0006813
Solyc06g051920.2.1	GO:0016021
Solyc06g051920.2.1	GO:0005221
Solyc04g074070.1.1	GO:0016021
Solyc04g074070.1.1	GO:0022891
Solyc04g074070.1.1	GO:0016491
Solyc04g074070.1.1	GO:0055085
Solyc06g051800.2.1	GO:0009505
Solyc06g051800.2.1	GO:0009506
Solyc06g051800.2.1	GO:0009664
Solyc06g051800.2.1	GO:0005576
Solyc06g051800.2.1	GO:0009507
Solyc06g051800.2.1	GO:0016020
Solyc06g051800.2.1	GO:0005829
Solyc06g051800.2.1	GO:0006949
Solyc02g079460.1.1	GO:0050660
Solyc02g079460.1.1	GO:0008762
Solyc02g079460.1.1	GO:0055114
Solyc03g097840.2.1	GO:0005618
Solyc03g097840.2.1	GO:0006810
Solyc03g097840.2.1	GO:0005774
Solyc03g097840.2.1	GO:0016021
Solyc03g097840.2.1	GO:0009507
Solyc03g097840.2.1	GO:0009651
Solyc02g079440.1.1	GO:0050660
Solyc02g079440.1.1	GO:0008762
Solyc02g079440.1.1	GO:0055114
Solyc03g093120.2.1	GO:0006073
Solyc03g093120.2.1	GO:0004553
Solyc03g093120.2.1	GO:0048046
Solyc03g093120.2.1	GO:0005618
Solyc03g093120.2.1	GO:0016762
Solyc03g119250.2.1	GO:0010112
Solyc03g119250.2.1	GO:0006355
Solyc03g119250.2.1	GO:0043565
Solyc03g119250.2.1	GO:0003700
Solyc03g119250.2.1	GO:0005634
Solyc03g119250.2.1	GO:0080142
Solyc03g118100.2.1	GO:0016491
Solyc03g118100.2.1	GO:0055114
Solyc01g106600.2.1	GO:0005576
Solyc06g066020.2.1	GO:0009734
Solyc06g066020.2.1	GO:0006355
Solyc06g066020.2.1	GO:0046983
Solyc06g066020.2.1	GO:0005634
Solyc02g071780.2.1	GO:0010337
Solyc02g071780.2.1	GO:0006810
Solyc02g071780.2.1	GO:0008219
Solyc02g071780.2.1	GO:0016020
Solyc02g071780.2.1	GO:0006955
Solyc02g071780.2.1	GO:0005215
Solyc00g075040.1.1	GO:0003676
Solyc00g075040.1.1	GO:0008270
Solyc00g075040.1.1	GO:0015074
Solyc12g010440.1.1	GO:0016021
Solyc12g010440.1.1	GO:0055062
Solyc12g010440.1.1	GO:0055085
Solyc12g010440.1.1	GO:0005215
Solyc04g050970.2.1	GO:0018108
Solyc04g050970.2.1	GO:0090404
Solyc04g050970.2.1	GO:0005524
Solyc04g050970.2.1	GO:0004713
Solyc04g050970.2.1	GO:0010183
Solyc04g050970.2.1	GO:0005737
Solyc04g050970.2.1	GO:0005886
Solyc01g066360.2.1	GO:0042545
Solyc01g066360.2.1	GO:0005618
Solyc01g066360.2.1	GO:0030599
Solyc01g066360.2.1	GO:0045330
Solyc01g066360.2.1	GO:0004857
Solyc01g066360.2.1	GO:0043086
Solyc01g066360.2.1	GO:0048046
Solyc01g066360.2.1	GO:0045490
Solyc01g095630.2.1	GO:0006355
Solyc01g095630.2.1	GO:0003700
Solyc01g095630.2.1	GO:0043565
Solyc03g083550.1.1	GO:0005975
Solyc03g083550.1.1	GO:0005794
Solyc03g083550.1.1	GO:0009225
Solyc03g083550.1.1	GO:0050662
Solyc03g083550.1.1	GO:0016020
Solyc03g083550.1.1	GO:0050378
Solyc10g085030.1.1	GO:0010017
Solyc10g085030.1.1	GO:0005773
Solyc10g085030.1.1	GO:0005794
Solyc10g085030.1.1	GO:0005886
Solyc10g085030.1.1	GO:0042644
Solyc10g085030.1.1	GO:0005634
Solyc04g074380.2.1	GO:0050502
Solyc04g074380.2.1	GO:0008152
Solyc04g074380.2.1	GO:0050403
Solyc02g081720.2.1	GO:0016021
Solyc02g081720.2.1	GO:0022891
Solyc02g081720.2.1	GO:0055085
Solyc10g080410.1.1	GO:0006355
Solyc10g080410.1.1	GO:0003700
Solyc10g080410.1.1	GO:0043565
Solyc09g090730.1.1	GO:0016021
Solyc09g090730.1.1	GO:0008519
Solyc09g090730.1.1	GO:0009506
Solyc09g090730.1.1	GO:0051258
Solyc09g090730.1.1	GO:0072488
Solyc09g090730.1.1	GO:0010311
Solyc09g090730.1.1	GO:0080181
Solyc09g090730.1.1	GO:0080167
Solyc09g090730.1.1	GO:0009737
Solyc09g090730.1.1	GO:0005634
Solyc03g093130.2.1	GO:0006073
Solyc03g093130.2.1	GO:0004553
Solyc03g093130.2.1	GO:0048046
Solyc03g093130.2.1	GO:0005618
Solyc03g093130.2.1	GO:0016762
Solyc03g121900.1.1	GO:0043167
Solyc12g011030.1.1	GO:0006073
Solyc12g011030.1.1	GO:0004553
Solyc12g011030.1.1	GO:0048046
Solyc12g011030.1.1	GO:0005618
Solyc12g011030.1.1	GO:0016762
Solyc03g078690.2.1	GO:0016758
Solyc03g078690.2.1	GO:0008152
Solyc01g009240.2.1	GO:0005975
Solyc01g009240.2.1	GO:0016020
Solyc01g009240.2.1	GO:0009506
Solyc01g009240.2.1	GO:0009505
Solyc01g009240.2.1	GO:0008422
Solyc10g047340.1.1	GO:0008152
Solyc10g047340.1.1	GO:0016787
Solyc04g076950.2.1	GO:0016021
Solyc04g076950.2.1	GO:0015238
Solyc04g076950.2.1	GO:0006855
Solyc04g076950.2.1	GO:0003156
Solyc04g076950.2.1	GO:0017119
Solyc04g076950.2.1	GO:0055072
Solyc04g076950.2.1	GO:0009624
Solyc04g076950.2.1	GO:0015297
Solyc03g097700.2.1	GO:0008171
Solyc03g097700.2.1	GO:0046983
Solyc03g097700.2.1	GO:0032259
Solyc07g008110.2.1	GO:0005507
Solyc07g008110.2.1	GO:0009055
Solyc02g064680.2.1	GO:0008270
Solyc02g064680.2.1	GO:0009697
Solyc02g064680.2.1	GO:0006862
Solyc02g064680.2.1	GO:0010363
Solyc02g064680.2.1	GO:0010200
Solyc02g064680.2.1	GO:0015802
Solyc02g064680.2.1	GO:0006612
Solyc02g064680.2.1	GO:0050832
Solyc02g064680.2.1	GO:0005789
Solyc02g064680.2.1	GO:0043069
Solyc02g064680.2.1	GO:0006730
Solyc02g064680.2.1	GO:0004089
Solyc02g064680.2.1	GO:0043090
Solyc02g064680.2.1	GO:0015696
Solyc02g064680.2.1	GO:0009555
Solyc02g064680.2.1	GO:0006888
Solyc02g064680.2.1	GO:0016021
Solyc02g064680.2.1	GO:0010037
Solyc02g064680.2.1	GO:0005388
Solyc02g064680.2.1	GO:0070588
Solyc02g064680.2.1	GO:0009723
Solyc02g064680.2.1	GO:0005886
Solyc02g064680.2.1	GO:0005516
Solyc02g064680.2.1	GO:0030968
Solyc02g064680.2.1	GO:0005524
Solyc02g064680.2.1	GO:0043269
Solyc02g064680.2.1	GO:0009627
Solyc10g084960.1.1	GO:0008152
Solyc10g084960.1.1	GO:0004364
Solyc10g084960.1.1	GO:0009734
Solyc09g065850.2.1	GO:0009723
Solyc09g065850.2.1	GO:0009734
Solyc09g065850.2.1	GO:0042802
Solyc09g065850.2.1	GO:0006355
Solyc09g065850.2.1	GO:0046983
Solyc09g065850.2.1	GO:0009791
Solyc09g065850.2.1	GO:0005634
Solyc03g078440.2.1	GO:0046029
Solyc03g078440.2.1	GO:0048046
Solyc03g078440.2.1	GO:0045551
Solyc03g078440.2.1	GO:0055114
Solyc03g078440.2.1	GO:0008270
Solyc03g078440.2.1	GO:0052747
Solyc06g005170.2.1	GO:0009611
Solyc06g005170.2.1	GO:0010200
Solyc06g005170.2.1	GO:0010120
Solyc06g005170.2.1	GO:0009617
Solyc06g005170.2.1	GO:0000169
Solyc06g005170.2.1	GO:2000038
Solyc06g005170.2.1	GO:0010224
Solyc06g005170.2.1	GO:0004707
Solyc06g005170.2.1	GO:0010229
Solyc06g005170.2.1	GO:2000037
Solyc06g005170.2.1	GO:0005524
Solyc06g005170.2.1	GO:0048481
Solyc06g005170.2.1	GO:0006979
Solyc06g005170.2.1	GO:0080136
Solyc07g064960.1.1	GO:0016024
Solyc07g064960.1.1	GO:0016021
Solyc07g064960.1.1	GO:0004605
Solyc07g064960.1.1	GO:0005783
Solyc03g058450.2.1	GO:0004553
Solyc03g058450.2.1	GO:0005975
Solyc03g058450.2.1	GO:0009506
Solyc03g058450.2.1	GO:0046658
Solyc04g011720.2.1	GO:0005975
Solyc04g011720.2.1	GO:0004553
Solyc12g098450.1.1	GO:0015095
Solyc12g098450.1.1	GO:0005886
Solyc12g098450.1.1	GO:0015693
Solyc07g066330.2.1	GO:0006355
Solyc07g066330.2.1	GO:0003677
Solyc07g006850.1.1	GO:0005737
Solyc07g006850.1.1	GO:0016762
Solyc07g006850.1.1	GO:0004553
Solyc07g006850.1.1	GO:0010411
Solyc07g006850.1.1	GO:0005618
Solyc07g006850.1.1	GO:0080039
Solyc07g006850.1.1	GO:0048046
Solyc02g087670.2.1	GO:0008152
Solyc02g087670.2.1	GO:0030570
Solyc11g044840.1.1	GO:0009862
Solyc11g044840.1.1	GO:0004069
Solyc11g044840.1.1	GO:0042742
Solyc11g044840.1.1	GO:0009089
Solyc11g044840.1.1	GO:0080130
Solyc11g044840.1.1	GO:0010285
Solyc11g044840.1.1	GO:0010150
Solyc11g044840.1.1	GO:0030170
Solyc01g105300.2.1	GO:0006508
Solyc01g105300.2.1	GO:0004197
Solyc01g058010.2.1	GO:0007623
Solyc01g058010.2.1	GO:0004575
Solyc01g058010.2.1	GO:0048510
Solyc01g058010.2.1	GO:0008152
Solyc01g058010.2.1	GO:0009507
Solyc01g058010.2.1	GO:0010029
Solyc01g058010.2.1	GO:0005739
Solyc01g058010.2.1	GO:0033926
Solyc04g009760.1.1	GO:0008152
Solyc04g009760.1.1	GO:0016020
Solyc04g009760.1.1	GO:0008375
Solyc03g112310.1.1	GO:0005773
Solyc03g112310.1.1	GO:0030246
Solyc03g112310.1.1	GO:0006468
Solyc03g112310.1.1	GO:0005524
Solyc03g112310.1.1	GO:0004674
Solyc05g051830.2.1	GO:0006355
Solyc05g051830.2.1	GO:0003677
Solyc05g051830.2.1	GO:0046983
Solyc05g051830.2.1	GO:0005634
Solyc12g017840.1.1	GO:0006950
Solyc04g076860.2.1	GO:0008270
Solyc04g076860.2.1	GO:0005886
Solyc06g043250.2.1	GO:0006950
Solyc06g043250.2.1	GO:0006468
Solyc06g043250.2.1	GO:0005524
Solyc06g043250.2.1	GO:0004674
Solyc01g094790.2.1	GO:0009836
Solyc01g094790.2.1	GO:0005507
Solyc01g094790.2.1	GO:0005739
Solyc01g094790.2.1	GO:0080147
Solyc01g094790.2.1	GO:0016740
Solyc01g094790.2.1	GO:0019500
Solyc01g094790.2.1	GO:0006535
Solyc01g094790.2.1	GO:0009507
Solyc01g094790.2.1	GO:0004124
Solyc01g094790.2.1	GO:0050017
Solyc05g052670.1.1	GO:0008152
Solyc05g052670.1.1	GO:0016747
Solyc05g052670.1.1	GO:0080167
Solyc10g081670.1.1	GO:0030599
Solyc10g081670.1.1	GO:0043086
Solyc10g081670.1.1	GO:0004857
Solyc05g009790.1.1	GO:0048573
Solyc05g009790.1.1	GO:0003677
Solyc05g009790.1.1	GO:0003700
Solyc05g009790.1.1	GO:0045892
Solyc05g009790.1.1	GO:0005634
Solyc09g074530.2.1	GO:0016021
Solyc09g074530.2.1	GO:0005886
Solyc09g074530.2.1	GO:0008643
Solyc10g011740.2.1	GO:0005886
Solyc10g011740.2.1	GO:0016567
Solyc10g011740.2.1	GO:0006511
Solyc10g011740.2.1	GO:0004842
Solyc03g031420.1.1	GO:0008152
Solyc03g031420.1.1	GO:0030170
Solyc03g031420.1.1	GO:0003824
Solyc10g054050.1.1	GO:0051510
Solyc10g054050.1.1	GO:0016301
Solyc10g054050.1.1	GO:0009507
Solyc10g054050.1.1	GO:0030048
Solyc04g078370.2.1	GO:0020037
Solyc04g078370.2.1	GO:0016705
Solyc04g078370.2.1	GO:0005783
Solyc04g078370.2.1	GO:0004497
Solyc04g078370.2.1	GO:0005506
Solyc04g078370.2.1	GO:0055114
Solyc01g059940.2.1	GO:0030599
Solyc01g059940.2.1	GO:0043086
Solyc01g059940.2.1	GO:0004857
Solyc05g021390.2.1	GO:0020037
Solyc05g021390.2.1	GO:0005506
Solyc05g021390.2.1	GO:0055114
Solyc05g021390.2.1	GO:0050598
Solyc09g075890.2.1	GO:0008152
Solyc09g075890.2.1	GO:0016787
Solyc10g076480.1.1	GO:0072488
Solyc10g076480.1.1	GO:0015398
Solyc10g076480.1.1	GO:0009624
Solyc10g076480.1.1	GO:0009506
Solyc10g076480.1.1	GO:0016021
Solyc05g005070.2.1	GO:0009506
Solyc05g005070.2.1	GO:0005886
Solyc05g005070.2.1	GO:0046777
Solyc05g005070.2.1	GO:0010193
Solyc05g005070.2.1	GO:0005524
Solyc05g005070.2.1	GO:0004674
Solyc12g006590.1.1	GO:0008270
Solyc08g081230.1.1	GO:0051260
Solyc01g067020.2.1	GO:0016021
Solyc01g067020.2.1	GO:0006468
Solyc01g067020.2.1	GO:0004672
Solyc01g067020.2.1	GO:0010075
Solyc01g067020.2.1	GO:0009506
Solyc01g067020.2.1	GO:0005774
Solyc01g067020.2.1	GO:0005524
Solyc01g067020.2.1	GO:0005886
Solyc08g016160.2.1	GO:1902600
Solyc08g016160.2.1	GO:0015299
Solyc08g016160.2.1	GO:0009401
Solyc08g016160.2.1	GO:0005351
Solyc08g016160.2.1	GO:0016021
Solyc09g098160.2.1	GO:0009785
Solyc09g098160.2.1	GO:0005886
Solyc09g098160.2.1	GO:0005634
Solyc09g098160.2.1	GO:0009536
Solyc09g098160.2.1	GO:0005739
Solyc09g098160.2.1	GO:0009737
Solyc09g098160.2.1	GO:0005516
Solyc12g098120.1.1	GO:0005737
Solyc12g098120.1.1	GO:0005506
Solyc12g098120.1.1	GO:0019310
Solyc12g098120.1.1	GO:0006949
Solyc12g098120.1.1	GO:0050113
Solyc12g098120.1.1	GO:0055114
Solyc11g015910.1.1	GO:0016020
Solyc11g015910.1.1	GO:0016772
Solyc04g079360.1.1	GO:0005488
Solyc05g052110.2.1	GO:0009505
Solyc05g052110.2.1	GO:0042545
Solyc05g052110.2.1	GO:0030599
Solyc05g052110.2.1	GO:0090406
Solyc05g052110.2.1	GO:0008152
Solyc05g052110.2.1	GO:0045330
Solyc05g052110.2.1	GO:0048046
Solyc05g052110.2.1	GO:0009860
Solyc03g058910.2.1	GO:0046872
Solyc03g058910.2.1	GO:0030570
Solyc03g058910.2.1	GO:0045490
Solyc11g068440.1.1	GO:0005975
Solyc11g068440.1.1	GO:0046658
Solyc11g068440.1.1	GO:0042973
Solyc11g068440.1.1	GO:0005634
Solyc10g079270.1.1	GO:0010037
Solyc10g079270.1.1	GO:0006730
Solyc10g079270.1.1	GO:0004089
Solyc10g079270.1.1	GO:0008270
Solyc10g079270.1.1	GO:0009535
Solyc03g114820.2.1	GO:0006950
Solyc01g103580.2.1	GO:0005783
Solyc06g071070.1.1	GO:0008106
Solyc06g071070.1.1	GO:0055114
Solyc06g071070.1.1	GO:0009507
Solyc06g084070.2.1	GO:0009723
Solyc06g084070.2.1	GO:0009734
Solyc06g084070.2.1	GO:0006355
Solyc06g084070.2.1	GO:0046983
Solyc06g084070.2.1	GO:0009791
Solyc06g084070.2.1	GO:0005634
Solyc02g090940.2.1	GO:0006629
Solyc02g090940.2.1	GO:0004806
Solyc02g090940.2.1	GO:0016020
Solyc02g071520.2.1	GO:0016021
Solyc02g071520.2.1	GO:0005886
Solyc02g071520.2.1	GO:0008643
Solyc01g111950.2.1	GO:0006468
Solyc01g111950.2.1	GO:0005524
Solyc01g111950.2.1	GO:0004674
Solyc01g097270.2.1	GO:0009627
Solyc01g097270.2.1	GO:0042742
Solyc01g097270.2.1	GO:0090501
Solyc01g097270.2.1	GO:0009817
Solyc01g097270.2.1	GO:0004540
Solyc01g097270.2.1	GO:0008061
Solyc01g097270.2.1	GO:0080027
Solyc01g097270.2.1	GO:0009723
Solyc01g097270.2.1	GO:0009615
Solyc01g097270.2.1	GO:0009651
Solyc10g054100.1.1	GO:0009941
Solyc10g054100.1.1	GO:0015238
Solyc10g054100.1.1	GO:0006855
Solyc10g054100.1.1	GO:0016021
Solyc10g054100.1.1	GO:0015297
Solyc09g075670.1.1	GO:0009717
Solyc09g075670.1.1	GO:0033987
Solyc09g075670.1.1	GO:0052689
Solyc06g005390.1.1	GO:0000786
Solyc06g005390.1.1	GO:0003677
Solyc06g005390.1.1	GO:0006334
Solyc06g005390.1.1	GO:0005634
Solyc06g005390.1.1	GO:0046982
Solyc11g010730.1.1	GO:0071369
Solyc11g010730.1.1	GO:0000186
Solyc11g010730.1.1	GO:0051020
Solyc11g010730.1.1	GO:0004713
Solyc11g010730.1.1	GO:0005829
Solyc11g010730.1.1	GO:0046777
Solyc11g010730.1.1	GO:0009623
Solyc11g010730.1.1	GO:0009814
Solyc11g010730.1.1	GO:0018108
Solyc11g010730.1.1	GO:0004709
Solyc11g010730.1.1	GO:0005524
Solyc10g012080.2.1	GO:0005886
Solyc06g009540.1.1	GO:0044763
Solyc06g009540.1.1	GO:0006468
Solyc06g009540.1.1	GO:0004674
Solyc06g009540.1.1	GO:0005524
Solyc08g075540.2.1	GO:0046872
Solyc08g075540.2.1	GO:0005743
Solyc08g075540.2.1	GO:0070469
Solyc08g075540.2.1	GO:0009916
Solyc08g075540.2.1	GO:0016021
Solyc08g075540.2.1	GO:0055114
Solyc03g111710.2.1	GO:0009611
Solyc03g111710.2.1	GO:0008270
Solyc03g111710.2.1	GO:0042542
Solyc03g111710.2.1	GO:0004402
Solyc03g111710.2.1	GO:0003712
Solyc03g111710.2.1	GO:0009751
Solyc03g111710.2.1	GO:0009651
Solyc03g111710.2.1	GO:0006355
Solyc03g111710.2.1	GO:0051973
Solyc03g111710.2.1	GO:0010182
Solyc03g111710.2.1	GO:0009753
Solyc03g111710.2.1	GO:0009734
Solyc03g111710.2.1	GO:0009555
Solyc03g111710.2.1	GO:0010167
Solyc03g111710.2.1	GO:0009553
Solyc03g111710.2.1	GO:0009409
Solyc03g111710.2.1	GO:0009738
Solyc03g111710.2.1	GO:0005516
Solyc03g111710.2.1	GO:0005634
Solyc03g111710.2.1	GO:0016573
Solyc03g111710.2.1	GO:0007623
Solyc07g065210.2.1	GO:0016458
Solyc07g065210.2.1	GO:0019219
Solyc07g065210.2.1	GO:0005874
Solyc07g065210.2.1	GO:0003777
Solyc07g065210.2.1	GO:0008017
Solyc07g065210.2.1	GO:2000112
Solyc07g065210.2.1	GO:0007018
Solyc07g065210.2.1	GO:0005871
Solyc07g065210.2.1	GO:0005524
Solyc07g065210.2.1	GO:0040029
Solyc07g065210.2.1	GO:0006260
Solyc02g093360.2.1	GO:0006468
Solyc02g093360.2.1	GO:0005524
Solyc02g093360.2.1	GO:0004674
Solyc01g058020.2.1	GO:0007623
Solyc01g058020.2.1	GO:0004575
Solyc01g058020.2.1	GO:0048510
Solyc01g058020.2.1	GO:0008152
Solyc01g058020.2.1	GO:0010029
Solyc01g058020.2.1	GO:0005739
Solyc01g058020.2.1	GO:0033926
Solyc04g076750.1.1	GO:0055085
Solyc04g076750.1.1	GO:0005886
Solyc03g121060.2.1	GO:0009734
Solyc03g121060.2.1	GO:0006355
Solyc03g121060.2.1	GO:0046983
Solyc03g121060.2.1	GO:0005634
Solyc12g009560.1.1	GO:0009723
Solyc12g009560.1.1	GO:0010260
Solyc12g009560.1.1	GO:0019005
Solyc12g009560.1.1	GO:0009733
Solyc01g006280.2.1	GO:0005829
Solyc01g006280.2.1	GO:0005507
Solyc01g006280.2.1	GO:0009396
Solyc01g006280.2.1	GO:0035999
Solyc01g006280.2.1	GO:0005524
Solyc01g006280.2.1	GO:0004329
Solyc01g006280.2.1	GO:0009507
Solyc01g006280.2.1	GO:0046686
Solyc01g006280.2.1	GO:0005886
Solyc01g006280.2.1	GO:0048046
Solyc01g100010.2.1	GO:0005634
Solyc01g100010.2.1	GO:0005737
Solyc00g095860.1.1	GO:0042802
Solyc00g095860.1.1	GO:0030170
Solyc00g095860.1.1	GO:0009611
Solyc00g095860.1.1	GO:0006979
Solyc00g095860.1.1	GO:0009612
Solyc00g095860.1.1	GO:0042218
Solyc00g095860.1.1	GO:0071281
Solyc00g095860.1.1	GO:0016847
Solyc00g095860.1.1	GO:0009733
Solyc00g095860.1.1	GO:0009753
Solyc06g009200.2.1	GO:0005576
Solyc06g009200.2.1	GO:0004650
Solyc06g009200.2.1	GO:0005975
Solyc02g088090.1.1	GO:0005509
Solyc06g063280.1.1	GO:0009785
Solyc06g063280.1.1	GO:0008270
Solyc06g063280.1.1	GO:0009909
Solyc06g063280.1.1	GO:0009640
Solyc06g063280.1.1	GO:0010200
Solyc06g063280.1.1	GO:0005737
Solyc06g063280.1.1	GO:0045892
Solyc06g063280.1.1	GO:0010017
Solyc06g063280.1.1	GO:0005634
Solyc06g053710.2.1	GO:0009873
Solyc06g053710.2.1	GO:0000156
Solyc06g053710.2.1	GO:0035556
Solyc06g053710.2.1	GO:0051740
Solyc06g053710.2.1	GO:0018106
Solyc06g053710.2.1	GO:0023014
Solyc06g053710.2.1	GO:0005524
Solyc06g053710.2.1	GO:0005789
Solyc06g053710.2.1	GO:0000155
Solyc06g073080.2.1	GO:0009617
Solyc06g073080.2.1	GO:0009620
Solyc06g073080.2.1	GO:0016706
Solyc06g073080.2.1	GO:0055114
Solyc06g073080.2.1	GO:0009617
Solyc06g073080.2.1	GO:0009620
Solyc06g073080.2.1	GO:0016706
Solyc06g073080.2.1	GO:0055114
Solyc09g091510.2.1	GO:0006979
Solyc09g091510.2.1	GO:0016210
Solyc09g091510.2.1	GO:0009733
Solyc09g091510.2.1	GO:0010224
Solyc09g091510.2.1	GO:0009753
Solyc09g091510.2.1	GO:0009926
Solyc09g091510.2.1	GO:0009611
Solyc09g091510.2.1	GO:0009705
Solyc09g091510.2.1	GO:0031540
Solyc09g091510.2.1	GO:0009629
Solyc09g091510.2.1	GO:0005783
Solyc09g091510.2.1	GO:0005634
Solyc12g006080.1.1	GO:0009506
Solyc12g006080.1.1	GO:0005886
Solyc01g067000.2.1	GO:0044464
Solyc08g081550.2.1	GO:0042802
Solyc08g081550.2.1	GO:0030170
Solyc08g081550.2.1	GO:0009611
Solyc08g081550.2.1	GO:0006979
Solyc08g081550.2.1	GO:0009612
Solyc08g081550.2.1	GO:0042218
Solyc08g081550.2.1	GO:0071281
Solyc08g081550.2.1	GO:0016847
Solyc08g081550.2.1	GO:0009733
Solyc08g081550.2.1	GO:0009753
Solyc03g097560.2.1	GO:0016021
Solyc03g097560.2.1	GO:0005886
Solyc03g097560.2.1	GO:0008643
Solyc10g083970.1.1	GO:0005829
Solyc10g083970.1.1	GO:0005507
Solyc10g083970.1.1	GO:0004478
Solyc10g083970.1.1	GO:0009506
Solyc10g083970.1.1	GO:0006556
Solyc10g083970.1.1	GO:0006730
Solyc10g083970.1.1	GO:0005524
Solyc10g083970.1.1	GO:0005886
Solyc08g081540.2.1	GO:0042802
Solyc08g081540.2.1	GO:0030170
Solyc08g081540.2.1	GO:0009611
Solyc08g081540.2.1	GO:0006979
Solyc08g081540.2.1	GO:0009612
Solyc08g081540.2.1	GO:0042218
Solyc08g081540.2.1	GO:0071281
Solyc08g081540.2.1	GO:0016847
Solyc08g081540.2.1	GO:0009733
Solyc08g081540.2.1	GO:0009753
Solyc04g008350.1.1	GO:0005488
Solyc06g075150.2.1	GO:0048827
Solyc06g075150.2.1	GO:0048437
Solyc06g075150.2.1	GO:0009734
Solyc06g075150.2.1	GO:0006355
Solyc06g075150.2.1	GO:0003677
Solyc06g075150.2.1	GO:1901700
Solyc06g075150.2.1	GO:0046983
Solyc06g075150.2.1	GO:0048438
Solyc06g075150.2.1	GO:0005634
Solyc02g064990.2.1	GO:0005886
Solyc02g064990.2.1	GO:0009507
Solyc06g050630.2.1	GO:0006571
Solyc06g050630.2.1	GO:0008977
Solyc06g050630.2.1	GO:0004665
Solyc06g050630.2.1	GO:0055114
Solyc08g076390.2.1	GO:0005634
Solyc02g062650.2.1	GO:0005507
Solyc02g062650.2.1	GO:0052716
Solyc02g062650.2.1	GO:0048046
Solyc02g062650.2.1	GO:0046274
Solyc02g062650.2.1	GO:0055114
Solyc10g005250.2.1	GO:0003677
Solyc05g009230.1.1	GO:0009751
Solyc05g009230.1.1	GO:0003677
Solyc05g009230.1.1	GO:0003682
Solyc05g009230.1.1	GO:0016036
Solyc05g009230.1.1	GO:0005634
Solyc05g009230.1.1	GO:0009686
Solyc08g028780.1.1	GO:0005886
Solyc06g065030.2.1	GO:0016021
Solyc01g111640.2.1	GO:0006511
Solyc08g006770.2.1	GO:0005506
Solyc08g006770.2.1	GO:0016706
Solyc08g006770.2.1	GO:0055114
Solyc01g010360.2.1	GO:0019904
Solyc09g009590.1.1	GO:0010200
Solyc09g009590.1.1	GO:0003677
Solyc09g009590.1.1	GO:0008270
Solyc01g104750.2.1	GO:0016020
Solyc01g086640.2.1	GO:0009507
Solyc01g097960.2.1	GO:0009860
Solyc04g078460.2.1	GO:0004067
Solyc04g078460.2.1	GO:0008152
Solyc01g103030.2.1	GO:0009624
Solyc01g103030.2.1	GO:0006810
Solyc01g103030.2.1	GO:0005886
Solyc01g103030.2.1	GO:0005215
Solyc12g017390.1.1	GO:0006468
Solyc12g017390.1.1	GO:0004674
Solyc12g017390.1.1	GO:0005524
Solyc12g017390.1.1	GO:0009860
Solyc12g017390.1.1	GO:0005886
Solyc02g093670.2.1	GO:0005975
Solyc02g093670.2.1	GO:0003824
Solyc03g093140.2.1	GO:0016021
Solyc03g093140.2.1	GO:0055062
Solyc03g093140.2.1	GO:0055085
Solyc03g093140.2.1	GO:0005215
Solyc10g005360.2.1	GO:0016706
Solyc10g005360.2.1	GO:0055114
Solyc07g054840.2.1	GO:0042335
Solyc07g054840.2.1	GO:0009753
Solyc07g054840.2.1	GO:0016049
Solyc07g054840.2.1	GO:0080091
Solyc07g054840.2.1	GO:0009651
Solyc07g054840.2.1	GO:0009723
Solyc07g054840.2.1	GO:0009611
Solyc07g054840.2.1	GO:0003677
Solyc07g054840.2.1	GO:0010200
Solyc07g054840.2.1	GO:0045892
Solyc07g054840.2.1	GO:0003682
Solyc07g054840.2.1	GO:0009737
Solyc02g089550.2.1	GO:0006468
Solyc02g089550.2.1	GO:0005524
Solyc02g089550.2.1	GO:0032440
Solyc02g089550.2.1	GO:0016021
Solyc02g089550.2.1	GO:0004674
Solyc02g089550.2.1	GO:0055114
Solyc12g089330.1.1	GO:0009306
Solyc01g099520.2.1	GO:0009505
Solyc01g099520.2.1	GO:0019722
Solyc01g099520.2.1	GO:0004871
Solyc01g099520.2.1	GO:0045926
Solyc01g099520.2.1	GO:0009506
Solyc01g099520.2.1	GO:0009741
Solyc01g099520.2.1	GO:0005576
Solyc01g099520.2.1	GO:0005179
Solyc01g005070.2.1	GO:0005545
Solyc01g005070.2.1	GO:0030118
Solyc01g005070.2.1	GO:0030276
Solyc01g005070.2.1	GO:0048268
Solyc04g082500.2.1	GO:0005524
Solyc04g082500.2.1	GO:0000186
Solyc04g082500.2.1	GO:0004709
Solyc03g112340.1.1	GO:0008270
Solyc03g115850.2.1	GO:0006355
Solyc03g115850.2.1	GO:0003677
Solyc12g098960.1.1	GO:0009506
Solyc12g098960.1.1	GO:0046777
Solyc12g098960.1.1	GO:0005524
Solyc12g098960.1.1	GO:0004674
Solyc12g055710.1.1	GO:0008270
Solyc03g120380.2.1	GO:0009734
Solyc03g120380.2.1	GO:0080086
Solyc03g120380.2.1	GO:0006355
Solyc03g120380.2.1	GO:0046983
Solyc03g120380.2.1	GO:0009704
Solyc03g120380.2.1	GO:0005634
Solyc02g081250.1.1	GO:0046872
Solyc02g081250.1.1	GO:0005773
Solyc02g081250.1.1	GO:0005886
Solyc03g120550.2.1	GO:0016021
Solyc03g120550.2.1	GO:0006857
Solyc03g120550.2.1	GO:0005215
Solyc06g066800.1.1	GO:0009846
Solyc06g066800.1.1	GO:0005829
Solyc06g066800.1.1	GO:0009860
Solyc03g115710.1.1	GO:0004672
Solyc03g115710.1.1	GO:0000166
Solyc03g112330.2.1	GO:0006950
Solyc07g056460.2.1	GO:0004364
Solyc07g056460.2.1	GO:0009734
Solyc07g056460.2.1	GO:0004601
Solyc07g056460.2.1	GO:0055114
Solyc01g095470.2.1	GO:0030246
Solyc01g095470.2.1	GO:0005975
Solyc01g095470.2.1	GO:0016853
Solyc04g082960.1.1	GO:0005730
Solyc10g045420.1.1	GO:0009507
Solyc10g085420.1.1	GO:0050832
Solyc10g085420.1.1	GO:0009751
Solyc10g085420.1.1	GO:0009507
Solyc03g006880.2.1	GO:0005506
Solyc03g006880.2.1	GO:0016706
Solyc03g006880.2.1	GO:0055114
Solyc03g118270.1.1	GO:0019673
Solyc03g118270.1.1	GO:0009826
Solyc03g118270.1.1	GO:0008446
Solyc03g118270.1.1	GO:0050662
Solyc03g118270.1.1	GO:0005829
Solyc08g076930.1.1	GO:0006952
Solyc08g076930.1.1	GO:0009891
Solyc08g076930.1.1	GO:0001101
Solyc08g076930.1.1	GO:0009813
Solyc08g076930.1.1	GO:0009725
Solyc08g076930.1.1	GO:0006355
Solyc11g006540.1.1	GO:0050660
Solyc11g006540.1.1	GO:0016491
Solyc11g006540.1.1	GO:0005794
Solyc11g006540.1.1	GO:0009506
Solyc11g006540.1.1	GO:0005886
Solyc11g006540.1.1	GO:0055114
Solyc01g093960.2.1	GO:0048437
Solyc01g093960.2.1	GO:0009911
Solyc01g093960.2.1	GO:0006355
Solyc01g093960.2.1	GO:0010228
Solyc01g093960.2.1	GO:0003677
Solyc01g093960.2.1	GO:0046983
Solyc01g093960.2.1	GO:0003700
Solyc01g093960.2.1	GO:0005634
Solyc06g051630.2.1	GO:0006629
Solyc06g051630.2.1	GO:0035556
Solyc06g051630.2.1	GO:0004871
Solyc06g051630.2.1	GO:0004435
Solyc06g051630.2.1	GO:0005509
Solyc04g009660.2.1	GO:0006952
Solyc04g009660.2.1	GO:0043531
Solyc02g036350.2.1	GO:0046872
Solyc02g036350.2.1	GO:0009693
Solyc02g036350.2.1	GO:0009835
Solyc02g036350.2.1	GO:0031418
Solyc02g036350.2.1	GO:0009815
Solyc02g036350.2.1	GO:0016706
Solyc02g036350.2.1	GO:0055114
Solyc01g096020.2.1	GO:0007275
Solyc01g096020.2.1	GO:0016567
Solyc01g096020.2.1	GO:0006511
Solyc01g096020.2.1	GO:0004842
Solyc01g096020.2.1	GO:0005634
Solyc01g096020.2.1	GO:0008270
Solyc01g096020.2.1	GO:0005739
Solyc07g054830.2.1	GO:0007205
Solyc07g054830.2.1	GO:0016310
Solyc07g054830.2.1	GO:0003951
Solyc07g054830.2.1	GO:0009507
Solyc07g054830.2.1	GO:0004143
Solyc02g079040.2.1	GO:0005516
Solyc06g053550.2.1	GO:0016021
Solyc06g053550.2.1	GO:0005739
Solyc10g018260.1.1	GO:0044237
Solyc10g018260.1.1	GO:0005975
Solyc10g018260.1.1	GO:0050662
Solyc10g018260.1.1	GO:0016857
Solyc01g092950.2.1	GO:0048731
Solyc01g092950.2.1	GO:0005515
Solyc01g092950.2.1	GO:0048518
Solyc01g092950.2.1	GO:0050896
Solyc01g092950.2.1	GO:0006355
Solyc01g092950.2.1	GO:0050793
Solyc00g294230.1.1	GO:0007165
Solyc08g077780.2.1	GO:0006970
Solyc08g077780.2.1	GO:0006468
Solyc08g077780.2.1	GO:0005524
Solyc08g077780.2.1	GO:0004674
Solyc11g069520.1.1	GO:0016021
Solyc11g069520.1.1	GO:0008152
Solyc11g069520.1.1	GO:0008146
Solyc09g065520.2.1	GO:0008898
Solyc09g065520.2.1	GO:0032259
Solyc09g065520.2.1	GO:0033528
Solyc03g097570.2.1	GO:0016021
Solyc03g097570.2.1	GO:0005886
Solyc03g097570.2.1	GO:0008643
Solyc08g082480.2.1	GO:0016301
Solyc08g082480.2.1	GO:0016310
Solyc08g082480.2.1	GO:0016773
Solyc05g054560.2.1	GO:0016021
Solyc05g054560.2.1	GO:0005886
Solyc08g080130.2.1	GO:0006979
Solyc08g080130.2.1	GO:0005509
Solyc08g080130.2.1	GO:0016042
Solyc08g080130.2.1	GO:0006643
Solyc08g080130.2.1	GO:0046470
Solyc08g080130.2.1	GO:0010044
Solyc08g080130.2.1	GO:0005546
Solyc08g080130.2.1	GO:0004630
Solyc08g080130.2.1	GO:0070290
Solyc08g080130.2.1	GO:0009816
Solyc08g080130.2.1	GO:0005886
Solyc08g080130.2.1	GO:0009793
Solyc07g049550.2.1	GO:0046872
Solyc07g049550.2.1	GO:0009693
Solyc07g049550.2.1	GO:0009835
Solyc07g049550.2.1	GO:0031418
Solyc07g049550.2.1	GO:0009815
Solyc07g049550.2.1	GO:0016706
Solyc07g049550.2.1	GO:0055114
Solyc06g076600.1.1	GO:0009506
Solyc06g076600.1.1	GO:0005886
Solyc06g076600.1.1	GO:0004672
Solyc06g076600.1.1	GO:0006468
Solyc06g076600.1.1	GO:0005524
Solyc07g049530.2.1	GO:0046872
Solyc07g049530.2.1	GO:0009693
Solyc07g049530.2.1	GO:0006952
Solyc07g049530.2.1	GO:0009835
Solyc07g049530.2.1	GO:0031418
Solyc07g049530.2.1	GO:0009815
Solyc07g049530.2.1	GO:0016706
Solyc07g049530.2.1	GO:0055114
Solyc10g054440.1.1	GO:0006979
Solyc10g054440.1.1	GO:0048316
Solyc10g054440.1.1	GO:0009753
Solyc10g054440.1.1	GO:0008295
Solyc10g054440.1.1	GO:0006527
Solyc10g054440.1.1	GO:0009651
Solyc10g054440.1.1	GO:0009409
Solyc10g054440.1.1	GO:0009611
Solyc10g054440.1.1	GO:0008792
Solyc10g054440.1.1	GO:0080167
Solyc10g054440.1.1	GO:0009737
Solyc01g095500.2.1	GO:0006355
Solyc01g095500.2.1	GO:0003700
Solyc01g095500.2.1	GO:0003677
Solyc01g095500.2.1	GO:0005634
Solyc02g082950.2.1	GO:0005794
Solyc09g014350.2.1	GO:0016311
Solyc09g014350.2.1	GO:0016791
Solyc09g014350.2.1	GO:0010143
Solyc09g014350.2.1	GO:0090447
Solyc09g014350.2.1	GO:0009908
Solyc07g043240.2.1	GO:0030599
Solyc07g043240.2.1	GO:0042545
Solyc07g043240.2.1	GO:0008152
Solyc07g043240.2.1	GO:0045330
Solyc07g043240.2.1	GO:0005618
Solyc06g050760.1.1	GO:0009620
Solyc06g050760.1.1	GO:0007568
Solyc11g010160.1.1	GO:0006952
Solyc11g010160.1.1	GO:0043531
Solyc02g093710.1.1	GO:0005634
Solyc02g093710.1.1	GO:0005737
Solyc02g079590.2.1	GO:0048544
Solyc02g079590.2.1	GO:0006468
Solyc02g079590.2.1	GO:0005524
Solyc02g079590.2.1	GO:0004674
Solyc12g057110.2.1	GO:0005829
Solyc12g057110.2.1	GO:0009506
Solyc12g057110.2.1	GO:0005774
Solyc12g057110.2.1	GO:0019904
Solyc12g057110.2.1	GO:0009570
Solyc12g057110.2.1	GO:0009742
Solyc12g057110.2.1	GO:0046686
Solyc12g057110.2.1	GO:0005794
Solyc12g057110.2.1	GO:0005634
Solyc12g057110.2.1	GO:0005886
Solyc12g057110.2.1	GO:0048046
Solyc11g006570.1.1	GO:0005737
Solyc11g006570.1.1	GO:0005506
Solyc11g006570.1.1	GO:0019310
Solyc11g006570.1.1	GO:0050113
Solyc11g006570.1.1	GO:0055114
Solyc12g019640.1.1	GO:0006200
Solyc12g019640.1.1	GO:0005524
Solyc12g019640.1.1	GO:0016887
Solyc12g019640.1.1	GO:0016020
Solyc06g065210.2.1	GO:0004575
Solyc06g065210.2.1	GO:0005886
Solyc06g065210.2.1	GO:0048364
Solyc06g065210.2.1	GO:0005987
Solyc06g065210.2.1	GO:0042542
Solyc06g065210.2.1	GO:0006520
Solyc06g065210.2.1	GO:0033926
Solyc09g057960.1.1	GO:0080167
Solyc06g065690.2.1	GO:0000159
Solyc06g065690.2.1	GO:0007165
Solyc06g065690.2.1	GO:0050790
Solyc06g065690.2.1	GO:0008601
Solyc05g051250.2.1	GO:0005507
Solyc05g051250.2.1	GO:0005618
Solyc05g051250.2.1	GO:0009506
Solyc05g051250.2.1	GO:0006542
Solyc05g051250.2.1	GO:0005524
Solyc05g051250.2.1	GO:0004356
Solyc05g051250.2.1	GO:0010150
Solyc05g051250.2.1	GO:0022626
Solyc05g051250.2.1	GO:0005886
Solyc01g111980.2.1	GO:0016021
Solyc09g056360.2.1	GO:0016021
Solyc09g056360.2.1	GO:0009506
Solyc09g056360.2.1	GO:0005886
Solyc01g095150.2.1	GO:0009269
Solyc12g094460.1.1	GO:0005507
Solyc12g094460.1.1	GO:0016020
Solyc12g094460.1.1	GO:0009506
Solyc12g094460.1.1	GO:0009505
Solyc12g094460.1.1	GO:0048046
Solyc12g094460.1.1	GO:0016491
Solyc12g094460.1.1	GO:0055114
Solyc11g069570.1.1	GO:0005829
Solyc09g098190.2.1	GO:0016020
Solyc02g079430.2.1	GO:0008270
Solyc02g079430.2.1	GO:0009409
Solyc02g079430.2.1	GO:0006355
Solyc02g079430.2.1	GO:0009555
Solyc02g079430.2.1	GO:0003700
Solyc02g079430.2.1	GO:0005634
Solyc00g095760.1.1	GO:0042802
Solyc00g095760.1.1	GO:0030170
Solyc00g095760.1.1	GO:0009611
Solyc00g095760.1.1	GO:0006979
Solyc00g095760.1.1	GO:0009612
Solyc00g095760.1.1	GO:0042218
Solyc00g095760.1.1	GO:0071281
Solyc00g095760.1.1	GO:0016847
Solyc00g095760.1.1	GO:0009733
Solyc00g095760.1.1	GO:0009753
Solyc06g008580.2.1	GO:0009723
Solyc06g008580.2.1	GO:0009734
Solyc06g008580.2.1	GO:0042802
Solyc06g008580.2.1	GO:0006355
Solyc06g008580.2.1	GO:0046983
Solyc06g008580.2.1	GO:0009791
Solyc06g008580.2.1	GO:0005634
Solyc06g036190.1.1	GO:0006468
Solyc06g036190.1.1	GO:0005524
Solyc06g036190.1.1	GO:0004674
Solyc06g071480.2.1	GO:0006355
Solyc06g071480.2.1	GO:0003677
Solyc06g009110.2.1	GO:0006508
Solyc06g009110.2.1	GO:0004190
Solyc02g089150.2.1	GO:0006629
Solyc02g089150.2.1	GO:0008081
Solyc07g065140.2.1	GO:0005797
Solyc07g065140.2.1	GO:0031204
Solyc07g065140.2.1	GO:0050513
Solyc07g065140.2.1	GO:0006487
Solyc06g076300.2.1	GO:0008152
Solyc06g076300.2.1	GO:0016787
Solyc04g005160.1.1	GO:0005829
Solyc04g005160.1.1	GO:0005777
Solyc04g005160.1.1	GO:0009651
Solyc04g005160.1.1	GO:0006098
Solyc04g005160.1.1	GO:0009570
Solyc04g005160.1.1	GO:0004616
Solyc04g005160.1.1	GO:0050661
Solyc09g098200.2.1	GO:0004190
Solyc09g098200.2.1	GO:0005774
Solyc09g098200.2.1	GO:0016021
Solyc09g098200.2.1	GO:0006508
Solyc05g005200.2.1	GO:0005737
Solyc05g005200.2.1	GO:0008233
Solyc05g005200.2.1	GO:0046482
Solyc05g005200.2.1	GO:0006635
Solyc05g005200.2.1	GO:0006508
Solyc02g089170.2.1	GO:0005618
Solyc02g089170.2.1	GO:0033356
Solyc02g089170.2.1	GO:0009651
Solyc02g089170.2.1	GO:0000138
Solyc02g089170.2.1	GO:0030244
Solyc02g089170.2.1	GO:0009506
Solyc02g089170.2.1	GO:0016866
Solyc02g089170.2.1	GO:0005774
Solyc02g089170.2.1	GO:0071669
Solyc02g089170.2.1	GO:0009555
Solyc02g089170.2.1	GO:0022626
Solyc02g078590.1.1	GO:0008152
Solyc02g078590.1.1	GO:0005795
Solyc02g078590.1.1	GO:0008378
Solyc12g008600.1.1	GO:0009505
Solyc04g049290.1.1	GO:0008270
Solyc04g049290.1.1	GO:0009507
Solyc11g005700.1.1	GO:0010200
Solyc11g005700.1.1	GO:0009506
Solyc11g005700.1.1	GO:0016567
Solyc11g005700.1.1	GO:0004842
Solyc11g005700.1.1	GO:0070696
Solyc11g005700.1.1	GO:0000151
Solyc09g075440.2.1	GO:0009836
Solyc09g075440.2.1	GO:0000160
Solyc09g075440.2.1	GO:0051740
Solyc09g075440.2.1	GO:0023014
Solyc09g075440.2.1	GO:0005524
Solyc09g075440.2.1	GO:0005515
Solyc09g075440.2.1	GO:0016020
Solyc09g075440.2.1	GO:0000155
Solyc04g074530.2.1	GO:0005829
Solyc04g074530.2.1	GO:0016491
Solyc04g074530.2.1	GO:0055114
Solyc04g074530.2.1	GO:0008270
Solyc01g094560.2.1	GO:0005840
Solyc01g094560.2.1	GO:0003735
Solyc01g094560.2.1	GO:0006412
Solyc04g074330.2.1	GO:0035251
Solyc04g074330.2.1	GO:0008152
Solyc01g109710.2.1	GO:0005886
Solyc01g109710.2.1	GO:0006950
Solyc09g089610.2.1	GO:0009873
Solyc09g089610.2.1	GO:0000156
Solyc09g089610.2.1	GO:0035556
Solyc09g089610.2.1	GO:0051740
Solyc09g089610.2.1	GO:0018106
Solyc09g089610.2.1	GO:0023014
Solyc09g089610.2.1	GO:0005524
Solyc09g089610.2.1	GO:0005789
Solyc09g089610.2.1	GO:0000155
Solyc04g074480.2.1	GO:0009423
Solyc04g074480.2.1	GO:0003849
Solyc04g074480.2.1	GO:0009073
Solyc04g074480.2.1	GO:0016829
Solyc04g074480.2.1	GO:0009507
Solyc04g074480.2.1	GO:0016020
Solyc06g074800.1.1	GO:0046872
Solyc01g110190.2.1	GO:0003777
Solyc01g110190.2.1	GO:0008017
Solyc01g110190.2.1	GO:0008270
Solyc01g110190.2.1	GO:0005874
Solyc01g110190.2.1	GO:0005524
Solyc01g110190.2.1	GO:0007018
Solyc01g110190.2.1	GO:0005871
Solyc01g110190.2.1	GO:0031347
Solyc01g110190.2.1	GO:0008152
Solyc06g008530.1.1	GO:0004871
Solyc06g008530.1.1	GO:0003779
Solyc06g008530.1.1	GO:0016459
Solyc06g008530.1.1	GO:0005524
Solyc06g008530.1.1	GO:0007165
Solyc06g008530.1.1	GO:0003774
Solyc06g008530.1.1	GO:0016021
Solyc06g008530.1.1	GO:0008152
Solyc03g113460.1.1	GO:0016491
Solyc03g113460.1.1	GO:0055114
Solyc11g008140.1.1	GO:0008152
Solyc11g008140.1.1	GO:0016829
Solyc11g008140.1.1	GO:0042547
Solyc11g008140.1.1	GO:0009814
Solyc03g111940.2.1	GO:0005794
Solyc03g111940.2.1	GO:0009506
Solyc03g111940.2.1	GO:0004497
Solyc03g111940.2.1	GO:0005506
Solyc03g111940.2.1	GO:0020037
Solyc03g111940.2.1	GO:0016705
Solyc03g111940.2.1	GO:0009507
Solyc03g111940.2.1	GO:0005783
Solyc03g111940.2.1	GO:0055114
Solyc09g011630.2.1	GO:0008152
Solyc09g011630.2.1	GO:0004364
Solyc09g011630.2.1	GO:0009734
Solyc03g093880.2.1	GO:0008380
Solyc03g093880.2.1	GO:0090305
Solyc03g093880.2.1	GO:0004518
Solyc03g093880.2.1	GO:0034477
Solyc03g093880.2.1	GO:0006397
Solyc03g093880.2.1	GO:0005634
Solyc04g076740.2.1	GO:0008565
Solyc04g076740.2.1	GO:0006626
Solyc04g076740.2.1	GO:0009706
Solyc04g076740.2.1	GO:0005515
Solyc04g076740.2.1	GO:0010207
Solyc04g076740.2.1	GO:0045037
Solyc05g014790.2.1	GO:0031408
Solyc05g014790.2.1	GO:0034440
Solyc05g014790.2.1	GO:0016165
Solyc05g014790.2.1	GO:0005886
Solyc05g014790.2.1	GO:0005506
Solyc10g083180.1.1	GO:0016491
Solyc10g083180.1.1	GO:0055114
Solyc10g024340.1.1	GO:0005886
Solyc07g062530.2.1	GO:0051262
Solyc07g062530.2.1	GO:0016036
Solyc07g062530.2.1	GO:0015977
Solyc07g062530.2.1	GO:0006099
Solyc07g062530.2.1	GO:0005829
Solyc07g062530.2.1	GO:0048046
Solyc07g062530.2.1	GO:0015979
Solyc07g062530.2.1	GO:0008964
Solyc12g042380.1.1	GO:0005773
Solyc08g068190.2.1	GO:0055114
Solyc08g068190.2.1	GO:0004029
Solyc03g116730.2.1	GO:0010205
Solyc03g116730.2.1	GO:0004768
Solyc03g116730.2.1	GO:0042761
Solyc03g116730.2.1	GO:0016021
Solyc09g090290.2.1	GO:0003676
Solyc09g090290.2.1	GO:0000166
Solyc01g098560.2.1	GO:0016021
Solyc01g098560.2.1	GO:0022891
Solyc01g098560.2.1	GO:0032440
Solyc01g098560.2.1	GO:0055114
Solyc01g098560.2.1	GO:0055085
Solyc01g098560.2.1	GO:0008643
Solyc05g005480.2.1	GO:0009526
Solyc05g005480.2.1	GO:0016628
Solyc05g005480.2.1	GO:0008152
Solyc05g005480.2.1	GO:0044434
Solyc02g087560.1.1	GO:0005739
Solyc05g006340.2.1	GO:0008152
Solyc05g006340.2.1	GO:0016740
Solyc03g115650.2.1	GO:0003743
Solyc03g115650.2.1	GO:0006413
Solyc03g115650.2.1	GO:0003746
Solyc03g115650.2.1	GO:0006452
Solyc03g115650.2.1	GO:0008612
Solyc03g115650.2.1	GO:0045905
Solyc03g115650.2.1	GO:0043022
Solyc03g115650.2.1	GO:0045901
Solyc02g071260.2.1	GO:0000160
Solyc02g071260.2.1	GO:0009585
Solyc02g071260.2.1	GO:0017006
Solyc02g071260.2.1	GO:0018298
Solyc02g071260.2.1	GO:0006355
Solyc02g071260.2.1	GO:0009584
Solyc02g071260.2.1	GO:0023014
Solyc02g071260.2.1	GO:0005524
Solyc02g071260.2.1	GO:0042803
Solyc02g071260.2.1	GO:0009881
Solyc02g071260.2.1	GO:0016020
Solyc02g071260.2.1	GO:0000155
Solyc02g077630.2.1	GO:0006468
Solyc02g077630.2.1	GO:0005524
Solyc02g077630.2.1	GO:0016021
Solyc02g077630.2.1	GO:0004674
Solyc07g066670.2.1	GO:0008152
Solyc07g066670.2.1	GO:0000287
Solyc07g066670.2.1	GO:0009570
Solyc07g066670.2.1	GO:0010333
Solyc03g112580.2.1	GO:0016491
Solyc03g112580.2.1	GO:0006468
Solyc03g112580.2.1	GO:0005524
Solyc03g112580.2.1	GO:0016021
Solyc03g112580.2.1	GO:0004674
Solyc09g007850.2.1	GO:0019013
Solyc09g007850.2.1	GO:0008266
Solyc09g007850.2.1	GO:0019684
Solyc09g007850.2.1	GO:0042742
Solyc09g007850.2.1	GO:0009409
Solyc09g007850.2.1	GO:0009941
Solyc09g007850.2.1	GO:0009535
Solyc09g007850.2.1	GO:0000166
Solyc09g007850.2.1	GO:0009570
Solyc09g007850.2.1	GO:0030529
Solyc09g007850.2.1	GO:0009737
Solyc09g007850.2.1	GO:0009814
Solyc09g007850.2.1	GO:0009697
Solyc09g007850.2.1	GO:0010319
Solyc03g034420.1.1	GO:0044424
Solyc03g034420.1.1	GO:0032259
Solyc03g034420.1.1	GO:0008168
Solyc11g007250.1.1	GO:0006468
Solyc11g007250.1.1	GO:0005524
Solyc11g007250.1.1	GO:0004674
Solyc08g074480.1.1	GO:0000038
Solyc08g074480.1.1	GO:0042335
Solyc08g074480.1.1	GO:0008289
Solyc08g074480.1.1	GO:0006869
Solyc08g074480.1.1	GO:0009535
Solyc08g074480.1.1	GO:0005576
Solyc08g074480.1.1	GO:0006950
Solyc08g080380.2.1	GO:0020037
Solyc08g080380.2.1	GO:0016705
Solyc08g080380.2.1	GO:0004497
Solyc08g080380.2.1	GO:0005506
Solyc08g080380.2.1	GO:0055114
Solyc02g080530.2.1	GO:0020037
Solyc02g080530.2.1	GO:0046872
Solyc02g080530.2.1	GO:0004601
Solyc02g080530.2.1	GO:0055114
Solyc02g080530.2.1	GO:0006979
Solyc09g007510.1.1	GO:0030246
Solyc09g007510.1.1	GO:0006468
Solyc09g007510.1.1	GO:0005524
Solyc09g007510.1.1	GO:0004674
Solyc02g081070.2.1	GO:0005886
Solyc02g081070.2.1	GO:0004672
Solyc02g081070.2.1	GO:0006468
Solyc02g081070.2.1	GO:0005524
Solyc02g081070.2.1	GO:0016021
Solyc11g007530.1.1	GO:0008270
Solyc10g054870.1.1	GO:0032504
Solyc10g054870.1.1	GO:0005829
Solyc10g054870.1.1	GO:0019253
Solyc10g054870.1.1	GO:0080022
Solyc10g054870.1.1	GO:0005739
Solyc10g054870.1.1	GO:0006642
Solyc10g054870.1.1	GO:0009941
Solyc10g054870.1.1	GO:0019563
Solyc10g054870.1.1	GO:0009658
Solyc10g054870.1.1	GO:0009579
Solyc10g054870.1.1	GO:0004807
Solyc10g054870.1.1	GO:0009570
Solyc10g054870.1.1	GO:0046166
Solyc10g054870.1.1	GO:0006096
Solyc10g054870.1.1	GO:0048046
Solyc08g062950.2.1	GO:0010223
Solyc08g062950.2.1	GO:0055114
Solyc08g062950.2.1	GO:0070330
Solyc08g062950.2.1	GO:0009926
Solyc08g062950.2.1	GO:0009963
Solyc08g062950.2.1	GO:0009934
Solyc08g062950.2.1	GO:0020037
Solyc08g062950.2.1	GO:0005506
Solyc07g063060.1.1	GO:0046570
Solyc07g063060.1.1	GO:0019509
Solyc07g063060.1.1	GO:0005829
Solyc07g063060.1.1	GO:0008270
Solyc07g063060.1.1	GO:0016311
Solyc07g063060.1.1	GO:0043874
Solyc07g063060.1.1	GO:0043716
Solyc07g063060.1.1	GO:0000287
Solyc07g063060.1.1	GO:0019284
Solyc07g063060.1.1	GO:0009570
Solyc07g063060.1.1	GO:0043715
Solyc11g066020.1.1	GO:0008270
Solyc01g008960.2.1	GO:0051567
Solyc01g008960.2.1	GO:0009816
Solyc01g008960.2.1	GO:0010529
Solyc01g008960.2.1	GO:0005719
Solyc01g008960.2.1	GO:0035197
Solyc01g008960.2.1	GO:0030422
Solyc01g008960.2.1	GO:0006342
Solyc01g008960.2.1	GO:0005737
Solyc01g008960.2.1	GO:0006306
Solyc01g008960.2.1	GO:0048481
Solyc09g083060.2.1	GO:0004842
Solyc09g083060.2.1	GO:0000151
Solyc09g083060.2.1	GO:0016567
Solyc07g052930.2.1	GO:0046983
Solyc12g100270.1.1	GO:0006633
Solyc12g100270.1.1	GO:0016491
Solyc12g100270.1.1	GO:0005506
Solyc12g100270.1.1	GO:0016021
Solyc12g100270.1.1	GO:0055114
Solyc03g007310.2.1	GO:0004864
Solyc03g007310.2.1	GO:0004872
Solyc03g007310.2.1	GO:0009789
Solyc03g007310.2.1	GO:0043086
Solyc03g007310.2.1	GO:0080163
Solyc08g065830.2.1	GO:0008270
Solyc03g071590.2.1	GO:0009941
Solyc03g071590.2.1	GO:0005975
Solyc03g071590.2.1	GO:0006108
Solyc03g071590.2.1	GO:0009570
Solyc03g071590.2.1	GO:0009579
Solyc03g071590.2.1	GO:0048046
Solyc03g071590.2.1	GO:0005739
Solyc03g071590.2.1	GO:0046554
Solyc03g071590.2.1	GO:0055114
Solyc02g089010.1.1	GO:0006468
Solyc02g089010.1.1	GO:0044249
Solyc02g089010.1.1	GO:0004674
Solyc02g089010.1.1	GO:0016998
Solyc02g089010.1.1	GO:0008610
Solyc02g089010.1.1	GO:0005524
Solyc02g089010.1.1	GO:0044255
Solyc10g050880.1.1	GO:0008152
Solyc10g050880.1.1	GO:0016787
[truncated: 337 more rows]
