# Supplementary material for: Dissection of the style’s response to pollination using transcriptome profiling in self-compatible (Solanum pimpinellifolium) and self-incompatible (Solanum chilense) tomato species
Source: BMC Plant Biol. 2015 May 15;15:119. doi: 10.1186/s12870-015-0492-7 (PMC4431037; doi:10.1186/s12870-015-0492-7)
Supplement: Additional file 3: Table S3. — GO analysis of differentially expressed genes for SI and SC compared with self-pollinated and unpollinated styles. [file 12870_2015_492_MOESM3_ESM.xlsx]

## Sheet: SIPvsSIUP
GO term	Ontology	Description	Number in input list	Number in BG/Ref	p-value	FDR	(-log2P)
GO:0070887	P	cellular response to chemical stimulus	41	584	4.4e-08	0.0001	24.4379
GO:0006725	P	cellular aromatic compound metabolic process	32	425	2.5e-07	0.00028	21.9316
GO:0010033	P	response to organic substance	65	1275	1.5e-06	0.00045	19.3466
GO:0009733	P	response to auxin stimulus	23	262	8e-07	0.00045	20.2535
GO:0009692	P	ethylene metabolic process	9	42	1.3e-06	0.00045	19.5531
GO:0009693	P	ethylene biosynthetic process	9	42	1.3e-06	0.00045	19.5531
GO:0043449	P	cellular alkene metabolic process	9	43	1.6e-06	0.00045	19.2535
GO:0043450	P	alkene biosynthetic process	9	43	1.6e-06	0.00045	19.2535
GO:0031323	P	regulation of cellular metabolic process	70	1429	2.5e-06	0.00064	18.6096
GO:0023033	P	signaling pathway	20	227	3.7e-06	0.00084	18.044
GO:0045449	P	regulation of transcription	58	1134	4.4e-06	0.00091	17.7941
GO:0019438	P	aromatic compound biosynthetic process	21	251	4.9e-06	0.00092	17.6388
GO:0019219	P	regulation of nucleobase, nucleoside, nucleotide and nucleic acid metabolic process	59	1185	8.1e-06	0.0012	16.9136
GO:0006355	P	regulation of transcription, DNA-dependent	57	1126	7e-06	0.0012	17.1242
GO:0051252	P	regulation of RNA metabolic process	57	1138	9.5e-06	0.0012	16.6836
GO:0000096	P	sulfur amino acid metabolic process	12	95	8.5e-06	0.0012	16.8441
GO:0006555	P	methionine metabolic process	10	66	9.2e-06	0.0012	16.7299
GO:0009612	P	response to mechanical stimulus	6	20	9.5e-06	0.0012	16.6836
GO:0031326	P	regulation of cellular biosynthetic process	61	1258	1.3e-05	0.0014	16.2311
GO:0009889	P	regulation of biosynthetic process	61	1263	1.4e-05	0.0014	16.1242
GO:0051171	P	regulation of nitrogen compound metabolic process	59	1202	1.2e-05	0.0014	16.3466
GO:0010556	P	regulation of macromolecule biosynthetic process	59	1210	1.5e-05	0.0014	16.0247
GO:0042398	P	cellular amino acid derivative biosynthetic process	19	225	1.2e-05	0.0014	16.3466
GO:0009734	P	auxin mediated signaling pathway	13	118	1.6e-05	0.0016	15.9316
GO:0009814	P	defense response, incompatible interaction	13	119	1.8e-05	0.0016	15.7616
GO:0009066	P	aspartate family amino acid metabolic process	11	86	1.8e-05	0.0016	15.7616
GO:0019222	P	regulation of metabolic process	71	1562	2.3e-05	0.0019	15.408
GO:0042221	P	response to chemical stimulus	96	2297	3.2e-05	0.0024	14.9316
GO:0080090	P	regulation of primary metabolic process	62	1329	3.3e-05	0.0024	14.8872
GO:0051716	P	cellular response to stimulus	52	1059	3.5e-05	0.0024	14.8023
GO:0009719	P	response to endogenous stimulus	50	1006	3.6e-05	0.0024	14.7616
GO:0009725	P	response to hormone stimulus	47	921	3.1e-05	0.0024	14.9774
GO:0071365	P	cellular response to auxin stimulus	13	125	3.1e-05	0.0024	14.9774
GO:0010468	P	regulation of gene expression	61	1312	4.1e-05	0.0027	14.574
GO:0042218	P	1-aminocyclopropane-1-carboxylate biosynthetic process	5	16	4.4e-05	0.0028	14.4721
GO:0009696	P	salicylic acid metabolic process	6	26	4.9e-05	0.0031	14.3169
GO:0006575	P	cellular amino acid derivative metabolic process	24	363	5.4e-05	0.0033	14.1767
GO:0071310	P	cellular response to organic substance	29	483	5.8e-05	0.0034	14.0736
GO:0018871	P	1-aminocyclopropane-1-carboxylate metabolic process	5	17	6e-05	0.0035	14.0247
GO:0009723	P	response to ethylene stimulus	14	154	6.9e-05	0.0039	13.823
GO:0016705	F	oxidoreductase activity, acting on paired donors, with incorporation or reduction of molecular oxygen	32	534	2.7e-05	0.0067	15.1767
GO:0016846	F	carbon-sulfur lyase activity	8	41	1e-05	0.0067	16.6096
GO:0016762	F	xyloglucan:xyloglucosyl transferase activity	7	35	3.1e-05	0.0067	14.9774
GO:0009611	P	response to wounding	15	183	0.00013	0.0069	12.9092
GO:0016847	F	1-aminocyclopropane-1-carboxylate synthase activity	5	16	4.4e-05	0.007	14.4721
GO:0060255	P	regulation of macromolecule metabolic process	61	1372	0.00013	0.0071	12.9092
GO:0044283	P	small molecule biosynthetic process	39	766	0.00014	0.0071	12.8023
GO:0023052	P	signaling	50	1092	0.00024	0.012	12.0247
GO:0006350	P	transcription	58	1330	0.00029	0.014	11.7517
GO:0009753	P	response to jasmonic acid stimulus	13	155	0.00027	0.014	11.8548
GO:0006468	P	protein amino acid phosphorylation	50	1110	0.00034	0.017	11.5222
GO:0050794	P	regulation of cellular process	94	2420	0.0004	0.019	11.2877
GO:0006351	P	transcription, DNA-dependent	57	1323	0.00043	0.02	11.1834
GO:0032774	P	RNA biosynthetic process	57	1331	0.0005	0.022	10.9658
GO:0071281	P	cellular response to iron ion	6	39	0.00052	0.023	10.9092
GO:0006790	P	sulfur metabolic process	15	210	0.00054	0.024	10.8548
GO:0032870	P	cellular response to hormone stimulus	21	356	0.00067	0.028	10.5436
GO:0006979	P	response to oxidative stress	22	383	0.00072	0.03	10.4397
GO:0042802	F	identical protein binding	18	259	0.00023	0.03	12.0861
GO:0051704	P	multi-organism process	43	953	0.00078	0.032	10.3242
GO:0050896	P	response to stimulus	147	4144	0.00082	0.033	10.2521
GO:0004674	F	protein serine/threonine kinase activity	42	881	0.00031	0.033	11.6554
GO:0071495	P	cellular response to endogenous stimulus	22	388	0.00085	0.034	10.2002
GO:0006519	P	cellular amino acid and derivative metabolic process	33	687	0.001	0.039	9.96578
GO:0010200	P	response to chitin	9	96	0.001	0.039	9.96578
GO:0051347	P	positive regulation of transferase activity	6	44	0.001	0.039	9.96578
GO:0009835	P	ripening	5	30	0.001	0.039	9.96578
GO:0019842	F	vitamin binding	14	184	0.00044	0.04	11.1502
GO:0043436	P	oxoacid metabolic process	41	917	0.0012	0.041	9.70275
GO:0019752	P	carboxylic acid metabolic process	41	917	0.0012	0.041	9.70275
GO:0009605	P	response to external stimulus	24	450	0.0012	0.041	9.70275
GO:0071248	P	cellular response to metal ion	6	45	0.0011	0.041	9.82828
GO:0006082	P	organic acid metabolic process	41	919	0.0012	0.042	9.70275
GO:0004672	F	protein kinase activity	53	1220	0.00054	0.044	10.8548
GO:0000003	P	reproduction	46	1070	0.0014	0.047	9.48036
GO:0023060	P	signal transmission	38	841	0.0014	0.047	9.48036
GO:0023046	P	signaling process	38	842	0.0015	0.048	9.38082
GO:0071241	P	cellular response to inorganic substance	6	48	0.0016	0.052	9.28771
GO:0016641	F	oxidoreductase activity, acting on the CH-NH2 group of donors, oxygen as acceptor	5	28	0.00075	0.054	10.3808
GO:0042180	P	cellular ketone metabolic process	41	937	0.0017	0.055	9.20025
GO:0007165	P	signal transduction	36	797	0.0018	0.057	9.11779
GO:0009755	P	hormone-mediated signaling pathway	18	310	0.0018	0.057	9.11779
GO:0048235	P	pollen sperm cell differentiation	5	34	0.0019	0.057	9.03978
GO:0016773	F	phosphotransferase activity, alcohol group as acceptor	57	1373	0.00099	0.064	9.98028
GO:0009627	P	systemic acquired resistance	7	68	0.0021	0.064	8.89539
GO:0050789	P	regulation of biological process	100	2764	0.0023	0.065	8.76415
GO:0007242	P	intracellular signaling cascade	31	665	0.0022	0.065	8.82828
GO:0010039	P	response to iron ion	6	51	0.0022	0.065	8.82828
GO:0032502	P	developmental process	76	2020	0.0025	0.07	8.64386
GO:0022414	P	reproductive process	44	1045	0.0025	0.07	8.64386
GO:0008643	P	carbohydrate transport	8	89	0.0025	0.07	8.64386
GO:0032787	P	monocarboxylic acid metabolic process	24	479	0.0026	0.073	8.58727
GO:0005515	F	protein binding	62	1562	0.0018	0.075	9.11779
GO:0030528	F	transcription regulator activity	28	570	0.0017	0.075	9.20025
GO:0004497	F	monooxygenase activity	18	307	0.0016	0.075	9.28771
GO:0060089	F	molecular transducer activity	13	192	0.002	0.075	8.96578
GO:0004871	F	signal transducer activity	13	192	0.002	0.075	8.96578
GO:0070279	F	vitamin B6 binding	11	143	0.0016	0.075	9.28771
GO:0030170	F	pyridoxal phosphate binding	11	143	0.0016	0.075	9.28771
GO:0032501	P	multicellular organismal process	75	2011	0.0033	0.089	8.24332
GO:0065007	P	biological regulation	121	3485	0.0035	0.093	8.15843
GO:0055046	P	microgametogenesis	5	39	0.0035	0.093	8.15843
GO:0016829	F	lyase activity	22	427	0.0028	0.094	8.48036
GO:0005261	F	cation channel activity	5	37	0.0027	0.094	8.53282
GO:0006955	P	immune response	15	255	0.0036	0.095	8.11779
GO:0002376	P	immune system process	15	257	0.0039	0.099	8.00231
GO:0033674	P	positive regulation of kinase activity	5	40	0.0039	0.099	8.00231
GO:0045860	P	positive regulation of protein kinase activity	5	40	0.0039	0.099	8.00231
GO:0007275	P	multicellular organismal development	70	1876	0.0042	0.1	7.89539
GO:0016301	F	kinase activity	60	1546	0.0033	0.1	8.24332
GO:0007568	P	aging	7	76	0.004	0.1	7.96578
GO:0016638	F	oxidoreductase activity, acting on the CH-NH2 group of donors	5	38	0.0031	0.1	8.33352
GO:0003700	F	transcription factor activity	24	496	0.0041	0.12	7.93016
GO:0070482	P	response to oxygen levels	6	60	0.005	0.12	7.64386
GO:0048232	P	male gamete generation	5	42	0.0048	0.12	7.70275
GO:0006520	P	cellular amino acid metabolic process	21	425	0.0054	0.13	7.53282
GO:0004553	F	hydrolase activity, hydrolyzing O-glycosyl compounds	19	365	0.0045	0.13	7.79586
GO:0045087	P	innate immune response	13	218	0.0057	0.13	7.45482
GO:0010260	P	organ senescence	6	61	0.0054	0.13	7.53282
GO:0010149	P	senescence	6	61	0.0054	0.13	7.53282
GO:0016706	F	oxidoreductase activity, acting on paired donors, with incorporation or reduction of molecular oxygen, 2-oxoglutarate as one donor, and incorporation of one atom each of oxygen into both donors	12	191	0.0052	0.14	7.58727
GO:0051707	P	response to other organism	30	690	0.0067	0.16	7.22162
GO:0048856	P	anatomical structure development	59	1582	0.0075	0.17	7.05889
GO:0046394	P	carboxylic acid biosynthetic process	21	440	0.0078	0.17	7.00231
GO:0016053	P	organic acid biosynthetic process	21	440	0.0078	0.17	7.00231
GO:0009856	P	pollination	13	226	0.0077	0.17	7.02093
GO:0051338	P	regulation of transferase activity	7	86	0.0078	0.17	7.00231
GO:0009308	P	amine metabolic process	25	556	0.0083	0.18	6.91267
GO:0005506	F	iron ion binding	27	608	0.0074	0.19	7.07826
GO:0048511	P	rhythmic process	7	89	0.0093	0.2	6.74855
GO:0007623	P	circadian rhythm	7	89	0.0093	0.2	6.74855
GO:0009743	P	response to carbohydrate stimulus	12	208	0.0099	0.21	6.65836
GO:0008361	P	regulation of cell size	17	341	0.01	0.22	6.64386
GO:0044106	P	cellular amine metabolic process	22	484	0.011	0.23	6.50635
GO:0000302	P	response to reactive oxygen species	8	115	0.011	0.24	6.50635
GO:0020037	F	heme binding	20	424	0.01	0.25	6.64386
GO:0032535	P	regulation of cellular component size	17	349	0.013	0.25	6.26534
GO:0090066	P	regulation of anatomical structure size	17	349	0.013	0.25	6.26534
GO:0032504	P	multicellular organism reproduction	8	116	0.012	0.25	6.38082
GO:0015267	F	channel activity	7	92	0.011	0.25	6.50635
GO:0022838	F	substrate-specific channel activity	7	92	0.011	0.25	6.50635
GO:0022803	F	passive transmembrane transporter activity	7	92	0.011	0.25	6.50635
GO:0005216	F	ion channel activity	6	73	0.013	0.27	6.26534
GO:0001666	P	response to hypoxia	5	54	0.014	0.27	6.15843
GO:0046983	F	protein dimerization activity	24	552	0.014	0.28	6.15843
GO:0016758	F	transferase activity, transferring hexosyl groups	21	466	0.014	0.28	6.15843
GO:0016798	F	hydrolase activity, acting on glycosyl bonds	19	412	0.015	0.29	6.05889
GO:0016049	P	cell growth	16	328	0.015	0.3	6.05889
GO:0009860	P	pollen tube growth	7	98	0.015	0.3	6.05889
GO:0040007	P	growth	19	416	0.016	0.32	5.96578
GO:0006073	P	cellular glucan metabolic process	10	174	0.018	0.34	5.79586
GO:0022836	F	gated channel activity	5	58	0.018	0.35	5.79586
GO:0046873	F	metal ion transmembrane transporter activity	9	151	0.019	0.36	5.71786
GO:0009314	P	response to radiation	23	544	0.021	0.37	5.57347
GO:0044042	P	glucan metabolic process	10	177	0.02	0.37	5.64386
GO:0035295	P	tube development	8	128	0.021	0.37	5.57347
GO:0048868	P	pollen tube development	8	128	0.021	0.37	5.57347
GO:0048609	P	reproductive process in a multicellular organism	7	103	0.02	0.37	5.64386
GO:0045859	P	regulation of protein kinase activity	6	81	0.02	0.37	5.64386
GO:0043549	P	regulation of kinase activity	6	81	0.02	0.37	5.64386
GO:0007276	P	gamete generation	5	59	0.02	0.37	5.64386
GO:0003006	P	reproductive developmental process	33	850	0.021	0.38	5.57347
GO:0009826	P	unidimensional cell growth	11	206	0.022	0.39	5.50635
GO:0060560	P	developmental growth involved in morphogenesis	11	207	0.023	0.39	5.44222
GO:0009699	P	phenylpropanoid biosynthetic process	8	130	0.022	0.39	5.50635
GO:0009416	P	response to light stimulus	22	520	0.023	0.4	5.44222
GO:0016835	F	carbon-oxygen lyase activity	9	155	0.022	0.4	5.50635
GO:0009751	P	response to salicylic acid stimulus	8	131	0.023	0.4	5.44222
GO:0071214	P	cellular response to abiotic stimulus	6	84	0.024	0.4	5.38082
GO:0019953	P	sexual reproduction	6	85	0.025	0.42	5.32193
GO:0016310	P	phosphorylation	56	1602	0.026	0.43	5.26534
GO:0009607	P	response to biotic stimulus	31	803	0.026	0.43	5.26534
GO:0042325	P	regulation of phosphorylation	6	86	0.026	0.43	5.26534
GO:0034641	P	cellular nitrogen compound metabolic process	28	711	0.027	0.44	5.2109
GO:0009698	P	phenylpropanoid metabolic process	10	188	0.029	0.46	5.1078
GO:0044264	P	cellular polysaccharide metabolic process	13	271	0.029	0.47	5.1078
GO:0009620	P	response to fungus	12	243	0.029	0.47	5.1078
GO:0048610	P	reproductive cellular process	7	113	0.03	0.48	5.05889
GO:0008037	P	cell recognition	5	67	0.032	0.5	4.96578
GO:0048544	P	recognition of pollen	5	67	0.032	0.5	4.96578
GO:0005975	P	carbohydrate metabolic process	39	1074	0.033	0.52	4.92139
GO:0000160	P	two-component signal transduction system (phosphorelay)	6	91	0.033	0.52	4.92139
GO:0009875	P	pollen-pistil interaction	5	68	0.034	0.52	4.87832
GO:0016709	F	oxidoreductase activity, acting on paired donors, with incorporation or reduction of molecular oxygen, NADH or NADPH as one donor, and incorporation of one atom of oxygen	5	66	0.03	0.52	5.05889
GO:0009624	P	response to nematode	6	93	0.037	0.56	4.75633
GO:0043687	P	post-translational protein modification	58	1714	0.04	0.6	4.64386
GO:0046906	F	tetrapyrrole binding	20	484	0.035	0.6	4.8365
GO:0048583	P	regulation of response to stimulus	11	227	0.04	0.6	4.64386
GO:0040008	P	regulation of growth	6	96	0.042	0.62	4.57347
GO:0009617	P	response to bacterium	14	315	0.042	0.63	4.57347
GO:0016491	F	oxidoreductase activity	70	2110	0.039	0.64	4.68038
GO:0005215	F	transporter activity	39	1093	0.041	0.64	4.60823
GO:0022891	F	substrate-specific transmembrane transporter activity	27	708	0.04	0.64	4.64386
GO:0016070	P	RNA metabolic process	61	1825	0.044	0.65	4.50635
GO:0016740	F	transferase activity	114	3625	0.044	0.68	4.50635
GO:0030599	F	pectinesterase activity	6	98	0.045	0.68	4.47393
GO:0022892	F	substrate-specific transporter activity	29	784	0.048	0.7	4.38082
GO:0006464	P	protein modification process	61	1839	0.049	0.71	4.35107
GO:0019220	P	regulation of phosphate metabolic process	6	100	0.049	0.71	4.35107
GO:0051174	P	regulation of phosphorus metabolic process	6	100	0.049	0.71	4.35107
GO:0044249	P	cellular biosynthetic process	114	3654	0.052	0.74	4.26534
GO:0080134	P	regulation of response to stress	7	127	0.052	0.74	4.26534
GO:0016765	F	transferase activity, transferring alkyl or aryl (other than methyl) groups	6	102	0.053	0.75	4.23786
GO:0016836	F	hydro-lyase activity	5	77	0.053	0.75	4.23786
GO:0055114	P	oxidation reduction	65	1987	0.054	0.76	4.2109
GO:0005976	P	polysaccharide metabolic process	14	327	0.054	0.76	4.2109
GO:0048589	P	developmental growth	13	297	0.054	0.76	4.2109
GO:0018193	P	peptidyl-amino acid modification	8	155	0.054	0.76	4.2109
GO:0030029	P	actin filament-based process	5	78	0.055	0.76	4.18442
GO:0005516	F	calmodulin binding	5	78	0.055	0.76	4.18442
GO:0048037	F	cofactor binding	24	639	0.057	0.77	4.13289
GO:0009932	P	cell tip growth	7	130	0.057	0.78	4.13289
GO:0002682	P	regulation of immune system process	5	79	0.058	0.78	4.1078
GO:0050776	P	regulation of immune response	5	79	0.058	0.78	4.1078
GO:0009628	P	response to abiotic stimulus	50	1496	0.06	0.82	4.05889
GO:0048588	P	developmental cell growth	8	161	0.064	0.86	3.96578
GO:0009555	P	pollen development	10	219	0.067	0.88	3.8997
GO:0023034	P	intracellular signaling pathway	5	82	0.066	0.88	3.92139
GO:0009644	P	response to high light intensity	5	83	0.068	0.9	3.87832
GO:0009639	P	response to red or far red light	8	165	0.072	0.94	3.79586
GO:0031347	P	regulation of defense response	6	111	0.074	0.96	3.75633
GO:0050793	P	regulation of developmental process	14	344	0.075	0.97	3.73697
GO:0008152	P	metabolic process	345	12233	0.15	1	2.73697
GO:0009987	P	cellular process	295	10605	0.22	1	2.18442
GO:0003824	F	catalytic activity	282	9867	0.13	1	2.94342
GO:0044464	C	cell part	273	11225	0.86	1	0.217591
GO:0005623	C	cell	273	11225	0.86	1	0.217591
GO:0005488	F	binding	272	10129	0.39	1	1.35845
GO:0044237	P	cellular metabolic process	231	8305	0.24	1	2.05889
GO:0044238	P	primary metabolic process	227	8276	0.3	1	1.73697
GO:0005622	C	intracellular	172	8681	1	1	0
GO:0044424	C	intracellular part	169	8560	1	1	0
GO:0043170	P	macromolecule metabolic process	161	6003	0.42	1	1.25154
GO:0044260	P	cellular macromolecule metabolic process	153	5363	0.19	1	2.39593
GO:0043229	C	intracellular organelle	146	7228	1	1	0
GO:0043226	C	organelle	146	7236	1	1	0
GO:0016020	C	membrane	145	5359	0.38	1	1.39593
GO:0043231	C	intracellular membrane-bounded organelle	135	6838	1	1	0
GO:0043227	C	membrane-bounded organelle	135	6848	1	1	0
GO:0005737	C	cytoplasm	117	6670	1	1	0
GO:0009058	P	biosynthetic process	114	3786	0.098	1	3.35107
GO:0006807	P	nitrogen compound metabolic process	109	3706	0.15	1	2.73697
GO:0044444	C	cytoplasmic part	103	6215	1	1	0
GO:0043167	F	ion binding	91	3342	0.39	1	1.35845
GO:0044425	C	membrane part	91	3254	0.3	1	1.73697
GO:0000166	F	nucleotide binding	89	3501	0.63	1	0.666576
GO:0046872	F	metal ion binding	89	3276	0.4	1	1.32193
GO:0043169	F	cation binding	89	3287	0.41	1	1.2863
GO:0017076	F	purine nucleotide binding	82	2903	0.28	1	1.8365
GO:0001882	F	nucleoside binding	81	2684	0.13	1	2.94342
GO:0001883	F	purine nucleoside binding	81	2666	0.12	1	3.05889
GO:0030554	F	adenyl nucleotide binding	81	2662	0.12	1	3.05889
GO:0006139	P	nucleobase, nucleoside, nucleotide and nucleic acid metabolic process	80	3128	0.6	1	0.736966
GO:0019538	P	protein metabolic process	79	3397	0.86	1	0.217591
GO:0044281	P	small molecule metabolic process	78	2534	0.1	1	3.32193
GO:0006950	P	response to stress	77	2595	0.17	1	2.55639
GO:0032555	F	purine ribonucleotide binding	75	2708	0.35	1	1.51457
GO:0032553	F	ribonucleotide binding	75	2708	0.35	1	1.51457
GO:0032559	F	adenyl ribonucleotide binding	74	2469	0.15	1	2.73697
GO:0009059	P	macromolecule biosynthetic process	73	2429	0.15	1	2.73697
GO:0034645	P	cellular macromolecule biosynthetic process	73	2416	0.14	1	2.8365
GO:0016787	F	hydrolase activity	73	3320	0.93	1	0.104697
GO:0044267	P	cellular protein metabolic process	72	2814	0.6	1	0.736966
GO:0010467	P	gene expression	71	2392	0.18	1	2.47393
GO:0005524	F	ATP binding	71	2272	0.093	1	3.42663
GO:0005886	C	plasma membrane	69	2271	0.14	1	2.8365
GO:0046914	F	transition metal ion binding	66	2121	0.11	1	3.18442
GO:0031224	C	intrinsic to membrane	66	1993	0.044	1	4.50635
GO:0016021	C	integral to membrane	64	1926	0.044	1	4.50635
GO:0043412	P	macromolecule modification	62	1969	0.098	1	3.35107
GO:0016772	F	transferase activity, transferring phosphorus-containing groups	62	1986	0.11	1	3.18442
GO:0006796	P	phosphate metabolic process	59	1858	0.093	1	3.42663
GO:0006793	P	phosphorus metabolic process	59	1859	0.093	1	3.42663
GO:0005634	C	nucleus	57	2438	0.82	1	0.286304
GO:0003676	F	nucleic acid binding	56	2986	1	1	0
GO:0051234	P	establishment of localization	53	1999	0.49	1	1.02915
GO:0006810	P	transport	53	1988	0.48	1	1.05889
GO:0051179	P	localization	53	2065	0.58	1	0.785875
GO:0044422	C	organelle part	51	3516	1	1	0
GO:0044446	C	intracellular organelle part	51	3512	1	1	0
GO:0003677	F	DNA binding	44	1636	0.46	1	1.12029
GO:0009536	C	plastid	43	2610	1	1	0
GO:0009507	C	chloroplast	42	2419	1	1	0
GO:0009056	P	catabolic process	31	1342	0.78	1	0.358454
GO:0008270	F	zinc ion binding	31	1203	0.57	1	0.810966
GO:0016043	P	cellular component organization	30	1382	0.87	1	0.200913
GO:0022857	F	transmembrane transporter activity	30	875	0.093	1	3.42663
GO:0044459	C	plasma membrane part	30	1077	0.4	1	1.32193
GO:0048731	P	system development	28	892	0.2	1	2.32193
GO:0065008	P	regulation of biological quality	28	859	0.15	1	2.73697
GO:0009791	P	post-embryonic development	28	964	0.32	1	1.64386
GO:0005911	C	cell-cell junction	28	973	0.34	1	1.55639
GO:0055044	C	symplast	28	972	0.34	1	1.55639
GO:0030054	C	cell junction	28	973	0.34	1	1.55639
GO:0009506	C	plasmodesma	28	972	0.34	1	1.55639
GO:0005576	C	extracellular region	28	668	0.013	1	6.26534
GO:0048513	P	organ development	27	879	0.24	1	2.05889
GO:0006952	P	defense response	27	899	0.27	1	1.88897
GO:0044248	P	cellular catabolic process	26	1208	0.86	1	0.217591
GO:0048608	P	reproductive structure development	26	751	0.1	1	3.32193
GO:0032991	C	macromolecular complex	24	1947	1	1	0
GO:0010035	P	response to inorganic substance	22	675	0.18	1	2.47393
GO:0044262	P	cellular carbohydrate metabolic process	22	697	0.22	1	2.18442
GO:0016757	F	transferase activity, transferring glycosyl groups	22	596	0.076	1	3.71786
GO:0030312	C	external encapsulating structure	22	729	0.29	1	1.78588
GO:0005618	C	cell wall	22	718	0.26	1	1.94342
GO:0031090	C	organelle membrane	22	1430	1	1	0
GO:0006629	P	lipid metabolic process	21	939	0.79	1	0.340075
GO:0043232	C	intracellular non-membrane-bounded organelle	20	1240	0.99	1	0.0144996
GO:0044435	C	plastid part	20	1311	1	1	0
GO:0044434	C	chloroplast part	20	1284	1	1	0
GO:0043228	C	non-membrane-bounded organelle	20	1240	0.99	1	0.0144996
GO:0009653	P	anatomical structure morphogenesis	19	698	0.47	1	1.08927
GO:0055085	P	transmembrane transport	19	656	0.37	1	1.4344
GO:0016788	F	hydrolase activity, acting on ester bonds	19	880	0.83	1	0.268817
GO:0015075	F	ion transmembrane transporter activity	19	532	0.12	1	3.05889
GO:0048869	P	cellular developmental process	18	567	0.24	1	2.05889
GO:0005829	C	cytosol	18	1610	1	1	0
GO:0048046	C	apoplast	18	364	0.0092	1	6.76415
GO:0046483	P	heterocycle metabolic process	17	871	0.91	1	0.136062
GO:0005783	C	endoplasmic reticulum	17	469	0.12	1	3.05889
GO:0005739	C	mitochondrion	17	968	0.97	1	0.0439433
GO:0005794	C	Golgi apparatus	16	750	0.83	1	0.268817
GO:0005773	C	vacuole	16	973	0.98	1	0.0291463
GO:0006970	P	response to osmotic stress	15	567	0.52	1	0.943416
GO:0044255	P	cellular lipid metabolic process	15	647	0.72	1	0.473931
GO:0050790	P	regulation of catalytic activity	15	450	0.21	1	2.25154
GO:0033554	P	cellular response to stress	15	526	0.41	1	1.2863
GO:0065009	P	regulation of molecular function	15	476	0.28	1	1.8365
GO:0019748	P	secondary metabolic process	14	436	0.26	1	1.94342
GO:0006730	P	one-carbon metabolic process	14	395	0.16	1	2.64386
GO:0006996	P	organelle organization	14	847	0.97	1	0.0439433
GO:0048519	P	negative regulation of biological process	14	451	0.3	1	1.73697
GO:0044271	P	cellular nitrogen compound biosynthetic process	14	359	0.097	1	3.36587
GO:0030154	P	cell differentiation	14	432	0.25	1	2
GO:0007154	P	cell communication	14	369	0.11	1	3.18442
GO:0044085	P	cellular component biogenesis	14	656	0.81	1	0.304006
GO:0016818	F	hydrolase activity, acting on acid anhydrides, in phosphorus-containing anhydrides	14	1028	1	1	0
GO:0016817	F	hydrolase activity, acting on acid anhydrides	14	1047	1	1	0
GO:0043234	C	protein complex	14	1222	1	1	0
GO:0044265	P	cellular macromolecule catabolic process	13	477	0.49	1	1.02915
GO:0009057	P	macromolecule catabolic process	13	551	0.69	1	0.535332
GO:0071554	P	cell wall organization or biogenesis	13	357	0.15	1	2.73697
GO:0008324	F	cation transmembrane transporter activity	13	398	0.25	1	2
GO:0017111	F	nucleoside-triphosphatase activity	13	972	1	1	0
GO:0016462	F	pyrophosphatase activity	13	1015	1	1	0
GO:0009266	P	response to temperature stimulus	12	482	0.61	1	0.713119
GO:0009737	P	response to abscisic acid stimulus	12	383	0.31	1	1.68966
GO:0010038	P	response to metal ion	12	517	0.7	1	0.514573
GO:0022607	P	cellular component assembly	12	472	0.58	1	0.785875
GO:0009651	P	response to salt stress	12	518	0.71	1	0.494109
GO:0022804	F	active transmembrane transporter activity	12	449	0.52	1	0.943416
GO:0031975	C	envelope	12	879	1	1	0
GO:0031967	C	organelle envelope	12	872	1	1	0
GO:0000902	P	cell morphogenesis	11	276	0.12	1	3.05889
GO:0032259	P	methylation	11	370	0.38	1	1.39593
GO:0048523	P	negative regulation of cellular process	11	314	0.21	1	2.25154
GO:0048518	P	positive regulation of biological process	11	370	0.38	1	1.39593
GO:0006508	P	proteolysis	11	756	0.99	1	0.0144996
GO:0032989	P	cellular component morphogenesis	11	309	0.2	1	2.32193
GO:0042742	P	defense response to bacterium	11	257	0.081	1	3.62593
GO:0009908	P	flower development	11	332	0.26	1	1.94342
GO:0050662	F	coenzyme binding	11	412	0.52	1	0.943416
GO:0009570	C	chloroplast stroma	11	578	0.89	1	0.168123
GO:0009532	C	plastid stroma	11	602	0.92	1	0.120294
GO:0048229	P	gametophyte development	10	291	0.24	1	2.05889
GO:0006412	P	translation	10	641	0.97	1	0.0439433
GO:0051239	P	regulation of multicellular organismal process	10	287	0.23	1	2.12029
GO:0009409	P	response to cold	10	325	0.35	1	1.51457
GO:0006811	P	ion transport	10	539	0.9	1	0.152003
GO:0010154	P	fruit development	10	367	0.5	1	1
GO:0043565	F	sequence-specific DNA binding	10	339	0.4	1	1.32193
GO:0009526	C	plastid envelope	10	590	0.94	1	0.0892673
GO:0044437	C	vacuolar part	10	612	0.96	1	0.0588937
GO:0005774	C	vacuolar membrane	10	610	0.96	1	0.0588937
GO:0009892	P	negative regulation of metabolic process	9	243	0.19	1	2.39593
GO:0048316	P	seed development	9	338	0.53	1	0.915936
GO:0009309	P	amine biosynthetic process	9	209	0.1	1	3.32193
GO:0043933	P	macromolecular complex subunit organization	9	406	0.74	1	0.434403
GO:0048468	P	cell development	9	262	0.26	1	1.94342
GO:0016052	P	carbohydrate catabolic process	9	262	0.26	1	1.94342
GO:0044275	P	cellular carbohydrate catabolic process	9	218	0.12	1	3.05889
GO:0008610	P	lipid biosynthetic process	9	465	0.86	1	0.217591
GO:0055086	P	nucleobase, nucleoside and nucleotide metabolic process	9	748	1	1	0
GO:0008168	F	methyltransferase activity	9	305	0.41	1	1.2863
GO:0016741	F	transferase activity, transferring one-carbon groups	9	308	0.42	1	1.25154
GO:0008233	F	peptidase activity	9	669	0.99	1	0.0144996
GO:0015291	F	secondary active transmembrane transporter activity	9	213	0.11	1	3.18442
GO:0009941	C	chloroplast envelope	9	570	0.96	1	0.0588937
GO:0030529	C	ribonucleoprotein complex	9	690	0.99	1	0.0144996
GO:0009414	P	response to water deprivation	8	249	0.33	1	1.59946
GO:0009415	P	response to water	8	253	0.35	1	1.51457
GO:0006066	P	alcohol metabolic process	8	375	0.77	1	0.37707
GO:0008652	P	cellular amino acid biosynthetic process	8	184	0.11	1	3.18442
GO:0006631	P	fatty acid metabolic process	8	296	0.52	1	0.943416
GO:0065003	P	macromolecular complex assembly	8	366	0.74	1	0.434403
GO:0004091	F	carboxylesterase activity	8	201	0.16	1	2.64386
GO:0016874	F	ligase activity	8	456	0.91	1	0.136062
GO:0005507	F	copper ion binding	8	276	0.44	1	1.18442
GO:0070011	F	peptidase activity, acting on L-amino acid peptides	8	588	0.99	1	0.0144996
GO:0016614	F	oxidoreductase activity, acting on CH-OH group of donors	8	285	0.47	1	1.08927
GO:0016616	F	oxidoreductase activity, acting on the CH-OH group of donors, NAD or NADP as acceptor	8	258	0.37	1	1.4344
GO:0009505	C	plant-type cell wall	8	231	0.26	1	1.94342
GO:0009579	C	thylakoid	8	625	0.99	1	0.0144996
GO:0005840	C	ribosome	8	558	0.98	1	0.0291463
GO:0022622	P	root system development	7	327	0.76	1	0.395929
GO:0022621	P	shoot system development	7	313	0.71	1	0.494109
GO:0050832	P	defense response to fungus	7	181	0.2	1	2.32193
GO:0000904	P	cell morphogenesis involved in differentiation	7	156	0.12	1	3.05889
GO:0048367	P	shoot development	7	313	0.71	1	0.494109
GO:0048364	P	root development	7	325	0.75	1	0.415037
GO:0006753	P	nucleoside phosphate metabolic process	7	700	1	1	0
GO:0006091	P	generation of precursor metabolites and energy	7	469	0.96	1	0.0588937
GO:0006461	P	protein complex assembly	7	240	0.44	1	1.18442
GO:0009790	P	embryonic development	7	309	0.7	1	0.514573
GO:0010629	P	negative regulation of gene expression	7	198	0.27	1	1.88897
GO:0070271	P	protein complex biogenesis	7	240	0.44	1	1.18442
GO:0034621	P	cellular macromolecular complex subunit organization	7	332	0.77	1	0.37707
GO:0006259	P	DNA metabolic process	7	648	1	1	0
GO:0009117	P	nucleotide metabolic process	7	698	1	1	0
GO:0010605	P	negative regulation of macromolecule metabolic process	7	219	0.35	1	1.51457
GO:0044282	P	small molecule catabolic process	7	298	0.67	1	0.577767
GO:0031324	P	negative regulation of cellular metabolic process	7	179	0.19	1	2.39593
GO:0071555	P	cell wall organization	7	188	0.23	1	2.12029
GO:0005509	F	calcium ion binding	7	267	0.55	1	0.862496
GO:0016853	F	isomerase activity	7	258	0.52	1	0.943416
GO:0016746	F	transferase activity, transferring acyl groups	7	359	0.83	1	0.268817
GO:0016879	F	ligase activity, forming carbon-nitrogen bonds	7	297	0.66	1	0.599462
GO:0008194	F	UDP-glycosyltransferase activity	7	193	0.25	1	2
GO:0042578	F	phosphoric ester hydrolase activity	7	309	0.7	1	0.514573
GO:0030234	F	enzyme regulator activity	7	280	0.6	1	0.736966
GO:0050660	F	FAD binding	7	160	0.13	1	2.94342
GO:0005198	F	structural molecule activity	7	508	0.98	1	0.0291463
GO:0031984	C	organelle subcompartment	7	484	0.97	1	0.0439433
GO:0009166	P	nucleotide catabolic process	6	452	0.98	1	0.0291463
GO:0009199	P	ribonucleoside triphosphate metabolic process	6	531	0.99	1	0.0144996
GO:0048569	P	post-embryonic organ development	6	165	0.27	1	1.88897
GO:0009261	P	ribonucleotide catabolic process	6	451	0.98	1	0.0291463
GO:0009642	P	response to light intensity	6	124	0.11	1	3.18442
GO:0044093	P	positive regulation of molecular function	6	113	0.079	1	3.662
GO:0044092	P	negative regulation of molecular function	6	230	0.56	1	0.836501
GO:0009793	P	embryonic development ending in seed dormancy	6	235	0.58	1	0.785875
GO:0006195	P	purine nucleotide catabolic process	6	451	0.98	1	0.0291463
GO:0009888	P	tissue development	6	414	0.96	1	0.0588937
GO:0006633	P	fatty acid biosynthetic process	6	200	0.43	1	1.21759
GO:0009259	P	ribonucleotide metabolic process	6	572	1	1	0
GO:0048827	P	phyllome development	6	225	0.54	1	0.888969
GO:0034622	P	cellular macromolecular complex assembly	6	292	0.78	1	0.358454
GO:0010817	P	regulation of hormone levels	6	136	0.15	1	2.73697
GO:0030001	P	metal ion transport	6	207	0.46	1	1.12029
GO:0006396	P	RNA processing	6	397	0.95	1	0.0740006
GO:0009141	P	nucleoside triphosphate metabolic process	6	537	0.99	1	0.0144996
GO:0009143	P	nucleoside triphosphate catabolic process	6	452	0.98	1	0.0291463
GO:0009144	P	purine nucleoside triphosphate metabolic process	6	517	0.99	1	0.0144996
GO:0009146	P	purine nucleoside triphosphate catabolic process	6	451	0.98	1	0.0291463
GO:0006812	P	cation transport	6	382	0.94	1	0.0892673
GO:0046700	P	heterocycle catabolic process	6	486	0.99	1	0.0144996
GO:0015979	P	photosynthesis	6	323	0.85	1	0.234465
GO:0009207	P	purine ribonucleoside triphosphate catabolic process	6	451	0.98	1	0.0291463
GO:0009205	P	purine ribonucleoside triphosphate metabolic process	6	517	0.99	1	0.0144996
GO:0009203	P	ribonucleoside triphosphate catabolic process	6	451	0.98	1	0.0291463
GO:0006163	P	purine nucleotide metabolic process	6	553	1	1	0
GO:0009154	P	purine ribonucleotide catabolic process	6	451	0.98	1	0.0291463
GO:0009150	P	purine ribonucleotide metabolic process	6	544	1	1	0
GO:0043086	P	negative regulation of catalytic activity	6	219	0.52	1	0.943416
GO:0043085	P	positive regulation of catalytic activity	6	113	0.079	1	3.662
GO:0048437	P	floral organ development	6	160	0.25	1	2
GO:0048438	P	floral whorl development	6	140	0.17	1	2.55639
GO:0022890	F	inorganic cation transmembrane transporter activity	6	239	0.6	1	0.736966
GO:0003735	F	structural constituent of ribosome	6	422	0.96	1	0.0588937
GO:0016747	F	transferase activity, transferring acyl groups other than amino-acyl groups	6	305	0.81	1	0.304006
GO:0016887	F	ATPase activity	6	444	0.98	1	0.0291463
GO:0030246	F	carbohydrate binding	6	162	0.26	1	1.94342
GO:0015297	F	antiporter activity	6	131	0.13	1	2.94342
GO:0044430	C	cytoskeletal part	6	207	0.46	1	1.12029
GO:0005856	C	cytoskeleton	6	243	0.62	1	0.68966
GO:0018212	P	peptidyl-tyrosine modification	5	87	0.08	1	3.64386
GO:0009893	P	positive regulation of metabolic process	5	194	0.58	1	0.785875
GO:0009890	P	negative regulation of biosynthetic process	5	151	0.36	1	1.47393
GO:0009891	P	positive regulation of biosynthetic process	5	170	0.46	1	1.12029
GO:0044036	P	cell wall macromolecule metabolic process	5	109	0.16	1	2.64386
GO:0010646	P	regulation of cell communication	5	156	0.39	1	1.35845
GO:0009966	P	regulation of signal transduction	5	153	0.38	1	1.39593
GO:0010558	P	negative regulation of macromolecule biosynthetic process	5	146	0.34	1	1.55639
GO:0018108	P	peptidyl-tyrosine phosphorylation	5	87	0.08	1	3.64386
GO:0042592	P	homeostatic process	5	359	0.96	1	0.0588937
GO:0046686	P	response to cadmium ion	5	404	0.98	1	0.0291463
GO:0051276	P	chromosome organization	5	347	0.95	1	0.0740006
GO:0048522	P	positive regulation of cellular process	5	256	0.8	1	0.321928
GO:0033036	P	macromolecule localization	5	595	1	1	0
GO:0046034	P	ATP metabolic process	5	393	0.98	1	0.0291463
GO:0006200	P	ATP catabolic process	5	334	0.94	1	0.0892673
GO:0042545	P	cell wall modification	5	123	0.22	1	2.18442
GO:0006732	P	coenzyme metabolic process	5	224	0.7	1	0.514573
GO:0045934	P	negative regulation of nucleobase, nucleoside, nucleotide and nucleic acid metabolic process	5	146	0.34	1	1.55639
GO:0043623	P	cellular protein complex assembly	5	166	0.44	1	1.18442
GO:0048580	P	regulation of post-embryonic development	5	184	0.53	1	0.915936
GO:0048646	P	anatomical structure formation involved in morphogenesis	5	139	0.3	1	1.73697
GO:0044272	P	sulfur compound biosynthetic process	5	111	0.17	1	2.55639
GO:0016481	P	negative regulation of transcription	5	132	0.27	1	1.88897
GO:0051253	P	negative regulation of RNA metabolic process	5	132	0.27	1	1.88897
GO:0034220	P	ion transmembrane transport	5	199	0.6	1	0.736966
GO:0051172	P	negative regulation of nitrogen compound metabolic process	5	148	0.35	1	1.51457
GO:0051649	P	establishment of localization in cell	5	478	0.99	1	0.0144996
GO:0051641	P	cellular localization	5	535	1	1	0
GO:0048507	P	meristem development	5	158	0.4	1	1.32193
GO:0023051	P	regulation of signaling process	5	153	0.38	1	1.39593
GO:0045892	P	negative regulation of transcription, DNA-dependent	5	132	0.27	1	1.88897
GO:0005996	P	monosaccharide metabolic process	5	256	0.8	1	0.321928
GO:0009991	P	response to extracellular stimulus	5	154	0.38	1	1.39593
GO:0031327	P	negative regulation of cellular biosynthetic process	5	151	0.36	1	1.47393
GO:0051186	P	cofactor metabolic process	5	337	0.94	1	0.0892673
GO:0004713	F	protein tyrosine kinase activity	5	89	0.086	1	3.53952
GO:0016684	F	oxidoreductase activity, acting on peroxide as acceptor	5	156	0.39	1	1.35845
GO:0008289	F	lipid binding	5	178	0.5	1	1
GO:0016209	F	antioxidant activity	5	181	0.52	1	0.943416
GO:0016298	F	lipase activity	5	119	0.2	1	2.32193
GO:0004857	F	enzyme inhibitor activity	5	138	0.3	1	1.73697
GO:0008092	F	cytoskeletal protein binding	5	157	0.4	1	1.32193
GO:0004175	F	endopeptidase activity	5	383	0.97	1	0.0439433
GO:0016628	F	oxidoreductase activity, acting on the CH-CH group of donors, NAD or NADP as acceptor	5	123	0.22	1	2.18442
GO:0008509	F	anion transmembrane transporter activity	5	123	0.22	1	2.18442
GO:0043531	F	ADP binding	5	212	0.66	1	0.599462
GO:0016881	F	acid-amino acid ligase activity	5	243	0.77	1	0.37707
GO:0046527	F	glucosyltransferase activity	5	127	0.24	1	2.05889
GO:0004601	F	peroxidase activity	5	156	0.39	1	1.35845
GO:0016627	F	oxidoreductase activity, acting on the CH-CH group of donors	5	165	0.44	1	1.18442
GO:0044428	C	nuclear part	5	746	1	1	0
GO:0031976	C	plastid thylakoid	5	473	0.99	1	0.0144996
GO:0044436	C	thylakoid part	5	411	0.98	1	0.0291463
GO:0009534	C	chloroplast thylakoid	5	472	0.99	1	0.0144996
GO:0012505	C	endomembrane system	5	289	0.88	1	0.184425

## Sheet: SCPvsSCUP
GO term	Ontology	Description	Number in input list	Number in BG/Ref	p-value	FDR	(-log2P)
GO:0050832	P	defense response to fungus	23	181	1.3e-06	0.0033	19.5531
GO:0009620	P	response to fungus	26	243	7e-06	0.0091	17.1242
GO:0008236	F	serine-type peptidase activity	22	209	4.3e-05	0.017	14.5053
GO:0017171	F	serine hydrolase activity	22	209	4.3e-05	0.017	14.5053
GO:0030246	F	carbohydrate binding	18	162	0.0001	0.027	13.2877
GO:0009295	C	nucleoid	8	38	0.00011	0.03	13.1502
GO:0009501	C	amyloplast	6	21	0.00013	0.03	12.9092
GO:0006955	P	immune response	25	255	4.5e-05	0.033	14.4397
GO:0002376	P	immune system process	25	257	5.1e-05	0.033	14.2591
GO:0009508	C	plastid chromosome	5	18	0.00056	0.064	10.8023
GO:0000229	C	cytoplasmic chromosome	5	18	0.00056	0.064	10.8023
GO:0030247	F	polysaccharide binding	9	58	0.00047	0.077	11.0551
GO:0001871	F	pattern binding	9	58	0.00047	0.077	11.0551
GO:0042646	C	plastid nucleoid	6	30	0.0011	0.095	9.82828
GO:0004252	F	serine-type endopeptidase activity	14	130	0.00076	0.1	10.3617
GO:0042802	F	identical protein binding	22	259	0.00087	0.1	10.1667
GO:0051707	P	response to other organism	48	690	0.00024	0.12	12.0247
GO:0016491	F	oxidoreductase activity	115	2110	0.0011	0.12	9.82828
GO:0003887	F	DNA-directed DNA polymerase activity	5	22	0.0015	0.13	9.38082
GO:0004497	F	monooxygenase activity	24	307	0.0016	0.13	9.28771
GO:0009814	P	defense response, incompatible interaction	14	119	0.00031	0.14	11.6554
GO:0004674	F	protein serine/threonine kinase activity	54	881	0.0019	0.14	9.03978
GO:0055114	P	oxidation reduction	112	1987	0.00043	0.16	11.1834
GO:0051704	P	multi-organism process	60	953	0.00061	0.19	10.6789
GO:0009607	P	response to biotic stimulus	52	803	0.00071	0.19	10.4599
GO:0000302	P	response to reactive oxygen species	13	115	0.00073	0.19	10.4198
GO:0000272	P	polysaccharide catabolic process	12	102	0.00081	0.19	10.2698
GO:0003824	F	catalytic activity	461	9867	0.0031	0.21	8.33352
GO:0006800	P	oxygen and reactive oxygen species metabolic process	8	52	0.001	0.22	9.96578
GO:0004553	F	hydrolase activity, hydrolyzing O-glycosyl compounds	26	365	0.0038	0.23	8.03978
GO:0042973	F	glucan endo-1,3-beta-D-glucosidase activity	5	27	0.0039	0.23	8.00231
GO:0009624	P	response to nematode	11	93	0.0012	0.25	9.70275
GO:0004180	F	carboxypeptidase activity	7	54	0.0055	0.3	7.50635
GO:0016705	F	oxidoreductase activity, acting on paired donors, with incorporation or reduction of molecular oxygen	34	534	0.0063	0.32	7.31043
GO:0009532	C	plastid stroma	38	602	0.0048	0.36	7.70275
GO:0004672	F	protein kinase activity	67	1220	0.0077	0.37	7.02093
GO:0008219	P	cell death	13	131	0.0024	0.38	8.70275
GO:0005975	P	carbohydrate metabolic process	63	1074	0.0024	0.38	8.70275
GO:0016265	P	death	13	131	0.0024	0.38	8.70275
GO:0009626	P	plant-type hypersensitive response	7	47	0.0025	0.38	8.64386
GO:0005982	P	starch metabolic process	8	60	0.0026	0.38	8.58727
GO:0009817	P	defense response to fungus, incompatible interaction	5	25	0.0028	0.38	8.48036
GO:0045087	P	innate immune response	18	218	0.0032	0.4	8.28771
GO:0034050	P	host programmed cell death induced by symbiont	7	49	0.0032	0.4	8.28771
GO:0004185	F	serine-type carboxypeptidase activity	6	46	0.0097	0.44	6.6878
GO:0006979	P	response to oxidative stress	27	383	0.0038	0.45	8.03978
GO:0005509	F	calcium ion binding	19	267	0.012	0.49	6.38082
GO:0070279	F	vitamin B6 binding	12	143	0.013	0.49	6.26534
GO:0030170	F	pyridoxal phosphate binding	12	143	0.013	0.49	6.26534
GO:0005506	F	iron ion binding	36	608	0.015	0.52	6.05889
GO:0016773	F	phosphotransferase activity, alcohol group as acceptor	72	1373	0.016	0.52	5.96578
GO:0016709	F	oxidoreductase activity, acting on paired donors, with incorporation or reduction of molecular oxygen, NADH or NADPH as one donor, and incorporation of one atom of oxygen	7	66	0.016	0.52	5.96578
GO:0070008	F	serine-type exopeptidase activity	6	52	0.017	0.52	5.87832
GO:0016853	F	isomerase activity	18	258	0.017	0.52	5.87832
GO:0016798	F	hydrolase activity, acting on glycosyl bonds	26	412	0.017	0.52	5.87832
GO:0006468	P	protein amino acid phosphorylation	63	1110	0.0049	0.55	7.673
GO:0008654	P	phospholipid biosynthetic process	9	81	0.0051	0.55	7.61529
GO:0016301	F	kinase activity	79	1546	0.02	0.6	5.64386
GO:0012501	P	programmed cell death	10	99	0.0064	0.66	7.28771
GO:0034470	P	ncRNA processing	12	131	0.0065	0.66	7.26534
GO:0044247	P	cellular polysaccharide catabolic process	7	56	0.0068	0.66	7.20025
GO:0043086	P	negative regulation of catalytic activity	17	219	0.0075	0.7	7.05889
GO:0032440	F	2-alkenal reductase activity	8	88	0.025	0.7	5.32193
GO:0009570	C	chloroplast stroma	35	578	0.012	0.75	6.38082
GO:0007126	P	meiosis	7	59	0.009	0.78	6.79586
GO:0051327	P	M phase of meiotic cell cycle	7	59	0.009	0.78	6.79586
GO:0051607	P	defense response to virus	5	33	0.0095	0.8	6.71786
GO:0016627	F	oxidoreductase activity, acting on the CH-CH group of donors	12	165	0.034	0.9	4.87832
GO:0070011	F	peptidase activity, acting on L-amino acid peptides	33	588	0.035	0.9	4.8365
GO:0019842	F	vitamin binding	13	184	0.035	0.9	4.8365
GO:0020037	F	heme binding	25	424	0.037	0.92	4.75633
GO:0016811	F	hydrolase activity, acting on carbon-nitrogen (but not peptide) bonds, in linear amides	5	47	0.039	0.93	4.68038
GO:0044092	P	negative regulation of molecular function	17	230	0.012	0.95	6.38082
GO:0032787	P	monocarboxylic acid metabolic process	30	479	0.012	0.95	6.38082
GO:0005976	P	polysaccharide metabolic process	22	327	0.013	1	6.26534
GO:0044264	P	cellular polysaccharide metabolic process	19	271	0.014	1	6.15843
GO:0006725	P	cellular aromatic compound metabolic process	27	425	0.014	1	6.15843
GO:0007127	P	meiosis I	5	37	0.015	1	6.05889
GO:0042743	P	hydrogen peroxide metabolic process	5	37	0.015	1	6.05889
GO:0008037	P	cell recognition	7	67	0.017	1	5.87832
GO:0048544	P	recognition of pollen	7	67	0.017	1	5.87832
GO:0008152	P	metabolic process	548	12233	0.017	1	5.87832
GO:0042542	P	response to hydrogen peroxide	8	84	0.019	1	5.71786
GO:0006364	P	rRNA processing	7	68	0.019	1	5.71786
GO:0009875	P	pollen-pistil interaction	7	68	0.019	1	5.71786
GO:0009627	P	systemic acquired resistance	7	68	0.019	1	5.71786
GO:0006952	P	defense response	49	899	0.021	1	5.57347
GO:0009737	P	response to abscisic acid stimulus	24	383	0.022	1	5.50635
GO:0016072	P	rRNA metabolic process	7	71	0.023	1	5.44222
GO:0008610	P	lipid biosynthetic process	28	465	0.023	1	5.44222
GO:0002252	P	immune effector process	5	42	0.025	1	5.32193
GO:0044283	P	small molecule biosynthetic process	42	766	0.028	1	5.15843
GO:0043449	P	cellular alkene metabolic process	5	43	0.028	1	5.15843
GO:0043450	P	alkene biosynthetic process	5	43	0.028	1	5.15843
GO:0034660	P	ncRNA metabolic process	14	198	0.029	1	5.1078
GO:0005777	C	peroxisome	11	143	0.029	1	5.1078
GO:0042579	C	microbody	11	143	0.029	1	5.1078
GO:0044435	C	plastid part	67	1311	0.03	1	5.05889
GO:0031977	C	thylakoid lumen	6	59	0.03	1	5.05889
GO:0006633	P	fatty acid biosynthetic process	14	200	0.031	1	5.01159
GO:0051321	P	meiotic cell cycle	7	76	0.032	1	4.96578
GO:0009451	P	RNA modification	9	113	0.038	1	4.71786
GO:0016051	P	carbohydrate biosynthetic process	19	303	0.038	1	4.71786
GO:0006950	P	response to stress	123	2595	0.039	1	4.68038
GO:0034637	P	cellular carbohydrate biosynthetic process	17	266	0.04	1	4.64386
GO:0043412	P	macromolecule modification	95	1969	0.043	1	4.53952
GO:0009414	P	response to water deprivation	16	249	0.044	1	4.50635
GO:0044238	P	primary metabolic process	367	8276	0.044	1	4.50635
GO:0006261	P	DNA-dependent DNA replication	6	65	0.045	1	4.47393
GO:0010941	P	regulation of cell death	6	65	0.045	1	4.47393
GO:0019438	P	aromatic compound biosynthetic process	16	251	0.047	1	4.4112
GO:0006073	P	cellular glucan metabolic process	12	174	0.048	1	4.38082
GO:0044434	C	chloroplast part	64	1284	0.048	1	4.38082
GO:0009415	P	response to water	16	253	0.049	1	4.35107
GO:0006644	P	phospholipid metabolic process	11	156	0.049	1	4.35107
GO:0016772	F	transferase activity, transferring phosphorus-containing groups	95	1986	0.05	1	4.32193
GO:0006631	P	fatty acid metabolic process	18	296	0.053	1	4.23786
GO:0044042	P	glucan metabolic process	12	177	0.053	1	4.23786
GO:0043436	P	oxoacid metabolic process	47	917	0.055	1	4.18442
GO:0019752	P	carboxylic acid metabolic process	47	917	0.055	1	4.18442
GO:0006082	P	organic acid metabolic process	47	919	0.056	1	4.15843
GO:0005524	F	ATP binding	107	2272	0.056	1	4.15843
GO:0048509	P	regulation of meristem development	6	69	0.057	1	4.13289
GO:0016628	F	oxidoreductase activity, acting on the CH-CH group of donors, NAD or NADP as acceptor	9	123	0.059	1	4.08314
GO:0043067	P	regulation of programmed cell death	5	53	0.06	1	4.05889
GO:0051606	P	detection of stimulus	5	53	0.06	1	4.05889
GO:0031225	C	anchored to membrane	6	70	0.061	1	4.03505
GO:0016052	P	carbohydrate catabolic process	16	262	0.063	1	3.9885
GO:0016310	P	phosphorylation	77	1602	0.064	1	3.96578
GO:0009534	C	chloroplast thylakoid	26	472	0.065	1	3.94342
GO:0001882	F	nucleoside binding	124	2684	0.066	1	3.92139
GO:0030554	F	adenyl nucleotide binding	123	2662	0.067	1	3.8997
GO:0031976	C	plastid thylakoid	26	473	0.067	1	3.8997
GO:0044255	P	cellular lipid metabolic process	34	647	0.068	1	3.87832
GO:0001883	F	purine nucleoside binding	123	2666	0.069	1	3.85726
GO:0044436	C	thylakoid part	23	411	0.069	1	3.85726
GO:0019637	P	organophosphate metabolic process	11	166	0.07	1	3.8365
GO:0005216	F	ion channel activity	6	73	0.071	1	3.81604
GO:0042180	P	cellular ketone metabolic process	47	937	0.072	1	3.79586
GO:0048583	P	regulation of response to stimulus	14	227	0.073	1	3.77596
GO:0006629	P	lipid metabolic process	47	939	0.074	1	3.75633
GO:0030001	P	metal ion transport	13	207	0.074	1	3.75633
GO:0005618	C	cell wall	37	718	0.074	1	3.75633
GO:0010035	P	response to inorganic substance	35	675	0.075	1	3.73697
GO:0015267	F	channel activity	7	92	0.075	1	3.73697
GO:0022838	F	substrate-specific channel activity	7	92	0.075	1	3.73697
GO:0022803	F	passive transmembrane transporter activity	7	92	0.075	1	3.73697
GO:0005694	C	chromosome	14	228	0.075	1	3.73697
GO:0031347	P	regulation of defense response	8	111	0.077	1	3.699
GO:0043687	P	post-translational protein modification	81	1714	0.078	1	3.68038
GO:0022836	F	gated channel activity	5	58	0.081	1	3.62593
GO:0046906	F	tetrapyrrole binding	26	484	0.082	1	3.60823
GO:0008238	F	exopeptidase activity	7	94	0.082	1	3.60823
GO:0031984	C	organelle subcompartment	26	484	0.082	1	3.60823
GO:0050896	P	response to stimulus	185	4144	0.084	1	3.57347
GO:0046658	C	anchored to plasma membrane	5	59	0.086	1	3.53952
GO:0030312	C	external encapsulating structure	37	729	0.087	1	3.52284
GO:0040008	P	regulation of growth	7	96	0.09	1	3.47393
GO:0009615	P	response to virus	5	60	0.091	1	3.45799
GO:0000166	F	nucleotide binding	157	3501	0.091	1	3.45799
GO:0004175	F	endopeptidase activity	21	383	0.092	1	3.44222
GO:0002682	P	regulation of immune system process	6	79	0.096	1	3.38082
GO:0050776	P	regulation of immune response	6	79	0.096	1	3.38082
GO:0008233	F	peptidase activity	34	669	0.096	1	3.38082
GO:0050790	P	regulation of catalytic activity	24	450	0.097	1	3.36587
GO:0017076	F	purine nucleotide binding	131	2903	0.097	1	3.36587
GO:0044281	P	small molecule metabolic process	115	2534	0.1	1	3.32193
GO:0006464	P	protein modification process	85	1839	0.1	1	3.32193
GO:0006796	P	phosphate metabolic process	86	1858	0.1	1	3.32193
GO:0006793	P	phosphorus metabolic process	86	1859	0.1	1	3.32193
GO:0044262	P	cellular carbohydrate metabolic process	35	697	0.1	1	3.32193
GO:0009808	P	lignin metabolic process	5	62	0.1	1	3.32193
GO:0065009	P	regulation of molecular function	25	476	0.1	1	3.32193
GO:0032559	F	adenyl ribonucleotide binding	112	2469	0.1	1	3.32193
GO:0009266	P	response to temperature stimulus	25	482	0.11	1	3.18442
GO:0009644	P	response to high light intensity	6	83	0.11	1	3.18442
GO:0033692	P	cellular polysaccharide biosynthetic process	10	159	0.11	1	3.18442
GO:0044242	P	cellular lipid catabolic process	5	63	0.11	1	3.18442
GO:0004091	F	carboxylesterase activity	12	201	0.11	1	3.18442
GO:0016874	F	ligase activity	24	456	0.11	1	3.18442
GO:0016787	F	hydrolase activity	148	3320	0.11	1	3.18442
GO:0050660	F	FAD binding	10	160	0.11	1	3.18442
GO:0042254	P	ribosome biogenesis	7	104	0.12	1	3.05889
GO:0022403	P	cell cycle phase	8	122	0.12	1	3.05889
GO:0006508	P	proteolysis	37	756	0.12	1	3.05889
GO:0008757	F	S-adenosylmethionine-dependent methyltransferase activity	7	103	0.12	1	3.05889
GO:0048316	P	seed development	18	338	0.13	1	2.94342
GO:0000279	P	M phase	7	106	0.13	1	2.94342
GO:0009725	P	response to hormone stimulus	44	921	0.13	1	2.94342
GO:0046942	P	carboxylic acid transport	7	106	0.13	1	2.94342
GO:0009628	P	response to abiotic stimulus	69	1496	0.13	1	2.94342
GO:0045330	F	aspartyl esterase activity	5	67	0.13	1	2.94342
GO:0009579	C	thylakoid	31	625	0.13	1	2.94342
GO:0000271	P	polysaccharide biosynthetic process	10	168	0.14	1	2.8365
GO:0009250	P	glucan biosynthetic process	7	107	0.14	1	2.8365
GO:0042221	P	response to chemical stimulus	103	2297	0.14	1	2.8365
GO:0080134	P	regulation of response to stress	8	127	0.14	1	2.8365
GO:0006767	P	water-soluble vitamin metabolic process	5	69	0.14	1	2.8365
GO:0006865	P	amino acid transport	5	68	0.14	1	2.8365
GO:0016810	F	hydrolase activity, acting on carbon-nitrogen (but not peptide) bonds	6	88	0.14	1	2.8365
GO:0032555	F	purine ribonucleotide binding	120	2708	0.14	1	2.8365
GO:0032553	F	ribonucleotide binding	120	2708	0.14	1	2.8365
GO:0009505	C	plant-type cell wall	13	231	0.14	1	2.8365
GO:0044036	P	cell wall macromolecule metabolic process	7	109	0.15	1	2.73697
GO:0008643	P	carbohydrate transport	6	89	0.15	1	2.73697
GO:0045088	P	regulation of innate immune response	5	70	0.15	1	2.73697
GO:0009314	P	response to radiation	27	544	0.15	1	2.73697
GO:0046873	F	metal ion transmembrane transporter activity	9	151	0.15	1	2.73697
GO:0016616	F	oxidoreductase activity, acting on the CH-OH group of donors, NAD or NADP as acceptor	14	258	0.15	1	2.73697
GO:0031226	C	intrinsic to plasma membrane	5	71	0.15	1	2.73697
GO:0008213	P	protein amino acid alkylation	6	91	0.16	1	2.64386
GO:0009408	P	response to heat	10	175	0.16	1	2.64386
GO:0006479	P	protein amino acid methylation	6	91	0.16	1	2.64386
GO:0015837	P	amine transport	5	72	0.16	1	2.64386
GO:0046165	P	alcohol biosynthetic process	5	72	0.16	1	2.64386
GO:0048037	F	cofactor binding	31	639	0.16	1	2.64386
GO:0044459	C	plasma membrane part	50	1077	0.16	1	2.64386
GO:0015849	P	organic acid transport	7	113	0.17	1	2.55639
GO:0008283	P	cell proliferation	6	93	0.17	1	2.55639
GO:0010073	P	meristem maintenance	5	74	0.17	1	2.55639
GO:0010118	P	stomatal movement	5	74	0.17	1	2.55639
GO:0009311	P	oligosaccharide metabolic process	5	74	0.17	1	2.55639
GO:0022613	P	ribonucleoprotein complex biogenesis	8	139	0.19	1	2.39593
GO:0015103	F	inorganic anion transmembrane transporter activity	5	77	0.19	1	2.39593
GO:0055035	C	plastid thylakoid membrane	18	359	0.19	1	2.39593
GO:0009535	C	chloroplast thylakoid membrane	18	357	0.19	1	2.39593
GO:0043414	P	macromolecule methylation	9	161	0.2	1	2.32193
GO:0009856	P	pollination	12	226	0.2	1	2.32193
GO:0042445	P	hormone metabolic process	5	78	0.2	1	2.32193
GO:0009611	P	response to wounding	10	183	0.2	1	2.32193
GO:0009526	C	plastid envelope	28	590	0.2	1	2.32193
GO:0010033	P	response to organic substance	57	1275	0.21	1	2.25154
GO:0016571	P	histone methylation	5	80	0.21	1	2.25154
GO:0050801	P	ion homeostasis	7	121	0.21	1	2.25154
GO:0022891	F	substrate-specific transmembrane transporter activity	33	708	0.21	1	2.25154
GO:0034357	C	photosynthetic membrane	21	433	0.21	1	2.25154
GO:0009507	C	chloroplast	105	2419	0.21	1	2.25154
GO:0009941	C	chloroplast envelope	27	570	0.21	1	2.25154
GO:0009698	P	phenylpropanoid metabolic process	10	188	0.22	1	2.18442
GO:0042545	P	cell wall modification	7	123	0.22	1	2.18442
GO:0010154	P	fruit development	18	367	0.22	1	2.18442
GO:0008509	F	anion transmembrane transporter activity	7	123	0.22	1	2.18442
GO:0009308	P	amine metabolic process	26	556	0.23	1	2.12029
GO:0009642	P	response to light intensity	7	124	0.23	1	2.12029
GO:0046394	P	carboxylic acid biosynthetic process	21	440	0.23	1	2.12029
GO:0016053	P	organic acid biosynthetic process	21	440	0.23	1	2.12029
GO:0042742	P	defense response to bacterium	13	257	0.23	1	2.12029
GO:0009719	P	response to endogenous stimulus	45	1006	0.24	1	2.05889
GO:0042651	C	thylakoid membrane	18	373	0.24	1	2.05889
GO:0009536	C	plastid	112	2610	0.24	1	2.05889
GO:0005886	C	plasma membrane	98	2271	0.24	1	2.05889
GO:0046777	P	protein amino acid autophosphorylation	7	128	0.25	1	2
GO:0006766	P	vitamin metabolic process	5	85	0.25	1	2
GO:0016614	F	oxidoreductase activity, acting on CH-OH group of donors	14	285	0.25	1	2
GO:0000151	C	ubiquitin ligase complex	7	128	0.25	1	2
GO:0009699	P	phenylpropanoid biosynthetic process	7	130	0.26	1	1.94342
GO:0009416	P	response to light stimulus	24	520	0.26	1	1.94342
GO:0009066	P	aspartate family amino acid metabolic process	5	86	0.26	1	1.94342
GO:0044275	P	cellular carbohydrate catabolic process	11	218	0.26	1	1.94342
GO:0022402	P	cell cycle process	9	176	0.27	1	1.88897
GO:0022892	F	substrate-specific transporter activity	35	784	0.27	1	1.88897
GO:0043167	F	ion binding	141	3342	0.27	1	1.88897
GO:0043169	F	cation binding	139	3287	0.27	1	1.88897
GO:0005911	C	cell-cell junction	43	973	0.27	1	1.88897
GO:0055044	C	symplast	43	972	0.27	1	1.88897
GO:0030054	C	cell junction	43	973	0.27	1	1.88897
GO:0009506	C	plasmodesma	43	972	0.27	1	1.88897
GO:0033554	P	cellular response to stress	24	526	0.28	1	1.8365
GO:0009657	P	plastid organization	8	155	0.28	1	1.8365
GO:0008380	P	RNA splicing	5	89	0.28	1	1.8365
GO:0006650	P	glycerophospholipid metabolic process	6	111	0.28	1	1.8365
GO:0043565	F	sequence-specific DNA binding	16	339	0.28	1	1.8365
GO:0046872	F	metal ion binding	138	3276	0.28	1	1.8365
GO:0019748	P	secondary metabolic process	20	436	0.29	1	1.78588
GO:0044237	P	cellular metabolic process	343	8305	0.29	1	1.78588
GO:0042398	P	cellular amino acid derivative biosynthetic process	11	225	0.29	1	1.78588
GO:0009056	P	catabolic process	58	1342	0.29	1	1.78588
GO:0043170	P	macromolecule metabolic process	249	6003	0.29	1	1.78588
GO:0016740	F	transferase activity	152	3625	0.29	1	1.78588
GO:0043648	P	dicarboxylic acid metabolic process	5	91	0.3	1	1.73697
GO:0048507	P	meristem development	8	158	0.3	1	1.73697
GO:0016042	P	lipid catabolic process	5	91	0.3	1	1.73697
GO:0016209	F	antioxidant activity	9	181	0.3	1	1.73697
GO:0015075	F	ion transmembrane transporter activity	24	532	0.3	1	1.73697
GO:0070887	P	cellular response to chemical stimulus	26	584	0.31	1	1.68966
GO:0008299	P	isoprenoid biosynthetic process	7	137	0.31	1	1.68966
GO:0006720	P	isoprenoid metabolic process	8	161	0.31	1	1.68966
GO:0006310	P	DNA recombination	5	92	0.31	1	1.68966
GO:0015979	P	photosynthesis	15	323	0.31	1	1.68966
GO:0005507	F	copper ion binding	13	276	0.31	1	1.68966
GO:0004857	F	enzyme inhibitor activity	7	138	0.31	1	1.68966
GO:0009409	P	response to cold	15	325	0.32	1	1.64386
GO:0009743	P	response to carbohydrate stimulus	10	208	0.32	1	1.64386
GO:0006396	P	RNA processing	18	397	0.32	1	1.64386
GO:0006811	P	ion transport	24	539	0.32	1	1.64386
GO:0032504	P	multicellular organism reproduction	6	116	0.32	1	1.64386
GO:0006066	P	alcohol metabolic process	17	375	0.33	1	1.59946
GO:0048522	P	positive regulation of cellular process	12	256	0.33	1	1.59946
GO:0006519	P	cellular amino acid and derivative metabolic process	30	687	0.33	1	1.59946
GO:0006790	P	sulfur metabolic process	10	210	0.33	1	1.59946
GO:0048878	P	chemical homeostasis	8	163	0.33	1	1.59946
GO:0009651	P	response to salt stress	23	518	0.33	1	1.59946
GO:0005996	P	monosaccharide metabolic process	12	256	0.33	1	1.59946
GO:0043623	P	cellular protein complex assembly	8	166	0.34	1	1.55639
GO:0010200	P	response to chitin	5	96	0.34	1	1.55639
GO:0009658	P	chloroplast organization	5	97	0.34	1	1.55639
GO:0071555	P	cell wall organization	9	188	0.34	1	1.55639
GO:0031406	F	carboxylic acid binding	5	96	0.34	1	1.55639
GO:0009733	P	response to auxin stimulus	12	262	0.35	1	1.51457
GO:0071554	P	cell wall organization or biogenesis	16	357	0.35	1	1.51457
GO:0030599	F	pectinesterase activity	5	98	0.35	1	1.51457
GO:0016706	F	oxidoreductase activity, acting on paired donors, with incorporation or reduction of molecular oxygen, 2-oxoglutarate as one donor, and incorporation of one atom each of oxygen into both donors	9	191	0.35	1	1.51457
GO:0005576	C	extracellular region	29	668	0.35	1	1.51457
GO:0051716	P	cellular response to stimulus	45	1059	0.36	1	1.47393
GO:0006200	P	ATP catabolic process	15	334	0.36	1	1.47393
GO:0006812	P	cation transport	17	382	0.36	1	1.47393
GO:0044271	P	cellular nitrogen compound biosynthetic process	16	359	0.36	1	1.47393
GO:0046483	P	heterocycle metabolic process	37	871	0.37	1	1.4344
GO:0006575	P	cellular amino acid derivative metabolic process	16	363	0.38	1	1.39593
GO:0018130	P	heterocycle biosynthetic process	7	149	0.38	1	1.39593
GO:0009617	P	response to bacterium	14	315	0.38	1	1.39593
GO:0019725	P	cellular homeostasis	9	196	0.38	1	1.39593
GO:0019684	P	photosynthesis, light reaction	9	195	0.38	1	1.39593
GO:0050662	F	coenzyme binding	18	412	0.38	1	1.39593
GO:0048046	C	apoplast	16	364	0.38	1	1.39593
GO:0007049	P	cell cycle	12	269	0.39	1	1.35845
GO:0048609	P	reproductive process in a multicellular organism	5	103	0.39	1	1.35845
GO:0006399	P	tRNA metabolic process	6	127	0.4	1	1.32193
GO:0034641	P	cellular nitrogen compound metabolic process	30	711	0.4	1	1.32193
GO:0016758	F	transferase activity, transferring hexosyl groups	20	466	0.4	1	1.32193
GO:0016879	F	ligase activity, forming carbon-nitrogen bonds	13	297	0.41	1	1.2863
GO:0006820	P	anion transport	6	131	0.42	1	1.25154
GO:0009753	P	response to jasmonic acid stimulus	7	155	0.42	1	1.25154
GO:0044248	P	cellular catabolic process	50	1208	0.42	1	1.25154
GO:0003700	F	transcription factor activity	21	496	0.42	1	1.25154
GO:0019538	P	protein metabolic process	138	3397	0.43	1	1.21759
GO:0006520	P	cellular amino acid metabolic process	18	425	0.43	1	1.21759
GO:0009166	P	nucleotide catabolic process	19	452	0.44	1	1.18442
GO:0000003	P	reproduction	44	1070	0.44	1	1.18442
GO:0019318	P	hexose metabolic process	9	206	0.44	1	1.18442
GO:0009261	P	ribonucleotide catabolic process	19	451	0.44	1	1.18442
GO:0010228	P	vegetative to reproductive phase transition of meristem	5	109	0.44	1	1.18442
GO:0006195	P	purine nucleotide catabolic process	19	451	0.44	1	1.18442
GO:0009143	P	nucleoside triphosphate catabolic process	19	452	0.44	1	1.18442
GO:0009146	P	purine nucleoside triphosphate catabolic process	19	451	0.44	1	1.18442
GO:0009207	P	purine ribonucleoside triphosphate catabolic process	19	451	0.44	1	1.18442
GO:0009057	P	macromolecule catabolic process	23	551	0.44	1	1.18442
GO:0009203	P	ribonucleoside triphosphate catabolic process	19	451	0.44	1	1.18442
GO:0009154	P	purine ribonucleotide catabolic process	19	451	0.44	1	1.18442
GO:0030258	P	lipid modification	5	110	0.45	1	1.152
GO:0022857	F	transmembrane transporter activity	36	875	0.45	1	1.152
GO:0009793	P	embryonic development ending in seed dormancy	10	235	0.46	1	1.12029
GO:0010817	P	regulation of hormone levels	6	136	0.46	1	1.12029
GO:0042592	P	homeostatic process	15	359	0.46	1	1.12029
GO:0055085	P	transmembrane transport	27	656	0.46	1	1.12029
GO:0044085	P	cellular component biogenesis	27	656	0.46	1	1.12029
GO:0016788	F	hydrolase activity, acting on ester bonds	36	880	0.46	1	1.12029
GO:0046700	P	heterocycle catabolic process	20	486	0.47	1	1.08927
GO:0005488	F	binding	406	10129	0.47	1	1.08927
GO:0015291	F	secondary active transmembrane transporter activity	9	213	0.48	1	1.05889
GO:0040007	P	growth	17	416	0.49	1	1.02915
GO:0005215	F	transporter activity	44	1093	0.49	1	1.02915
GO:0046914	F	transition metal ion binding	85	2121	0.49	1	1.02915
GO:0006970	P	response to osmotic stress	23	567	0.5	1	1
GO:0022414	P	reproductive process	42	1045	0.5	1	1
GO:0060089	F	molecular transducer activity	8	192	0.5	1	1
GO:0004871	F	signal transducer activity	8	192	0.5	1	1
GO:0046486	P	glycerolipid metabolic process	6	143	0.51	1	0.971431
GO:0051301	P	cell division	6	143	0.51	1	0.971431
GO:0004842	F	ubiquitin-protein ligase activity	8	194	0.51	1	0.971431
GO:0006260	P	DNA replication	10	247	0.52	1	0.943416
GO:0008324	F	cation transmembrane transporter activity	16	398	0.52	1	0.943416
GO:0022804	F	active transmembrane transporter activity	18	449	0.52	1	0.943416
GO:0006807	P	nitrogen compound metabolic process	147	3706	0.53	1	0.915936
GO:0042625	F	ATPase activity, coupled to transmembrane movement of ions	5	121	0.53	1	0.915936
GO:0034220	P	ion transmembrane transport	8	199	0.54	1	0.888969
GO:0065007	P	biological regulation	138	3485	0.54	1	0.888969
GO:0016667	F	oxidoreductase activity, acting on sulfur group of donors	6	148	0.54	1	0.888969
GO:0016829	F	lyase activity	17	427	0.54	1	0.888969
GO:0042440	P	pigment metabolic process	6	150	0.55	1	0.862496
GO:0046148	P	pigment biosynthetic process	5	124	0.55	1	0.862496
GO:0019787	F	small conjugating protein ligase activity	8	200	0.55	1	0.862496
GO:0044451	C	nucleoplasm part	7	175	0.55	1	0.862496
GO:0009987	P	cellular process	419	10605	0.56	1	0.836501
GO:0016779	F	nucleotidyltransferase activity	13	332	0.56	1	0.836501
GO:0046527	F	glucosyltransferase activity	5	127	0.57	1	0.810966
GO:0010038	P	response to metal ion	20	517	0.58	1	0.785875
GO:0003006	P	reproductive developmental process	33	850	0.58	1	0.785875
GO:0009790	P	embryonic development	12	309	0.58	1	0.785875
GO:0055086	P	nucleobase, nucleoside and nucleotide metabolic process	29	748	0.58	1	0.785875
GO:0006753	P	nucleoside phosphate metabolic process	27	700	0.59	1	0.761213
GO:0051186	P	cofactor metabolic process	13	337	0.59	1	0.761213
GO:0048608	P	reproductive structure development	29	751	0.59	1	0.761213
GO:0009117	P	nucleotide metabolic process	27	698	0.59	1	0.761213
GO:0018193	P	peptidyl-amino acid modification	6	155	0.59	1	0.761213
GO:0031667	P	response to nutrient levels	5	129	0.59	1	0.761213
GO:0009150	P	purine ribonucleotide metabolic process	21	544	0.59	1	0.761213
GO:0016684	F	oxidoreductase activity, acting on peroxide as acceptor	6	156	0.59	1	0.761213
GO:0004601	F	peroxidase activity	6	156	0.59	1	0.761213
GO:0030528	F	transcription regulator activity	22	570	0.59	1	0.761213
GO:0046034	P	ATP metabolic process	15	393	0.6	1	0.736966
GO:0009259	P	ribonucleotide metabolic process	22	572	0.6	1	0.736966
GO:0006006	P	glucose metabolic process	6	157	0.6	1	0.736966
GO:0009751	P	response to salicylic acid stimulus	5	131	0.6	1	0.736966
GO:0016887	F	ATPase activity	17	444	0.6	1	0.736966
GO:0048518	P	positive regulation of biological process	14	370	0.61	1	0.713119
GO:0022607	P	cellular component assembly	18	472	0.61	1	0.713119
GO:0007154	P	cell communication	14	369	0.61	1	0.713119
GO:0009605	P	response to external stimulus	17	450	0.62	1	0.68966
GO:0006461	P	protein complex assembly	9	240	0.62	1	0.68966
GO:0070271	P	protein complex biogenesis	9	240	0.62	1	0.68966
GO:0070882	P	cellular cell wall organization or biogenesis	5	134	0.62	1	0.68966
GO:0048588	P	developmental cell growth	6	161	0.62	1	0.68966
GO:0006163	P	purine nucleotide metabolic process	21	553	0.62	1	0.68966
GO:0048437	P	floral organ development	6	160	0.62	1	0.68966
GO:0031224	C	intrinsic to membrane	77	1993	0.62	1	0.68966
GO:0009521	C	photosystem	5	134	0.62	1	0.68966
GO:0009165	P	nucleotide biosynthetic process	6	162	0.63	1	0.666576
GO:0051276	P	chromosome organization	13	347	0.63	1	0.666576
GO:0019222	P	regulation of metabolic process	60	1562	0.63	1	0.666576
GO:0016881	F	acid-amino acid ligase activity	9	243	0.63	1	0.666576
GO:0016830	F	carbon-carbon lyase activity	5	136	0.63	1	0.666576
GO:0016070	P	RNA metabolic process	70	1825	0.64	1	0.643856
GO:0016567	P	protein ubiquitination	8	217	0.64	1	0.643856
GO:0016570	P	histone modification	5	137	0.64	1	0.643856
GO:0048589	P	developmental growth	11	297	0.64	1	0.643856
GO:0016020	C	membrane	208	5359	0.64	1	0.643856
GO:0048569	P	post-embryonic organ development	6	165	0.65	1	0.621488
GO:0044260	P	cellular macromolecule metabolic process	208	5363	0.65	1	0.621488
GO:0044106	P	cellular amine metabolic process	18	484	0.65	1	0.621488
GO:0016791	F	phosphatase activity	9	246	0.65	1	0.621488
GO:0005794	C	Golgi apparatus	28	750	0.66	1	0.599462
GO:0009144	P	purine nucleoside triphosphate metabolic process	19	517	0.67	1	0.577767
GO:0009205	P	purine ribonucleoside triphosphate metabolic process	19	517	0.67	1	0.577767
GO:0015399	F	primary active transmembrane transporter activity	7	197	0.67	1	0.577767
GO:0016757	F	transferase activity, transferring glycosyl groups	22	596	0.67	1	0.577767
GO:0005654	C	nucleoplasm	7	196	0.67	1	0.577767
GO:0016741	F	transferase activity, transferring one-carbon groups	11	308	0.68	1	0.556393
GO:0030234	F	enzyme regulator activity	10	280	0.68	1	0.556393
GO:0050789	P	regulation of biological process	105	2764	0.69	1	0.535332
GO:0006091	P	generation of precursor metabolites and energy	17	469	0.69	1	0.535332
GO:0016569	P	covalent chromatin modification	5	145	0.69	1	0.535332
GO:0032446	P	protein modification by small protein conjugation	8	228	0.69	1	0.535332
GO:0009755	P	hormone-mediated signaling pathway	11	310	0.69	1	0.535332
GO:0010468	P	regulation of gene expression	49	1312	0.69	1	0.535332
GO:0042578	F	phosphoric ester hydrolase activity	11	309	0.69	1	0.535332
GO:0004518	F	nuclease activity	8	227	0.69	1	0.535332
GO:0005783	C	endoplasmic reticulum	17	469	0.69	1	0.535332
GO:0015980	P	energy derivation by oxidation of organic compounds	5	147	0.7	1	0.514573
GO:0031967	C	organelle envelope	32	872	0.7	1	0.514573
GO:0009199	P	ribonucleoside triphosphate metabolic process	19	531	0.71	1	0.494109
GO:0032259	P	methylation	13	370	0.71	1	0.494109
GO:0060255	P	regulation of macromolecule metabolic process	51	1372	0.71	1	0.494109
GO:0034061	F	DNA polymerase activity	5	148	0.71	1	0.494109
GO:0005774	C	vacuolar membrane	22	610	0.71	1	0.494109
GO:0031323	P	regulation of cellular metabolic process	53	1429	0.72	1	0.473931
GO:0042626	F	ATPase activity, coupled to transmembrane movement of substances	6	179	0.72	1	0.473931
GO:0043492	F	ATPase activity, coupled to movement of substances	6	179	0.72	1	0.473931
GO:0016021	C	integral to membrane	72	1926	0.72	1	0.473931
GO:0044437	C	vacuolar part	22	612	0.72	1	0.473931
GO:0031975	C	envelope	32	879	0.72	1	0.473931
GO:0016071	P	mRNA metabolic process	5	152	0.73	1	0.454032
GO:0009141	P	nucleoside triphosphate metabolic process	19	537	0.73	1	0.454032
GO:0006139	P	nucleobase, nucleoside, nucleotide and nucleic acid metabolic process	118	3128	0.73	1	0.454032
GO:0071310	P	cellular response to organic substance	17	483	0.73	1	0.454032
GO:0065008	P	regulation of biological quality	31	859	0.73	1	0.454032
GO:0006259	P	DNA metabolic process	23	648	0.74	1	0.434403
GO:0009723	P	response to ethylene stimulus	5	154	0.74	1	0.434403
GO:0009058	P	biosynthetic process	143	3786	0.74	1	0.434403
GO:0009991	P	response to extracellular stimulus	5	154	0.74	1	0.434403
GO:0022890	F	inorganic cation transmembrane transporter activity	8	239	0.74	1	0.434403
GO:0004190	F	aspartic-type endopeptidase activity	5	154	0.74	1	0.434403
GO:0070001	F	aspartic-type peptidase activity	5	154	0.74	1	0.434403
GO:0022622	P	root system development	11	327	0.75	1	0.415037
GO:0000904	P	cell morphogenesis involved in differentiation	5	156	0.75	1	0.415037
GO:0051188	P	cofactor biosynthetic process	6	185	0.75	1	0.415037
GO:0050794	P	regulation of cellular process	90	2420	0.75	1	0.415037
GO:0010556	P	regulation of macromolecule biosynthetic process	44	1210	0.75	1	0.415037
GO:0005773	C	vacuole	35	973	0.75	1	0.415037
GO:0044249	P	cellular biosynthetic process	137	3654	0.76	1	0.395929
GO:0032870	P	cellular response to hormone stimulus	12	356	0.76	1	0.395929
GO:0016049	P	cell growth	11	328	0.76	1	0.395929
GO:0019001	F	guanyl nucleotide binding	8	245	0.76	1	0.395929
GO:0032561	F	guanyl ribonucleotide binding	8	245	0.76	1	0.395929
GO:0005525	F	GTP binding	8	245	0.76	1	0.395929
GO:0016820	F	hydrolase activity, acting on acid anhydrides, catalyzing transmembrane movement of substances	6	188	0.76	1	0.395929
GO:0080090	P	regulation of primary metabolic process	48	1329	0.77	1	0.37707
GO:0070647	P	protein modification by small protein conjugation or removal	8	247	0.77	1	0.37707
GO:0071495	P	cellular response to endogenous stimulus	13	388	0.77	1	0.37707
GO:0008168	F	methyltransferase activity	10	305	0.77	1	0.37707
GO:0016568	P	chromatin modification	5	163	0.78	1	0.358454
GO:0031326	P	regulation of cellular biosynthetic process	45	1258	0.78	1	0.358454
GO:0008194	F	UDP-glycosyltransferase activity	6	193	0.78	1	0.358454
GO:0044425	C	membrane part	121	3254	0.78	1	0.358454
GO:0044464	C	cell part	428	11225	0.78	1	0.358454
GO:0005623	C	cell	428	11225	0.78	1	0.358454
GO:0006281	P	DNA repair	7	225	0.79	1	0.340075
GO:0019219	P	regulation of nucleobase, nucleoside, nucleotide and nucleic acid metabolic process	42	1185	0.79	1	0.340075
GO:0009889	P	regulation of biosynthetic process	45	1263	0.79	1	0.340075
GO:0006732	P	coenzyme metabolic process	7	224	0.79	1	0.340075
GO:0006730	P	one-carbon metabolic process	13	395	0.79	1	0.340075
GO:0044265	P	cellular macromolecule catabolic process	16	477	0.79	1	0.340075
GO:0015405	F	P-P-bond-hydrolysis-driven transmembrane transporter activity	6	195	0.79	1	0.340075
GO:0003677	F	DNA binding	59	1636	0.79	1	0.340075
GO:0008361	P	regulation of cell size	11	341	0.8	1	0.321928
GO:0045449	P	regulation of transcription	40	1134	0.8	1	0.321928
GO:0044267	P	cellular protein metabolic process	103	2814	0.81	1	0.304006
GO:0051239	P	regulation of multicellular organismal process	9	287	0.81	1	0.304006
GO:0006350	P	transcription	47	1330	0.81	1	0.304006
GO:0046686	P	response to cadmium ion	13	404	0.82	1	0.286304
GO:0034622	P	cellular macromolecular complex assembly	9	292	0.82	1	0.286304
GO:0048468	P	cell development	8	262	0.82	1	0.286304
GO:0032535	P	regulation of cellular component size	11	349	0.82	1	0.286304
GO:0090066	P	regulation of anatomical structure size	11	349	0.82	1	0.286304
GO:0051171	P	regulation of nitrogen compound metabolic process	42	1202	0.82	1	0.286304
GO:0000287	F	magnesium ion binding	5	172	0.82	1	0.286304
GO:0048364	P	root development	10	325	0.83	1	0.268817
GO:0051179	P	localization	74	2065	0.83	1	0.268817
GO:0006810	P	transport	71	1988	0.83	1	0.268817
GO:0006355	P	regulation of transcription, DNA-dependent	39	1126	0.83	1	0.268817
GO:0032501	P	multicellular organismal process	72	2011	0.83	1	0.268817
GO:0016311	P	dephosphorylation	8	264	0.83	1	0.268817
GO:0044282	P	small molecule catabolic process	9	298	0.84	1	0.251539
GO:0051234	P	establishment of localization	71	1999	0.84	1	0.251539
GO:0006351	P	transcription, DNA-dependent	46	1323	0.84	1	0.251539
GO:0051252	P	regulation of RNA metabolic process	39	1138	0.84	1	0.251539
GO:0007242	P	intracellular signaling cascade	22	665	0.84	1	0.251539
GO:0009055	F	electron carrier activity	6	208	0.84	1	0.251539
GO:0034621	P	cellular macromolecular complex subunit organization	10	332	0.85	1	0.234465
GO:0032774	P	RNA biosynthetic process	46	1331	0.85	1	0.234465
GO:0031325	P	positive regulation of cellular metabolic process	5	182	0.85	1	0.234465
GO:0043531	F	ADP binding	6	212	0.85	1	0.234465
GO:0006974	P	response to DNA damage stimulus	7	244	0.86	1	0.217591
GO:0048856	P	anatomical structure development	55	1582	0.86	1	0.217591
GO:0008652	P	cellular amino acid biosynthetic process	5	184	0.86	1	0.217591
GO:0023052	P	signaling	37	1092	0.86	1	0.217591
GO:0016747	F	transferase activity, transferring acyl groups other than amino-acyl groups	9	305	0.86	1	0.217591
GO:0016651	F	oxidoreductase activity, acting on NADH or NADPH	5	183	0.86	1	0.217591
GO:0009791	P	post-embryonic development	32	964	0.87	1	0.200913
GO:0006325	P	chromatin organization	7	250	0.87	1	0.200913
GO:0009555	P	pollen development	6	219	0.87	1	0.200913
GO:0050793	P	regulation of developmental process	10	344	0.88	1	0.184425
GO:0009893	P	positive regulation of metabolic process	5	194	0.89	1	0.168123
GO:0048229	P	gametophyte development	8	291	0.89	1	0.168123
GO:0023033	P	signaling pathway	6	227	0.89	1	0.168123
GO:0009887	P	organ morphogenesis	5	196	0.89	1	0.168123
GO:0009888	P	tissue development	12	414	0.9	1	0.152003
GO:0006996	P	organelle organization	27	847	0.9	1	0.152003
GO:0016043	P	cellular component organization	46	1382	0.9	1	0.152003
GO:0010015	P	root morphogenesis	5	200	0.9	1	0.152003
GO:0007165	P	signal transduction	25	797	0.91	1	0.136062
GO:0016746	F	transferase activity, transferring acyl groups	10	359	0.91	1	0.136062
GO:0043231	C	intracellular membrane-bounded organelle	248	6838	0.91	1	0.136062
GO:0006457	P	protein folding	5	211	0.92	1	0.120294
GO:0009309	P	amine biosynthetic process	5	209	0.92	1	0.120294
GO:0009826	P	unidimensional cell growth	5	206	0.92	1	0.120294
GO:0048731	P	system development	28	892	0.92	1	0.120294
GO:0060560	P	developmental growth involved in morphogenesis	5	207	0.92	1	0.120294
GO:0065003	P	macromolecular complex assembly	10	366	0.92	1	0.120294
GO:0031090	C	organelle membrane	47	1430	0.92	1	0.120294
GO:0031974	C	membrane-enclosed lumen	22	721	0.92	1	0.120294
GO:0043227	C	membrane-bounded organelle	248	6848	0.92	1	0.120294
GO:0048523	P	negative regulation of cellular process	8	314	0.93	1	0.104697
GO:0043933	P	macromolecular complex subunit organization	11	406	0.93	1	0.104697
GO:0048513	P	organ development	27	879	0.93	1	0.104697
GO:0016818	F	hydrolase activity, acting on acid anhydrides, in phosphorus-containing anhydrides	32	1028	0.93	1	0.104697
GO:0016817	F	hydrolase activity, acting on acid anhydrides	33	1047	0.93	1	0.104697
GO:0042623	F	ATPase activity, coupled	9	345	0.93	1	0.104697
GO:0005737	C	cytoplasm	239	6670	0.93	1	0.104697
GO:0044444	C	cytoplasmic part	223	6215	0.93	1	0.104697
GO:0007275	P	multicellular organismal development	62	1876	0.94	1	0.0892673
GO:0070013	C	intracellular organelle lumen	21	711	0.94	1	0.0892673
GO:0043229	C	intracellular organelle	259	7228	0.94	1	0.0892673
GO:0043226	C	organelle	259	7236	0.94	1	0.0892673
GO:0043233	C	organelle lumen	21	711	0.94	1	0.0892673
GO:0023046	P	signaling process	25	842	0.95	1	0.0740006
GO:0023060	P	signal transmission	25	841	0.95	1	0.0740006
GO:0009908	P	flower development	8	332	0.95	1	0.0740006
GO:0005515	F	protein binding	50	1562	0.95	1	0.0740006
GO:0017111	F	nucleoside-triphosphatase activity	29	972	0.95	1	0.0740006
GO:0044422	C	organelle part	120	3516	0.95	1	0.0740006
GO:0044446	C	intracellular organelle part	120	3512	0.95	1	0.0740006
GO:0005739	C	mitochondrion	29	968	0.95	1	0.0740006
GO:0030154	P	cell differentiation	11	432	0.96	1	0.0588937
GO:0032502	P	developmental process	65	2020	0.96	1	0.0588937
GO:0009059	P	macromolecule biosynthetic process	80	2429	0.96	1	0.0588937
GO:0030163	P	protein catabolic process	5	235	0.96	1	0.0588937
GO:0034645	P	cellular macromolecule biosynthetic process	79	2416	0.96	1	0.0588937
GO:0010467	P	gene expression	79	2392	0.96	1	0.0588937
GO:0016462	F	pyrophosphatase activity	30	1015	0.96	1	0.0588937
GO:0044424	C	intracellular part	305	8560	0.96	1	0.0588937
GO:0005622	C	intracellular	308	8681	0.96	1	0.0588937
GO:0005802	C	trans-Golgi network	5	237	0.96	1	0.0588937
GO:0048519	P	negative regulation of biological process	11	451	0.97	1	0.0439433
GO:0046983	F	protein dimerization activity	14	552	0.97	1	0.0439433
GO:0008270	F	zinc ion binding	36	1203	0.97	1	0.0439433
GO:0003723	F	RNA binding	16	610	0.97	1	0.0439433
GO:0005768	C	endosome	5	246	0.97	1	0.0439433
GO:0032989	P	cellular component morphogenesis	6	309	0.98	1	0.0291463
GO:0009653	P	anatomical structure morphogenesis	18	698	0.98	1	0.0291463
GO:0044429	C	mitochondrial part	5	269	0.98	1	0.0291463
GO:0022621	P	shoot system development	6	313	0.99	1	0.0144996
GO:0000902	P	cell morphogenesis	5	276	0.99	1	0.0144996
GO:0006886	P	intracellular protein transport	5	309	0.99	1	0.0144996
GO:0048367	P	shoot development	6	313	0.99	1	0.0144996
GO:0048869	P	cellular developmental process	12	567	0.99	1	0.0144996
GO:0016192	P	vesicle-mediated transport	5	294	0.99	1	0.0144996
GO:0070727	P	cellular macromolecule localization	6	346	0.99	1	0.0144996
GO:0043232	C	intracellular non-membrane-bounded organelle	33	1240	0.99	1	0.0144996
GO:0043228	C	non-membrane-bounded organelle	33	1240	0.99	1	0.0144996
GO:0012505	C	endomembrane system	5	289	0.99	1	0.0144996
GO:0031981	C	nuclear lumen	13	595	0.99	1	0.0144996
GO:0006412	P	translation	11	641	1	1	0
GO:0008104	P	protein localization	8	471	1	1	0
GO:0033036	P	macromolecule localization	12	595	1	1	0
GO:0051641	P	cellular localization	8	535	1	1	0
GO:0045184	P	establishment of protein localization	7	436	1	1	0
GO:0046907	P	intracellular transport	7	411	1	1	0
GO:0034613	P	cellular protein localization	5	321	1	1	0
GO:0051649	P	establishment of localization in cell	7	478	1	1	0
GO:0015031	P	protein transport	7	436	1	1	0
GO:0003735	F	structural constituent of ribosome	6	422	1	1	0
GO:0003676	F	nucleic acid binding	91	2986	1	1	0
GO:0005198	F	structural molecule activity	10	508	1	1	0
GO:0022626	C	cytosolic ribosome	5	322	1	1	0
GO:0044428	C	nuclear part	17	746	1	1	0
GO:0043234	C	protein complex	31	1222	1	1	0
GO:0005829	C	cytosol	41	1610	1	1	0
GO:0044431	C	Golgi apparatus part	5	326	1	1	0
GO:0005730	C	nucleolus	5	414	1	1	0
GO:0030529	C	ribonucleoprotein complex	14	690	1	1	0
GO:0005840	C	ribosome	10	558	1	1	0
GO:0005634	C	nucleus	70	2438	1	1	0
GO:0032991	C	macromolecular complex	46	1947	1	1	0
