# Supplementary material for: Dissection of the style’s response to pollination using transcriptome profiling in self-compatible (Solanum pimpinellifolium) and self-incompatible (Solanum chilense) tomato species
Source: BMC Plant Biol. 2015 May 15;15:119. doi: 10.1186/s12870-015-0492-7 (PMC4431037; doi:10.1186/s12870-015-0492-7)
Supplement: Additional file 4: Table S4. — Pathway analysis differentially expressed genes for SI and SC compared with self-pollinated and unpollinated styles. [file 12870_2015_492_MOESM4_ESM.xlsx]

## Sheet: SIPvsSIUP
PathwayTerm	Database	PathwayID	Input number	Background number	P-Value	FDR
Cysteine and methionine metabolism	KEGG PATHWAY	sly00270	12	103	0.000182671	0.00875366
Plant hormone signal transduction	KEGG PATHWAY	sly04075	22	292	0.000221612	0.00875366
Pentose and glucuronate interconversions	KEGG PATHWAY	sly00040	8	105	0.0212475	0.535043
Flavonoid biosynthesis	KEGG PATHWAY	sly00941	4	34	0.0270908	0.535043
Stilbenoid, diarylheptanoid and gingerol biosynthesis	KEGG PATHWAY	sly00945	3	24	0.0470166	0.671174
Plant-pathogen interaction	KEGG PATHWAY	sly04626	10	174	0.0530862	0.671174
Tryptophan metabolism	KEGG PATHWAY	sly00380	3	29	0.0714856	0.671174
Histidine metabolism	KEGG PATHWAY	sly00340	3	30	0.0769456	0.671174
Degradation of aromatic compounds	KEGG PATHWAY	sly01220	2	14	0.0829301	0.671174
Biosynthesis of secondary metabolites	KEGG PATHWAY	sly01110	40	1021	0.0849588	0.671174
Phenylpropanoid biosynthesis	KEGG PATHWAY	sly00940	9	175	0.106541	0.76516
Cyanoamino acid metabolism	KEGG PATHWAY	sly00460	3	40	0.14039	0.778455
Inositol phosphate metabolism	KEGG PATHWAY	sly00562	4	64	0.150249	0.778455
Metabolic pathways	KEGG PATHWAY	sly01100	69	1962	0.15698	0.778455
Phenylalanine metabolism	KEGG PATHWAY	sly00360	7	150	0.198578	0.778455
Ascorbate and aldarate metabolism	KEGG PATHWAY	sly00053	3	48	0.200073	0.778455
Starch and sucrose metabolism	KEGG PATHWAY	sly00500	9	206	0.204771	0.778455
Zeatin biosynthesis	KEGG PATHWAY	sly00908	3	50	0.215844	0.778455
Sphingolipid metabolism	KEGG PATHWAY	sly00600	2	28	0.229841	0.778455
Carbon fixation in photosynthetic organisms	KEGG PATHWAY	sly00710	4	80	0.249588	0.778455
Cutin, suberine and wax biosynthesis	KEGG PATHWAY	sly00073	2	30	0.252435	0.778455
Limonene and pinene degradation	KEGG PATHWAY	sly00903	1	9	0.2647	0.778455
Glycosphingolipid biosynthesis - globo series	KEGG PATHWAY	sly00603	1	9	0.2647	0.778455
Glutathione metabolism	KEGG PATHWAY	sly00480	5	111	0.274666	0.778455
Diterpenoid biosynthesis	KEGG PATHWAY	sly00904	2	33	0.286395	0.778455
Thiamine metabolism	KEGG PATHWAY	sly00730	1	10	0.286976	0.778455
Nitrogen metabolism	KEGG PATHWAY	sly00910	2	35	0.308958	0.778455
Pyruvate metabolism	KEGG PATHWAY	sly00620	4	89	0.310512	0.778455
Biosynthesis of amino acids	KEGG PATHWAY	sly01230	9	235	0.320036	0.778455
Glycerolipid metabolism	KEGG PATHWAY	sly00561	3	63	0.322631	0.778455
Glycolysis / Gluconeogenesis	KEGG PATHWAY	sly00010	5	120	0.327994	0.778455
Glycerophospholipid metabolism	KEGG PATHWAY	sly00564	4	94	0.344999	0.778455
Glycosaminoglycan degradation	KEGG PATHWAY	sly00531	1	13	0.349847	0.778455
Lysine biosynthesis	KEGG PATHWAY	sly00300	1	13	0.349847	0.778455
Brassinosteroid biosynthesis	KEGG PATHWAY	sly00905	1	13	0.349847	0.778455
Phosphatidylinositol signaling system	KEGG PATHWAY	sly04070	3	67	0.355975	0.778455
Biosynthesis of unsaturated fatty acids	KEGG PATHWAY	sly01040	2	40	0.364593	0.778455
Circadian rhythm - plant	KEGG PATHWAY	sly04712	2	42	0.386389	0.782685
Tyrosine metabolism	KEGG PATHWAY	sly00350	2	42	0.386389	0.782685
Linoleic acid metabolism	KEGG PATHWAY	sly00591	1	18	0.442586	0.825593
Biotin metabolism	KEGG PATHWAY	sly00780	1	19	0.459487	0.825593
One carbon pool by folate	KEGG PATHWAY	sly00670	1	19	0.459487	0.825593
Fatty acid degradation	KEGG PATHWAY	sly00071	2	49	0.459824	0.825593
Phenylalanine, tyrosine and tryptophan biosynthesis	KEGG PATHWAY	sly00400	2	49	0.459824	0.825593
Pentose phosphate pathway	KEGG PATHWAY	sly00030	2	52	0.48971	0.827651
Isoquinoline alkaloid biosynthesis	KEGG PATHWAY	sly00950	1	21	0.49177	0.827651
beta-Alanine metabolism	KEGG PATHWAY	sly00410	2	54	0.509051	0.827651
ABC transporters	KEGG PATHWAY	sly02010	1	23	0.522131	0.827651
Arginine and proline metabolism	KEGG PATHWAY	sly00330	3	89	0.530523	0.827651
Carbon metabolism	KEGG PATHWAY	sly01200	8	253	0.536414	0.827651
Valine, leucine and isoleucine biosynthesis	KEGG PATHWAY	sly00290	1	24	0.536626	0.827651
Fructose and mannose metabolism	KEGG PATHWAY	sly00051	2	59	0.555259	0.827651
Galactose metabolism	KEGG PATHWAY	sly00052	2	59	0.555259	0.827651
Ether lipid metabolism	KEGG PATHWAY	sly00565	1	30	0.61484	0.883134
Tropane, piperidine and pyridine alkaloid biosynthesis	KEGG PATHWAY	sly00960	1	30	0.61484	0.883134
Lysine degradation	KEGG PATHWAY	sly00310	1	33	0.648861	0.915357
Sulfur metabolism	KEGG PATHWAY	sly00920	1	36	0.679885	0.92605
Ubiquinone and other terpenoid-quinone biosynthesis	KEGG PATHWAY	sly00130	1	36	0.679885	0.92605
Carotenoid biosynthesis	KEGG PATHWAY	sly00906	1	38	0.699033	0.935994
Amino sugar and nucleotide sugar metabolism	KEGG PATHWAY	sly00520	3	124	0.744271	0.959606
Fatty acid biosynthesis	KEGG PATHWAY	sly00061	1	46	0.764865	0.959606
Fatty acid metabolism	KEGG PATHWAY	sly01212	2	89	0.766996	0.959606
alpha-Linolenic acid metabolism	KEGG PATHWAY	sly00592	1	47	0.772012	0.959606
Peroxisome	KEGG PATHWAY	sly04146	2	91	0.777402	0.959606
Alanine, aspartate and glutamate metabolism	KEGG PATHWAY	sly00250	1	51	0.798499	0.970484
Valine, leucine and isoleucine degradation	KEGG PATHWAY	sly00280	1	56	0.827335	0.990295
Ubiquitin mediated proteolysis	KEGG PATHWAY	sly04120	3	149	0.843537	0.994618
2-Oxocarboxylic acid metabolism	KEGG PATHWAY	sly01210	1	62	0.856558	0.995118
Glyoxylate and dicarboxylate metabolism	KEGG PATHWAY	sly00630	1	68	0.880847	0.995512
Glycine, serine and threonine metabolism	KEGG PATHWAY	sly00260	1	69	0.884476	0.995512
Photosynthesis	KEGG PATHWAY	sly00195	1	91	0.941543	0.995512
Phagosome	KEGG PATHWAY	sly04145	1	94	0.946734	0.995512
Pyrimidine metabolism	KEGG PATHWAY	sly00240	1	123	0.97835	0.995512
mRNA surveillance pathway	KEGG PATHWAY	sly03015	1	124	0.979013	0.995512
Endocytosis	KEGG PATHWAY	sly04144	1	149	0.990361	0.995512
Oxidative phosphorylation	KEGG PATHWAY	sly00190	1	153	0.991491	0.995512
RNA transport	KEGG PATHWAY	sly03013	1	167	0.994502	0.995512
Protein processing in endoplasmic reticulum	KEGG PATHWAY	sly04141	2	237	0.994865	0.995512
Ribosome	KEGG PATHWAY	sly03010	4	355	0.995512	0.995512

## Sheet: SCPvsSCUP
PathwayTerm	Database	PathwayID	Input number	Background number	P-Value	FDR
Biosynthesis of secondary metabolites	KEGG PATHWAY	sly01110	75	1021	0.000631005	0.0656245
Biotin metabolism	KEGG PATHWAY	sly00780	4	19	0.0214827	0.993087
Brassinosteroid biosynthesis	KEGG PATHWAY	sly00905	3	13	0.0373001	0.993087
Degradation of aromatic compounds	KEGG PATHWAY	sly01220	3	14	0.0437451	0.993087
Starch and sucrose metabolism	KEGG PATHWAY	sly00500	16	206	0.0621428	0.993087
Valine, leucine and isoleucine degradation	KEGG PATHWAY	sly00280	6	56	0.0721548	0.993087
Metabolic pathways	KEGG PATHWAY	sly01100	111	1962	0.0801959	0.993087
Fatty acid biosynthesis	KEGG PATHWAY	sly00061	5	46	0.0923305	0.993087
Monoterpenoid biosynthesis	KEGG PATHWAY	sly00902	2	9	0.0927452	0.993087
Fatty acid degradation	KEGG PATHWAY	sly00071	5	49	0.111131	0.993087
Arachidonic acid metabolism	KEGG PATHWAY	sly00590	2	12	0.139982	0.993087
Biosynthesis of unsaturated fatty acids	KEGG PATHWAY	sly01040	4	40	0.153574	0.993087
Glycosaminoglycan degradation	KEGG PATHWAY	sly00531	2	13	0.15669	0.993087
Glycolysis / Gluconeogenesis	KEGG PATHWAY	sly00010	9	120	0.157903	0.993087
Butanoate metabolism	KEGG PATHWAY	sly00650	3	27	0.167706	0.993087
Pyruvate metabolism	KEGG PATHWAY	sly00620	7	89	0.169279	0.993087
Fatty acid metabolism	KEGG PATHWAY	sly01212	7	89	0.169279	0.993087
Plant-pathogen interaction	KEGG PATHWAY	sly04626	12	174	0.171881	0.993087
Biosynthesis of amino acids	KEGG PATHWAY	sly01230	15	235	0.206488	0.995948
Phenylalanine, tyrosine and tryptophan biosynthesis	KEGG PATHWAY	sly00400	4	49	0.241507	0.995948
Propanoate metabolism	KEGG PATHWAY	sly00640	3	33	0.24182	0.995948
Linoleic acid metabolism	KEGG PATHWAY	sly00591	2	18	0.244129	0.995948
Flavonoid biosynthesis	KEGG PATHWAY	sly00941	3	34	0.254688	0.995948
Alanine, aspartate and glutamate metabolism	KEGG PATHWAY	sly00250	4	51	0.262459	0.995948
Phenylpropanoid biosynthesis	KEGG PATHWAY	sly00940	11	175	0.26666	0.995948
Pentose phosphate pathway	KEGG PATHWAY	sly00030	4	52	0.273063	0.995948
Pentose and glucuronate interconversions	KEGG PATHWAY	sly00040	7	105	0.280027	0.995948
Amino sugar and nucleotide sugar metabolism	KEGG PATHWAY	sly00520	8	124	0.28769	0.995948
Carbon metabolism	KEGG PATHWAY	sly01200	15	253	0.288613	0.995948
Sesquiterpenoid and triterpenoid biosynthesis	KEGG PATHWAY	sly00909	2	22	0.315424	0.995948
Glutathione metabolism	KEGG PATHWAY	sly00480	7	111	0.325609	0.995948
Homologous recombination	KEGG PATHWAY	sly03440	4	57	0.326946	0.995948
Porphyrin and chlorophyll metabolism	KEGG PATHWAY	sly00860	3	42	0.359466	0.995948
Carbon fixation in photosynthetic organisms	KEGG PATHWAY	sly00710	5	80	0.375978	0.995948
Synthesis and degradation of ketone bodies	KEGG PATHWAY	sly00072	1	9	0.384441	0.995948
Limonene and pinene degradation	KEGG PATHWAY	sly00903	1	9	0.384441	0.995948
Plant hormone signal transduction	KEGG PATHWAY	sly04075	16	292	0.387462	0.995948
Thiamine metabolism	KEGG PATHWAY	sly00730	1	10	0.41361	0.995948
Pyrimidine metabolism	KEGG PATHWAY	sly00240	7	123	0.419236	0.995948
Riboflavin metabolism	KEGG PATHWAY	sly00740	1	11	0.4414	0.995948
Taurine and hypotaurine metabolism	KEGG PATHWAY	sly00430	1	11	0.4414	0.995948
Cutin, suberine and wax biosynthesis	KEGG PATHWAY	sly00073	2	30	0.451577	0.995948
Histidine metabolism	KEGG PATHWAY	sly00340	2	30	0.451577	0.995948
Glycine, serine and threonine metabolism	KEGG PATHWAY	sly00260	4	69	0.456572	0.995948
Zeatin biosynthesis	KEGG PATHWAY	sly00908	3	50	0.462008	0.995948
Ribosome biogenesis in eukaryotes	KEGG PATHWAY	sly03008	5	90	0.470131	0.995948
Peroxisome	KEGG PATHWAY	sly04146	5	91	0.479343	0.995948
Steroid biosynthesis	KEGG PATHWAY	sly00100	2	32	0.483246	0.995948
Lysine biosynthesis	KEGG PATHWAY	sly00300	1	13	0.493098	0.995948
Other glycan degradation	KEGG PATHWAY	sly00511	1	13	0.493098	0.995948
Fatty acid elongation	KEGG PATHWAY	sly00062	2	33	0.498651	0.995948
beta-Alanine metabolism	KEGG PATHWAY	sly00410	3	54	0.510618	0.995948
Regulation of autophagy	KEGG PATHWAY	sly04140	2	34	0.513758	0.995948
Vitamin B6 metabolism	KEGG PATHWAY	sly00750	1	14	0.517127	0.995948
Nitrogen metabolism	KEGG PATHWAY	sly00910	2	35	0.528562	0.999464
Ubiquinone and other terpenoid-quinone biosynthesis	KEGG PATHWAY	sly00130	2	36	0.543058	0.999562
Selenocompound metabolism	KEGG PATHWAY	sly00450	1	16	0.561828	0.999562
Cysteine and methionine metabolism	KEGG PATHWAY	sly00270	5	103	0.58469	0.999562
Cyanoamino acid metabolism	KEGG PATHWAY	sly00460	2	40	0.597886	0.999562
Nicotinate and nicotinamide metabolism	KEGG PATHWAY	sly00760	1	18	0.602397	0.999562
Phenylalanine metabolism	KEGG PATHWAY	sly00360	7	150	0.618856	0.999562
Inositol phosphate metabolism	KEGG PATHWAY	sly00562	3	64	0.62097	0.999562
Tyrosine metabolism	KEGG PATHWAY	sly00350	2	42	0.623391	0.999562
Arginine and proline metabolism	KEGG PATHWAY	sly00330	4	89	0.648022	0.999562
Stilbenoid, diarylheptanoid and gingerol biosynthesis	KEGG PATHWAY	sly00945	1	24	0.702959	0.999562
Glycosylphosphatidylinositol(GPI)-anchor biosynthesis	KEGG PATHWAY	sly00563	1	25	0.717054	0.999562
Photosynthesis - antenna proteins	KEGG PATHWAY	sly00196	1	26	0.730481	0.999562
Sphingolipid metabolism	KEGG PATHWAY	sly00600	1	28	0.755457	0.999562
Tryptophan metabolism	KEGG PATHWAY	sly00380	1	29	0.767065	0.999562
Terpenoid backbone biosynthesis	KEGG PATHWAY	sly00900	2	56	0.76777	0.999562
RNA degradation	KEGG PATHWAY	sly03018	4	106	0.771216	0.999562
Tropane, piperidine and pyridine alkaloid biosynthesis	KEGG PATHWAY	sly00960	1	30	0.778122	0.999562
Purine metabolism	KEGG PATHWAY	sly00230	6	155	0.780312	0.999562
Galactose metabolism	KEGG PATHWAY	sly00052	2	59	0.791616	0.999562
Fructose and mannose metabolism	KEGG PATHWAY	sly00051	2	59	0.791616	0.999562
Diterpenoid biosynthesis	KEGG PATHWAY	sly00904	1	33	0.80825	0.999562
Lysine degradation	KEGG PATHWAY	sly00310	1	33	0.80825	0.999562
2-Oxocarboxylic acid metabolism	KEGG PATHWAY	sly01210	2	62	0.813276	0.999562
Glycerolipid metabolism	KEGG PATHWAY	sly00561	2	63	0.820037	0.999562
Photosynthesis	KEGG PATHWAY	sly00195	3	91	0.828749	0.999562
Sulfur metabolism	KEGG PATHWAY	sly00920	1	36	0.834293	0.999562
Phosphatidylinositol signaling system	KEGG PATHWAY	sly04070	2	67	0.844936	0.999562
Carotenoid biosynthesis	KEGG PATHWAY	sly00906	1	38	0.849662	0.999562
SNARE interactions in vesicular transport	KEGG PATHWAY	sly04130	1	41	0.870089	0.999562
Base excision repair	KEGG PATHWAY	sly03410	1	41	0.870089	0.999562
Circadian rhythm - plant	KEGG PATHWAY	sly04712	1	42	0.876263	0.999562
RNA polymerase	KEGG PATHWAY	sly03020	1	45	0.893081	0.999562
alpha-Linolenic acid metabolism	KEGG PATHWAY	sly00592	1	47	0.903005	0.999562
Ascorbate and aldarate metabolism	KEGG PATHWAY	sly00053	1	48	0.907617	0.999562
Protein export	KEGG PATHWAY	sly03060	1	49	0.91201	0.999562
Proteasome	KEGG PATHWAY	sly03050	1	50	0.916195	0.999562
DNA replication	KEGG PATHWAY	sly03030	1	51	0.92018	0.999562
Citrate cycle (TCA cycle)	KEGG PATHWAY	sly00020	1	57	0.940421	0.999562
Nucleotide excision repair	KEGG PATHWAY	sly03420	1	61	0.950979	0.999562
RNA transport	KEGG PATHWAY	sly03013	4	167	0.964507	0.999562
Glyoxylate and dicarboxylate metabolism	KEGG PATHWAY	sly00630	1	68	0.965162	0.999562
Endocytosis	KEGG PATHWAY	sly04144	3	149	0.977451	0.999562
Aminoacyl-tRNA biosynthesis	KEGG PATHWAY	sly00970	1	87	0.986228	0.999562
Protein processing in endoplasmic reticulum	KEGG PATHWAY	sly04141	5	237	0.990791	0.999562
Oxidative phosphorylation	KEGG PATHWAY	sly00190	2	153	0.995458	0.999562
mRNA surveillance pathway	KEGG PATHWAY	sly03015	1	124	0.997751	0.999562
Spliceosome	KEGG PATHWAY	sly03040	2	185	0.998886	0.999562
Ubiquitin mediated proteolysis	KEGG PATHWAY	sly04120	1	149	0.999341	0.999562
Ribosome	KEGG PATHWAY	sly03010	6	355	0.999562	0.999562
